# Supplementary material for: Metabolic, transcriptomic, and genetic analyses of candidate genes for seed size in watermelon
Source: Front Plant Sci. 2024 Jul 16;15:1394724. doi: 10.3389/fpls.2024.1394724 (PMC11286464; doi:10.3389/fpls.2024.1394724)
Supplement: Supplementary Table 1 — Different metabolic compounds between BW85 and F211 at 13 DAP. [file Table_1.xlsx]

## Sheet: Sheet1
Index	Formula	Compounds	Class I	Class II	CAS	Level	B1	B2	B3	S1	S2	S3	VIP	Fold_Change	Log2FC	Type	cpd_ID	kegg_map
Lmbn002644	C8H8O	4-Methylbenzaldehyde	Others	Others	104-87-0	B	109000	62300	65400	20800	25700	20200	1.4725	0.281791	-1.8273	down	C06758	ko01100
mws0425	C5H6O4	Citraconic acid	Organic acids	Organic acids	498-23-7	A	760000	610000	767000	1390000	1710000	1620000	1.50843	2.2087	1.1432	up	C02226	ko00290,ko00660,ko01100,ko01210
mws0216	C5H9NO3	Trans-4-Hydroxy-L-proline	Amino acids and derivatives	Amino acids and derivatives	51-35-4	A	29000	17600	13100	42100	60900	61400	1.40585	2.75377	1.46141	up	C01157	ko00330,ko01100,ko02010
Lmrn002746	C6H12O3	2-Hydroxy-4-methylpentanoic acid	Organic acids	Organic acids	498-36-2	A	982000	366000	565000	186000	247000	253000	1.31429	0.358599	-1.47956	down	--	--
mws0341	C6H12O3	2-Hydroxyisocaproic acid	Organic acids	Organic acids	20312-37-2	A	7850000	3100000	4810000	1520000	2370000	2090000	1.29869	0.379442	-1.39805	down	C03264	--
pme2527	C5H12N2O2	L-Ornithine	Amino acids and derivatives	Amino acids and derivatives	70-26-8	A	489000	401000	463000	964000	915000	849000	1.5292	2.01626	1.01168	up	C00077	ko00220,ko00330,ko00472,ko00480,ko01100,ko01110,ko01210,ko01230,ko02010
pme0193	C5H10N2O3	L-Glutamine	Amino acids and derivatives	Amino acids and derivatives	56-85-9	A	7900000	9060000	7110000	21200000	22000000	20400000	1.54753	2.64229	1.40179	up	C00064	ko00220,ko00230,ko00240,ko00250,ko00630,ko00910,ko00970,ko01100,ko01230,ko02010
pme3146	C5H10N2O3	β-Ureidoisobutyric acid	Organic acids	Organic acids	2905-86-4	B	65700	30000	62900	19700	31700	18800	1.22354	0.442623	-1.17585	down	C05100	--
pme0026	C6H14N2O2	L-Lysine	Amino acids and derivatives	Amino acids and derivatives	56-87-1	A	8490000	9580000	7640000	22400000	24800000	21700000	1.54799	2.67989	1.42217	up	C00047	ko00300,ko00310,ko00780,ko00960,ko00970,ko01100,ko01110,ko01210,ko01230,ko02010
mws2213	C9H8O2	Cinnamic acid	Phenolic acids	Phenolic acids	140-10-3	A	96900	60700	94700	35600	29600	41800	1.45038	0.424098	-1.23753	down	C00423	ko00130,ko00360,ko00940,ko00998,ko01100,ko01110
mws1024	C9H8O2	p-Coumaraldehyde	Phenolic acids	Phenolic acids	2538-87-6	B	27200	14800	32000	14000	8320	12800	1.25227	0.474595	-1.07523	down	C05608	ko00940,ko01100,ko01110
Zmyn002323	C8H8O3	2-Hydroxyphenylacetic acid	Organic acids	Organic acids	614-75-5	B	42500	37300	35700	10400	20700	10900	1.40801	0.363636	-1.45943	down	C05852	ko00360,ko01100
Lmgn002473	C7H6O4	2,6-Dihydroxybenzoic acid	Phenolic acids	Phenolic acids	303-07-1	B	122000	108000	164000	274000	223000	293000	1.40613	2.00508	1.00366	up	C21298	--
pme2914	C6H10O5	3-Hydroxy-3-methylpentane-1,5-dioic acid	Amino acids and derivatives	Amino acids and derivatives	503-49-1	A	1030000	923000	795000	2410000	2220000	1780000	1.51731	2.33261	1.22194	up	C03761	--
Lmbp000123	C6H13NO2S	L-Homomethionine	Amino acids and derivatives	Amino acids and derivatives	25148-30-5	A	574000	892000	558000	1580000	2150000	2310000	1.47365	2.98419	1.57734	up	C17213	ko00966,ko01110,ko01210
Lmmn001643	C9H8O3	2-Hydroxycinnamic acid	Organic acids	Organic acids	583-17-5	A	6460000	3090000	4300000	1950000	1570000	1430000	1.40372	0.357401	-1.48439	down	C01772	ko00360,ko00940,ko01100,ko01110
pme1439	C9H8O3	p-Coumaric acid	Phenolic acids	Phenolic acids	501-98-4	A	619000	298000	458000	177000	174000	151000	1.41502	0.365091	-1.45367	down	C00811	ko00130,ko00350,ko00940,ko00950,ko00998,ko01100,ko01110
pme3083	C8H7NO3	2-(Formylamino)benzoic acid	Phenolic acids	Phenolic acids	3342-77-6	B	1340000	633000	855000	406000	364000	344000	1.38415	0.393918	-1.34403	down	C05653	ko00380,ko01100
mws2125	C3H5O6P	Phosphoenolpyruvate	Organic acids	Organic acids	138-08-9	B	202000	179000	212000	442000	364000	393000	1.51391	2.02192	1.01573	up	C00074	ko00010,ko00020,ko00400,ko00440,ko00620,ko00710,ko00998,ko01100,ko01110,ko01200,ko01230
pme0253	C8H15NO3	N-Acetyl-L-leucine	Amino acids and derivatives	Amino acids and derivatives	1188-21-2	B	62800	27400	55500	21400	21700	16900	1.30428	0.411805	-1.27997	down	C02710	--
mws1195	C10H10O3	p-Coumaric acid methyl ester	Phenolic acids	Phenolic acids	3943-97-3	B	592000	288000	548000	186000	110000	171000	1.40413	0.327031	-1.6125	down	--	--
HJN037	C8H8O5	4-O-Methylgallic Acid	Phenolic acids	Phenolic acids	4319-02-2	A	2860	10100	6940	9	9	9	1.54751	0.00135678	-9.52559	down	--	--
pme1261	C9H19NO4	D-Panthenol	Others	Saccharides and Alcohols	81-13-0	A	137000	1210000	1740000	46600	29500	26800	1.38032	0.0333333	-4.90689	down	C05944	ko00770
mws5045	C12H24O3	12-Hydroxydodecanoic acid	Lipids	Free fatty acids	505-95-3	A	22300	25700	17600	7330	7010	10100	1.48502	0.372561	-1.42445	down	C08317	--
Lmhn003373	C11H10O7	p-Hydroxybenzoylmalic acid	Phenolic acids	Phenolic acids	-	B	14700	26400	29400	48300	73300	76800	1.38078	2.81418	1.49272	up	--	--
pme1184	C10H13N5O4	2'-Deoxyguanosine	Nucleotides and derivatives	Nucleotides and derivatives	961-07-9	B	272000	223000	270000	119000	112000	119000	1.53936	0.457516	-1.1281	down	C00330	ko00230,ko01100,ko02010
mws1297	C13H18O6	Benzyl glucoside	Phenolic acids	Phenolic acids	4304-12-5	B	10900	6840	11900	28000	17600	15700	1.28094	2.06815	1.04834	up	--	--
mws1038	C11H22N2O4S	Pantetheine	Others	Others	496-65-1	A	505000	1100000	909000	3240000	936000	2820000	1.08397	2.78282	1.47655	up	C00831	ko00332,ko00770,ko01110
mws1708	C13H18O7	Gastrodin	Phenolic acids	Phenolic acids	62499-27-8	A	299000	322000	378000	635000	666000	704000	1.50916	2.00701	1.00505	up	C16964	--
pmb3142	C13H16O8	Salicylic acid-2-O-glucoside	Phenolic acids	Phenolic acids	10366-91-3	B	955000	1280000	1160000	3100000	2520000	2470000	1.50675	2.38292	1.25273	up	--	--
Zmhn000892	C13H18O8	4-O-Glucosyl-3,4-dihydroxybenzyl alcohol	Phenolic acids	Phenolic acids	-	A	3130000	3360000	4150000	7610000	7420000	7560000	1.50758	2.12312	1.08619	up	--	--
Lmhn003074	C14H14O8	Feruloylmalic acid	Phenolic acids	Phenolic acids	-	B	59700	39800	54100	122000	179000	191000	1.47611	3.20312	1.67948	up	--	--
pme3967	C12H17N5O5	2-(Dimethylamino)guanosine	Nucleotides and derivatives	Nucleotides and derivatives	2140-67-2	A	327000	328000	326000	929000	853000	643000	1.52273	2.47197	1.30566	up	--	--
mws0636	C18H20N2O3	L-Phenylalanyl-L-phenylalanine	Amino acids and derivatives	Amino acids and derivatives	2577-40-4	B	18300	14700	27900	3950	10500	10300	1.24363	0.406404	-1.29901	down	--	--
Lmbp003825	C15H16O8	Skimmin (7-Hydroxycoumarin-7-O-glucoside)	Lignans and Coumarins	Coumarins	93-39-0	B	17700	21700	18600	39600	59800	40100	1.48796	2.40517	1.26614	up	--	--
mws0371	C22H32O2	Cis-4,7,10,13,16,19-Docosahexaenoic Acid	Lipids	Free fatty acids	6217-54-5	A	10000	8690	9280	16500	25100	17800	1.47582	2.1237	1.08658	up	C06429	ko01040
mws0609	C10H12N5O7P	Guanosine 3',5'-cyclic monophosphate	Nucleotides and derivatives	Nucleotides and derivatives	7665-99-8	B	44500	109000	70900	297000	343000	277000	1.46735	4.08645	2.03085	up	C00942	ko00230,ko01100
pme3337	C14H17N5O8	Succinyladenosine	Nucleotides and derivatives	Nucleotides and derivatives	4542-23-8	A	4510000	2850000	3370000	596000	2440000	1720000	1.1298	0.443243	-1.17383	down	--	--
pmn001394	C20H22O9	2,3,5,4'-Tetrahydroxystilbene-2-O-D-glucoside	Others	Stilbene	-	B	30400	26600	22200	90700	68300	48200	1.44929	2.61616	1.38745	up	--	--
mws1608	C21H20O11	Luteolin-6-C-glucoside (Isoorientin)*	Flavonoids	Flavonoid carbonoside	4261-42-1	B	2250	6810	2260	9400	6650	6780	1.15998	2.01678	1.01206	up	C01821	--
mad2085	C22H18O11	Caffeoyl-p-coumaroyltartaric acid	Phenolic acids	Phenolic acids	-	B	20700	14900	27400	45000	56200	39500	1.39261	2.23333	1.1592	up	--	--
mws0091	C21H20O12	Quercetin-3-O-glucoside (Isoquercitrin)	Flavonoids	Flavonols	482-35-9	B	9560	12800	16200	6180	6450	2520	1.2625	0.392894	-1.34779	down	C05623	ko00944,ko01100,ko01110
Zmhn002508	C21H28O12	4-p-Cumaroyl-rhamnosyl-(1→6)-D-glucose	Phenolic acids	Phenolic acids	-	B	513000	652000	528000	1590000	1560000	1280000	1.53299	2.61666	1.38772	up	--	--
mws1610	C30H48O4	Maslinic acid	Terpenoids	Triterpene	4373-41-5	B	7600	15000	6880	16400	25500	17600	1.2721	2.01832	1.01315	up	C16939	--
pmb3072	C22H26O12	3-O-p-Coumaroylshikimic acid O-glucoside	Phenolic acids	Phenolic acids	-	A	22800	22300	40600	69500	60400	46600	1.31918	2.05951	1.0423	up	--	--
Wmzn002116	C25H24O12	3,5-Dicaffeoylquinic acid	Phenolic acids	Phenolic acids	-	B	11000	3900	5210	13500	19600	18700	1.31758	2.57583	1.36504	up	--	--
Lmmn002274	C26H34O11	Isolariciresinol-9'-O-glucoside	Lignans and Coumarins	Lignans	63358-12-3	B	20500	16500	12600	51800	60000	68300	1.51556	3.63105	1.86039	up	--	--
Lmtn003096	C26H36O11	(-)-Secoisolariciresinol 4-O-glucoside	Lignans and Coumarins	Lignans	-	B	717000	866000	655000	1580000	2010000	2210000	1.50276	2.5916	1.37384	up	--	--
Hmcp001858	C26H28O14	Kaempferol-3-O-arabinoside-7-O-rhamnoside	Flavonoids	Flavonols	-	B	7600	15600	3110	53500	50900	66700	1.4282	6.50323	2.70116	up	--	--
Lmnp102580	C26H28O14	Apigenin-6-C-(2''-xylosyl)glucoside	Flavonoids	Flavonoid carbonoside	-	B	4130	2610	3320	9910	6860	14700	1.38968	3.12823	1.64535	up	--	--
pmn001370	C32H42O16	Pinoresinol-4,4'-O-di-O-glucoside	Lignans and Coumarins	Lignans	63902-38-5	A	631000	724000	658000	1780000	1040000	1400000	1.41033	2.09637	1.0679	up	--	--
