# Supplementary material for: Metabolic, transcriptomic, and genetic analyses of candidate genes for seed size in watermelon
Source: Front Plant Sci. 2024 Jul 16;15:1394724. doi: 10.3389/fpls.2024.1394724 (PMC11286464; doi:10.3389/fpls.2024.1394724)
Supplement: Supplementary Table 2 — KEGG classification annotation of different metabolic compounds between BW85 and F211 at 13 DAP. [file Table_2.xlsx]

## Sheet: BW85_vs_F211_KEGG
#KEGG_n	20	KEGG_N	288
#Pathway	ko_ID	Unique compound	compound	Uni_all	compound_all
Metabolic pathways	ko01100	16	231	20	288	Zmyn002323;pme0026;pme1439;mws2213;mws0091;pme3083;mws0425;pme2527;mws1024;Lmbn002644;mws0216;pme1184;mws0609;pme0193;Lmmn001643;mws2125	C05852+C00047+C00811+C00423+C05623+C05653+C02226+C00077+C05608+C06758+C01157+C00330+C00942+C00064+C01772+C00074
Valine, leucine and isoleucine biosynthesis	ko00290	1	9	20	288	mws0425	C02226
C5-Branched dibasic acid metabolism	ko00660	1	8	20	288	mws0425	C02226
2-Oxocarboxylic acid metabolism	ko01210	4	25	20	288	Lmbp000123;pme0026;pme2527;mws0425	C17213+C00047+C00077+C02226
Arginine and proline metabolism	ko00330	2	19	20	288	mws0216;pme2527	C01157+C00077
ABC transporters	ko02010	5	43	20	288	mws0216;pme1184;pme2527;pme0026;pme0193	C01157+C00330+C00077+C00047+C00064
Arginine biosynthesis	ko00220	2	11	20	288	pme2527;pme0193	C00077+C00064
D-Arginine and D-ornithine metabolism	ko00472	1	2	20	288	pme2527	C00077
Glutathione metabolism	ko00480	1	12	20	288	pme2527	C00077
Biosynthesis of secondary metabolites	ko01110	10	105	20	288	mws0091;mws2213;pme1439;mws1024;pme0026;mws2125;pme2527;mws1038;Lmmn001643;Lmbp000123	C05623+C00423+C00811+C05608+C00047+C00074+C00077+C00831+C01772+C17213
Biosynthesis of amino acids	ko01230	4	42	20	288	pme0193;pme0026;mws2125;pme2527	C00064+C00047+C00074+C00077
Purine metabolism	ko00230	3	17	20	288	pme1184;pme0193;mws0609	C00330+C00064+C00942
Pyrimidine metabolism	ko00240	1	17	20	288	pme0193	C00064
Alanine, aspartate and glutamate metabolism	ko00250	1	12	20	288	pme0193	C00064
Glyoxylate and dicarboxylate metabolism	ko00630	1	12	20	288	pme0193	C00064
Nitrogen metabolism	ko00910	1	2	20	288	pme0193	C00064
Aminoacyl-tRNA biosynthesis	ko00970	2	17	20	288	pme0026;pme0193	C00047+C00064
Lysine biosynthesis	ko00300	1	7	20	288	pme0026	C00047
Lysine degradation	ko00310	1	12	20	288	pme0026	C00047
Biotin metabolism	ko00780	1	3	20	288	pme0026	C00047
Tropane, piperidine and pyridine alkaloid biosynthesis	ko00960	1	9	20	288	pme0026	C00047
Ubiquinone and other terpenoid-quinone biosynthesis	ko00130	2	4	20	288	mws2213;pme1439	C00423+C00811
Phenylalanine metabolism	ko00360	3	15	20	288	Zmyn002323;mws2213;Lmmn001643	C05852+C00423+C01772
Phenylpropanoid biosynthesis	ko00940	4	21	20	288	mws1024;Lmmn001643;mws2213;pme1439	C05608+C01772+C00423+C00811
Biosynthesis of various secondary metabolites - part 2	ko00998	3	12	20	288	pme1439;mws2213;mws2125	C00811+C00423+C00074
Glucosinolate biosynthesis	ko00966	1	8	20	288	Lmbp000123	C17213
Tyrosine metabolism	ko00350	1	12	20	288	pme1439	C00811
Isoquinoline alkaloid biosynthesis	ko00950	1	4	20	288	pme1439	C00811
Tryptophan metabolism	ko00380	1	13	20	288	pme3083	C05653
Glycolysis / Gluconeogenesis	ko00010	1	5	20	288	mws2125	C00074
Citrate cycle (TCA cycle)	ko00020	1	8	20	288	mws2125	C00074
Phenylalanine, tyrosine and tryptophan biosynthesis	ko00400	1	11	20	288	mws2125	C00074
Phosphonate and phosphinate metabolism	ko00440	1	2	20	288	mws2125	C00074
Pyruvate metabolism	ko00620	1	7	20	288	mws2125	C00074
Carbon fixation in photosynthetic organisms	ko00710	1	11	20	288	mws2125	C00074
Carbon metabolism	ko01200	1	22	20	288	mws2125	C00074
Pantothenate and CoA biosynthesis	ko00770	2	8	20	288	pme1261;mws1038	C05944+C00831
Carbapenem biosynthesis	ko00332	1	3	20	288	mws1038	C00831
Biosynthesis of unsaturated fatty acids	ko01040	1	8	20	288	mws0371	C06429
Flavone and flavonol biosynthesis	ko00944	1	6	20	288	mws0091	C05623
