# Supplementary material for: Metabolic, transcriptomic, and genetic analyses of candidate genes for seed size in watermelon
Source: Front Plant Sci. 2024 Jul 16;15:1394724. doi: 10.3389/fpls.2024.1394724 (PMC11286464; doi:10.3389/fpls.2024.1394724)
Supplement: Supplementary Table 3 — KEGG pathways enrichment analysis of different metabolic compounds between BW85 and F211 at 13 DAP. [file Table_3.xlsx]

## Sheet: Sheet1
#Kegg_pathway	ko_id	Cluter_frequency	Metabolome_frequency	P-value	Corrected_P-value	Pathway
ABC transporters	ko02010	5 out of 20 25%	43 out of 288 14.9305555555556%	0.160518467130603	1	https:\\www.genome.jp\dbget-bin\www_bget?map02010
Phenylpropanoid biosynthesis	ko00940	4 out of 20 20%	21 out of 288 7.29166666666667%	0.0469322737535225	1	https:\\www.genome.jp\dbget-bin\www_bget?map00940
2-Oxocarboxylic acid metabolism	ko01210	4 out of 20 20%	25 out of 288 8.68055555555556%	0.082311955669655	1	https:\\www.genome.jp\dbget-bin\www_bget?map01210
Biosynthesis of amino acids	ko01230	4 out of 20 20%	42 out of 288 14.5833333333333%	0.329998486151117	1	https:\\www.genome.jp\dbget-bin\www_bget?map01230
Biosynthesis of various secondary metabolites - part 2	ko00998	3 out of 20 15%	12 out of 288 4.16666666666667%	0.0421995795411448	1	https:\\www.genome.jp\dbget-bin\www_bget?map00998
Phenylalanine metabolism	ko00360	3 out of 20 15%	15 out of 288 5.20833333333333%	0.0761475577543367	1	https:\\www.genome.jp\dbget-bin\www_bget?map00360
Purine metabolism	ko00230	3 out of 20 15%	17 out of 288 5.90277777777778%	0.103936309749725	1	https:\\www.genome.jp\dbget-bin\www_bget?map00230
Ubiquinone and other terpenoid-quinone biosynthesis	ko00130	2 out of 20 10%	4 out of 288 1.38888888888889%	0.0253212234919558	1	https:\\www.genome.jp\dbget-bin\www_bget?map00130
Pantothenate and CoA biosynthesis	ko00770	2 out of 20 10%	8 out of 288 2.77777777777778%	0.0997333813762231	1	https:\\www.genome.jp\dbget-bin\www_bget?map00770
Arginine biosynthesis	ko00220	2 out of 20 10%	11 out of 288 3.81944444444444%	0.172775217726155	1	https:\\www.genome.jp\dbget-bin\www_bget?map00220
Aminoacyl-tRNA biosynthesis	ko00970	2 out of 20 10%	17 out of 288 5.90277777777778%	0.333805718018201	1	https:\\www.genome.jp\dbget-bin\www_bget?map00970
Arginine and proline metabolism	ko00330	2 out of 20 10%	19 out of 288 6.59722222222222%	0.387140460200406	1	https:\\www.genome.jp\dbget-bin\www_bget?map00330
Metabolic pathways	ko01100	16 out of 20 80%	231 out of 288 80.2083333333333%	0.640691836201131	1	https:\\www.genome.jp\dbget-bin\www_bget?map01100
Biosynthesis of secondary metabolites	ko01110	10 out of 20 50%	105 out of 288 36.4583333333333%	0.144091798591696	1	https:\\www.genome.jp\dbget-bin\www_bget?map01110
Phosphonate and phosphinate metabolism	ko00440	1 out of 20 5%	2 out of 288 0.694444444444444%	0.134291521486644	1	https:\\www.genome.jp\dbget-bin\www_bget?map00440
D-Arginine and D-ornithine metabolism	ko00472	1 out of 20 5%	2 out of 288 0.694444444444444%	0.134291521486644	1	https:\\www.genome.jp\dbget-bin\www_bget?map00472
Nitrogen metabolism	ko00910	1 out of 20 5%	2 out of 288 0.694444444444444%	0.134291521486644	1	https:\\www.genome.jp\dbget-bin\www_bget?map00910
Biotin metabolism	ko00780	1 out of 20 5%	3 out of 288 1.04166666666667%	0.194830575928137	1	https:\\www.genome.jp\dbget-bin\www_bget?map00780
Carbapenem biosynthesis	ko00332	1 out of 20 5%	3 out of 288 1.04166666666667%	0.194830575928137	1	https:\\www.genome.jp\dbget-bin\www_bget?map00332
Isoquinoline alkaloid biosynthesis	ko00950	1 out of 20 5%	4 out of 288 1.38888888888889%	0.251333693406865	1	https:\\www.genome.jp\dbget-bin\www_bget?map00950
Glycolysis / Gluconeogenesis	ko00010	1 out of 20 5%	5 out of 288 1.73611111111111%	0.304056672744408	1	https:\\www.genome.jp\dbget-bin\www_bget?map00010
Flavone and flavonol biosynthesis	ko00944	1 out of 20 5%	6 out of 288 2.08333333333333%	0.353239946755405	1	https:\\www.genome.jp\dbget-bin\www_bget?map00944
Lysine biosynthesis	ko00300	1 out of 20 5%	7 out of 288 2.43055555555556%	0.399109454077719	1	https:\\www.genome.jp\dbget-bin\www_bget?map00300
Pyruvate metabolism	ko00620	1 out of 20 5%	7 out of 288 2.43055555555556%	0.399109454077719	1	https:\\www.genome.jp\dbget-bin\www_bget?map00620
C5-Branched dibasic acid metabolism	ko00660	1 out of 20 5%	8 out of 288 2.77777777777778%	0.441877464463644	1	https:\\www.genome.jp\dbget-bin\www_bget?map00660
Glucosinolate biosynthesis	ko00966	1 out of 20 5%	8 out of 288 2.77777777777778%	0.441877464463644	1	https:\\www.genome.jp\dbget-bin\www_bget?map00966
Citrate cycle (TCA cycle)	ko00020	1 out of 20 5%	8 out of 288 2.77777777777778%	0.441877464463644	1	https:\\www.genome.jp\dbget-bin\www_bget?map00020
Biosynthesis of unsaturated fatty acids	ko01040	1 out of 20 5%	8 out of 288 2.77777777777778%	0.441877464463644	1	https:\\www.genome.jp\dbget-bin\www_bget?map01040
Tropane, piperidine and pyridine alkaloid biosynthesis	ko00960	1 out of 20 5%	9 out of 288 3.125%	0.4817433598591	1	https:\\www.genome.jp\dbget-bin\www_bget?map00960
Valine, leucine and isoleucine biosynthesis	ko00290	1 out of 20 5%	9 out of 288 3.125%	0.4817433598591	1	https:\\www.genome.jp\dbget-bin\www_bget?map00290
Phenylalanine, tyrosine and tryptophan biosynthesis	ko00400	1 out of 20 5%	11 out of 288 3.81944444444444%	0.553506289065582	1	https:\\www.genome.jp\dbget-bin\www_bget?map00400
Carbon fixation in photosynthetic organisms	ko00710	1 out of 20 5%	11 out of 288 3.81944444444444%	0.553506289065582	1	https:\\www.genome.jp\dbget-bin\www_bget?map00710
Lysine degradation	ko00310	1 out of 20 5%	12 out of 288 4.16666666666667%	0.585744102129435	1	https:\\www.genome.jp\dbget-bin\www_bget?map00310
Tyrosine metabolism	ko00350	1 out of 20 5%	12 out of 288 4.16666666666667%	0.585744102129435	1	https:\\www.genome.jp\dbget-bin\www_bget?map00350
Alanine, aspartate and glutamate metabolism	ko00250	1 out of 20 5%	12 out of 288 4.16666666666667%	0.585744102129435	1	https:\\www.genome.jp\dbget-bin\www_bget?map00250
Glyoxylate and dicarboxylate metabolism	ko00630	1 out of 20 5%	12 out of 288 4.16666666666667%	0.585744102129435	1	https:\\www.genome.jp\dbget-bin\www_bget?map00630
Glutathione metabolism	ko00480	1 out of 20 5%	12 out of 288 4.16666666666667%	0.585744102129435	1	https:\\www.genome.jp\dbget-bin\www_bget?map00480
Tryptophan metabolism	ko00380	1 out of 20 5%	13 out of 288 4.51388888888889%	0.615762645453386	1	https:\\www.genome.jp\dbget-bin\www_bget?map00380
Pyrimidine metabolism	ko00240	1 out of 20 5%	17 out of 288 5.90277777777778%	0.716417298886126	1	https:\\www.genome.jp\dbget-bin\www_bget?map00240
Carbon metabolism	ko01200	1 out of 20 5%	22 out of 288 7.63888888888889%	0.807287424420274	1	https:\\www.genome.jp\dbget-bin\www_bget?map01200
