# Supplementary material for: Metabolic, transcriptomic, and genetic analyses of candidate genes for seed size in watermelon
Source: Front Plant Sci. 2024 Jul 16;15:1394724. doi: 10.3389/fpls.2024.1394724 (PMC11286464; doi:10.3389/fpls.2024.1394724)
Supplement: Supplementary Table 4 — Differentially expressed genes (DEGs) between BW85 and F211 at 13 DAP. [file Table_4.xlsx]

## Sheet: W07_W08_W09_vs_W10_W11_W12.anno
#ID	W07_Count	W08_Count	W09_Count	W10_Count	W11_Count	W12_Count	W07_FPKM	W08_FPKM	W09_FPKM	W10_FPKM	W11_FPKM	W12_FPKM	Pvalue	log2FC	regulated	COG_class	COG_class_annotation	GO_annotation	KEGG_annotation	KEGG_pathway_annotation	KOG_class	KOG_class_annotation	Pfam_annotation	Swiss-Prot_annotation	eggNOG_class	eggNOG_class_annotation	NR_annotation
Citrullus_lanatus_newGene_2622	0	0	0	746	351	557	0	0	0	1.22452	0.679105	1.01967	2.72e-47	6.56516	up	--	--	--	--	--	[R]	General function prediction only	--	--	K	Transcription	uncharacterized protein LOC111023248 [Momordica charantia]
Citrullus_lanatus_newGene_848	11	5	3	727	2121	1884	0.32916	0.106211	0.059896	17.4806	57.155	49.1404	1.81e-41	5.91012	up	--	--	Biological Process: defense response (GO:0006952);; Biological Process: response to biotic stimulus (GO:0009607);;	--	--	--	--	Pathogenesis-related protein Bet v I family	MLP-like protein 328 OS=Arabidopsis thaliana OX=3702 GN=MLP328 PE=2 SV=1	S	Function unknown	PREDICTED: MLP-like protein 328 [Cucumis melo]
Cla97C06G121180	12	11	11	908	953	1304	0.119405	0.092443	0.097013	7.0315	8.26844	10.9485	4.12e-74	5.7278	up	--	--	--	--	--	[R]	General function prediction only	PPR repeat family;; PPR repeat;; PPR repeat;; Pentatricopeptide repeat domain;; Pentacotripeptide-repeat region of PRORP	Pentatricopeptide repeat-containing protein At2g26790, mitochondrial OS=Arabidopsis thaliana OX=3702 GN=At2g26790 PE=3 SV=1	S	Function unknown	pentatricopeptide repeat-containing protein At2g26790, mitochondrial [Cucurbita maxima]
Cla97C03G052870	0	0	0	77	105	96	0	0	0	1.77479	2.74459	2.41571	1.76e-17	4.32597	up	--	--	--	K09422|5.14144e-132|csv:101220321|K09422 myb proto-oncogene protein, plant | (RefSeq) myb-related protein 305-like	--	[K]	Transcription	Myb-like DNA-binding domain;; Myb-like DNA-binding domain	Transcription factor MYB62 OS=Arabidopsis thaliana OX=3702 GN=MYB62 PE=2 SV=1	K	Transcription	PREDICTED: myb-related protein 305-like [Cucumis sativus]
Cla97C07G132500	118	168	95	2681	4413	2668	3.39435	3.91893	2.47931	56.9865	105.117	61.4976	1.61e-43	4.14396	up	[G]	Carbohydrate transport and metabolism	Molecular Function: transporter activity (GO:0005215);; Biological Process: transport (GO:0006810);; Cellular Component: integral component of membrane (GO:0016021);;	K09872|0|csv:101215145|K09872 aquaporin PIP | (RefSeq) AQUAPORIN; probable aquaporin PIP1-4-like	--	[G]	Carbohydrate transport and metabolism	Major intrinsic protein	Probable aquaporin PIP1-4 OS=Arabidopsis thaliana OX=3702 GN=PIP1.4 PE=1 SV=1	G	Carbohydrate transport and metabolism	probable aquaporin PIP1-4 [Cucurbita maxima]
Cla97C02G028560	2	3	3	126	116	169	0.096073	0.10937	0.113949	5.40727	5.54999	7.8621	2.74e-20	4.11581	up	[R]	General function prediction only	--	--	--	--	--	Protein of unknown function (DUF861)	--	S	Function unknown	PREDICTED: uncharacterized protein LOC103495620 [Cucumis melo]
Cla97C11G207610	74	16	20	1067	2072	3071	0.942653	0.164544	0.223837	10.0656	21.9094	31.4331	2.35e-17	4.02903	up	[P]	Inorganic ion transport and metabolism	Cellular Component: integral component of plasma membrane (GO:0005887);; Molecular Function: secondary active sulfate transmembrane transporter activity (GO:0008271);; Biological Process: sulfate transmembrane transport (GO:1902358);;	K17471|0|cmo:103495098|K17471 sulfate transporter 3 | (RefSeq) probable sulfate transporter 3.3	--	[P]	Inorganic ion transport and metabolism	Sulfate permease family;; STAS domain	Probable sulfate transporter 3.3 OS=Arabidopsis thaliana OX=3702 GN=SULTR3;3 PE=2 SV=2	P	Inorganic ion transport and metabolism	PREDICTED: probable sulfate transporter 3.3 [Cucumis melo]
Cla97C07G144030	125	28	14	2730	2524	3023	5.42293	0.95617	0.53726	87.1693	90.3506	104.702	2.88e-14	3.72581	up	--	--	Molecular Function: DNA binding (GO:0003677);; Molecular Function: transcription factor activity, sequence-specific DNA binding (GO:0003700);; Cellular Component: nucleus (GO:0005634);; Biological Process: regulation of transcription, DNA-templated (GO:0006355);;	--	--	--	--	AP2 domain	Ethylene-responsive transcription factor ERF106 OS=Arabidopsis thaliana OX=3702 GN=ERF106 PE=2 SV=1	K	Transcription	PREDICTED: ethylene-responsive transcription factor ERF106 [Cucumis melo]
Cla97C07G144040	63	34	7	1661	993	1277	2.46653	1.07518	0.215461	47.8935	32.0768	39.915	2.77e-15	3.70124	up	--	--	--	K09286|4.47816e-49|tcc:TCM_014845|K09286 EREBP-like factor | (RefSeq) AP2/ERF domain-containing transcription factor, putative	--	--	--	AP2 domain	Ethylene-responsive transcription factor 2 OS=Nicotiana tabacum OX=4097 GN=ERF2 PE=2 SV=1	K	Transcription	ethylene-responsive transcription factor 2-like [Cucurbita moschata]
Cla97C01G006050	27	5	9	585	459	391	2.78491	0.398198	0.836828	44.4255	38.9975	32.2084	4.46e-16	3.69953	up	--	--	Molecular Function: NAD+ ADP-ribosyltransferase activity (GO:0003950);; Cellular Component: integral component of membrane (GO:0016021);;	--	--	--	--	--	Protein IDA OS=Arabidopsis thaliana OX=3702 GN=IDA PE=1 SV=1	U	Intracellular trafficking, secretion, and vesicular transport	hypothetical protein Csa_5G577390 [Cucumis sativus]
Cla97C05G086520	41	3	9	585	1782	2354	0.676612	0.031839	0.125741	7.11951	24.3379	31.114	1.31e-12	3.68777	up	[G]	Carbohydrate transport and metabolism	Cellular Component: integral component of membrane (GO:0016021);; Molecular Function: substrate-specific transmembrane transporter activity (GO:0022891);; Biological Process: transmembrane transport (GO:0055085);;	--	--	[R]	General function prediction only	Sugar (and other) transporter;; Major Facilitator Superfamily	Sugar transport protein 13 OS=Arabidopsis thaliana OX=3702 GN=STP13 PE=1 SV=2	G	Carbohydrate transport and metabolism	PREDICTED: sugar transport protein 13-like [Cucumis melo]
Cla97C08G157880	211	126	52	3040	4093	2485	18.0398	8.71001	3.75344	190.533	288.144	167.989	2.38e-18	3.61765	up	--	--	Cellular Component: extracellular region (GO:0005576);; Cellular Component: cell wall (GO:0005618);; Biological Process: defense response (GO:0006952);;	--	--	--	--	Gibberellin regulated protein	Snakin-2 OS=Solanum tuberosum OX=4113 GN=SN2 PE=1 SV=1	O	Posttranslational modification, protein turnover, chaperones	hypothetical protein Csa_2G368260 [Cucumis sativus]
Cla97C07G141270	72	28	42	936	845	1152	2.36221	0.708219	1.18369	22.8526	23.3652	29.9724	1.36e-22	3.59053	up	--	--	--	--	--	--	--	Dormancy/auxin associated protein	Dormancy-associated protein homolog 4 OS=Arabidopsis thaliana OX=3702 GN=At1g54070 PE=3 SV=1	S	Function unknown	dormancy-associated protein homolog 4-like [Cucurbita moschata]
Cla97C05G092600	111	47	51	1110	1372	1725	2.10918	0.711881	0.874068	15.6007	21.6063	26.2939	1.72e-20	3.51629	up	[K]	Transcription	--	--	--	--	--	Leucine rich repeat	Uncharacterized protein At4g06744 OS=Arabidopsis thaliana OX=3702 GN=At4g06744 PE=2 SV=1	S	Function unknown	PREDICTED: uncharacterized protein At4g06744 [Cucumis sativus]
Cla97C08G161510	0	5	3	93	86	118	0	0.055442	0.031214	1.4865	1.57993	2.10533	1.13e-12	3.46072	up	--	--	Molecular Function: catalytic activity (GO:0003824);;	K16903|8.06746e-154|pmum:103321820|K16903 L-tryptophan---pyruvate aminotransferase [EC:2.6.1.99] | (RefSeq) L-tryptophan--pyruvate aminotransferase 1-like	Tryptophan metabolism (ko00380)	--	--	Allinase;; Aminotransferase class I and II	L-tryptophan--pyruvate aminotransferase 1 OS=Arabidopsis thaliana OX=3702 GN=TAA1 PE=1 SV=1	E	Amino acid transport and metabolism	L-tryptophan--pyruvate aminotransferase 1-like [Cucurbita pepo subsp. pepo]
Cla97C05G099160	0	0	0	240	61	44	0	0	0	2.62755	0.747236	0.515525	3.32e-10	3.38601	up	--	--	Cellular Component: integral component of membrane (GO:0016021);;	--	--	--	--	Cotton fibre expressed protein;; Domain of unknown function (DUF4408)	--	S	Function unknown	PREDICTED: uncharacterized protein LOC101208392 [Cucumis sativus]
Cla97C08G159750	16	17	3	248	279	235	0.909359	0.772105	0.113476	10.7054	13.4983	10.995	2.72e-14	3.32376	up	--	--	Molecular Function: DNA binding (GO:0003677);; Molecular Function: transcription factor activity, sequence-specific DNA binding (GO:0003700);; Cellular Component: nucleus (GO:0005634);; Biological Process: regulation of transcription, DNA-templated (GO:0006355);;	K09286|2.89801e-95|cmo:103487870|K09286 EREBP-like factor | (RefSeq) ethylene-responsive transcription factor RAP2-1	--	--	--	AP2 domain	Ethylene-responsive transcription factor RAP2-1 OS=Arabidopsis thaliana OX=3702 GN=RAP2-1 PE=2 SV=1	K	Transcription	PREDICTED: ethylene-responsive transcription factor RAP2-1 [Cucumis melo]
Cla97C03G066540	7	0	0	158	180	209	0.189634	0	0	3.35465	4.2771	4.80296	3.49e-10	3.30572	up	[E]	Amino acid transport and metabolism	Molecular Function: cysteine synthase activity (GO:0004124);; Biological Process: cysteine biosynthetic process from serine (GO:0006535);; Molecular Function: transferase activity (GO:0016740);;	K01738|3.21061e-159|cmo:103492249|K01738 cysteine synthase A [EC:2.5.1.47] | (RefSeq) cysteine synthase-like	Cysteine and methionine metabolism (ko00270);; Sulfur metabolism (ko00920);; Carbon metabolism (ko01200);; Biosynthesis of amino acids (ko01230)	[E]	Amino acid transport and metabolism	Pyridoxal-phosphate dependent enzyme	Cysteine synthase OS=Citrullus lanatus OX=3654 PE=1 SV=1	E	Amino acid transport and metabolism	PREDICTED: cysteine synthase-like isoform X3 [Cucumis melo]
Cla97C07G134870	0	3	5	67	109	127	0	0.017352	0.039076	0.521106	0.950189	1.0758	5.3e-11	3.29593	up	[T]	Signal transduction mechanisms	Molecular Function: solute:proton antiporter activity (GO:0015299);; Cellular Component: integral component of membrane (GO:0016021);; Biological Process: hydrogen ion transmembrane transport (GO:1902600);;	--	--	[P]	Inorganic ion transport and metabolism	Sodium/hydrogen exchanger family;; Universal stress protein family	Cation/H(+) antiporter 18 OS=Arabidopsis thaliana OX=3702 GN=CHX18 PE=2 SV=1	P	Inorganic ion transport and metabolism	PREDICTED: cation/H(+) antiporter 18-like [Cucumis sativus]
Cla97C07G129280	5	4	3	104	78	92	0.182388	0.119195	0.070514	2.93489	2.46786	2.82153	3.86e-13	3.27094	up	--	--	Molecular Function: DNA binding (GO:0003677);; Molecular Function: transcription factor activity, sequence-specific DNA binding (GO:0003700);; Cellular Component: nucleus (GO:0005634);; Biological Process: regulation of transcription, DNA-templated (GO:0006355);;	K14516|2.48907e-56|cmo:103489880|K14516 ethylene-responsive transcription factor 1 | (RefSeq) ethylene-responsive transcription factor 1B-like	Plant hormone signal transduction (ko04075)	--	--	AP2 domain	Ethylene-responsive transcription factor 1B OS=Arabidopsis thaliana OX=3702 GN=ERF1B PE=1 SV=2	K	Transcription	PREDICTED: ethylene-responsive transcription factor 1B-like [Cucumis melo]
Cla97C10G190590	386	79	163	6629	4640	2774	10.612	1.76114	4.01638	135.609	106.285	61.5638	1.05e-12	3.23938	up	--	--	Molecular Function: DNA binding (GO:0003677);; Cellular Component: nucleus (GO:0005634);; Biological Process: regulation of transcription, DNA-templated (GO:0006355);;	--	--	--	--	No apical meristem (NAM) protein	NAC domain-containing protein 72 OS=Arabidopsis thaliana OX=3702 GN=NAC072 PE=2 SV=1	K	Transcription	PREDICTED: NAC domain-containing protein 72-like [Cucumis sativus]
Citrullus_lanatus_newGene_1791	0	3	12	181	252	140	0	0.042831	0.224905	3.51211	5.41179	2.92242	7.04e-10	3.17462	up	--	--	Cellular Component: mitochondrion (GO:0005739);; Biological Process: shoot system development (GO:0048367);;	--	--	--	--	DVL family	--	S	Function unknown	PREDICTED: uncharacterized protein LOC103873664 [Brassica rapa]
Cla97C04G073380	9	4	5	141	95	110	0.941723	0.289579	0.490532	12.1708	9.20836	10.2573	1.37e-12	3.13926	up	--	--	--	--	--	--	--	--	--	S	Function unknown	hypothetical protein Csa_4G312850 [Cucumis sativus]
Cla97C05G100760	6	14	3	96	146	409	0.257049	0.514562	0.088143	3.37766	5.78101	15.6752	9.46e-10	3.08633	up	[T]	Signal transduction mechanisms	Molecular Function: calcium ion binding (GO:0005509);;	K13448|5.61617e-70|cmo:103503982|K13448 calcium-binding protein CML | (RefSeq) probable calcium-binding protein CML41	Plant-pathogen interaction (ko04626)	[T]	Signal transduction mechanisms	EF-hand domain pair;; EF hand;; EF-hand domain pair;; EF-hand domain;; EF hand	Probable calcium-binding protein CML41 OS=Arabidopsis thaliana OX=3702 GN=CML41 PE=2 SV=2	DTZ	Cell cycle control, cell division, chromosome partitioning;; Signal transduction mechanisms;; Cytoskeleton	PREDICTED: probable calcium-binding protein CML41 [Cucumis melo]
Cla97C07G140650	76	87	160	974	1311	1624	0.560392	0.631047	1.33195	6.35747	9.68539	11.7689	8.59e-21	3.07979	up	[E]	Amino acid transport and metabolism	Cellular Component: cytoplasm (GO:0005737);; Cellular Component: plasma membrane (GO:0005886);; Biological Process: proteolysis (GO:0006508);; Molecular Function: zinc ion binding (GO:0008270);; Molecular Function: peptide binding (GO:0042277);; Biological Process: peptide catabolic process (GO:0043171);; Molecular Function: metalloaminopeptidase activity (GO:0070006);;	K08776|0|csv:101211362|K08776 puromycin-sensitive aminopeptidase [EC:3.4.11.-] | (RefSeq) aminopeptidase M1-like	--	[EO]	Amino acid transport and metabolism;; Posttranslational modification, protein turnover, chaperones	Peptidase family M1 domain;; ERAP1-like C-terminal domain	Aminopeptidase M1 OS=Arabidopsis thaliana OX=3702 GN=APM1 PE=1 SV=1	E	Amino acid transport and metabolism	PREDICTED: aminopeptidase M1-like [Cucumis sativus]
Cla97C02G048830	1807	592	822	14775	16043	15764	25.6762	7.16983	11.3599	156.765	189.245	180.847	1.87e-15	3.07295	up	--	--	--	--	--	--	--	F-box domain	F-box protein At2g26850 OS=Arabidopsis thaliana OX=3702 GN=At2g26850 PE=2 SV=1	S	Function unknown	PREDICTED: F-box protein At2g32560 [Cucumis melo]
Cla97C06G112040	75	20	44	609	571	1156	3.86356	0.797517	2.02996	23.1038	24.2644	47.5994	4.67e-12	3.03146	up	--	--	Molecular Function: calcium ion binding (GO:0005509);; Biological Process: trichome branching (GO:0010091);;	K16465|1.90215e-76|csv:101208703|K16465 centrin-1 | (RefSeq) calcium-binding protein KIC	--	[ZD]	Cytoskeleton;; Cell cycle control, cell division, chromosome partitioning	EF-hand domain pair	Calcium-binding protein KIC OS=Arabidopsis thaliana OX=3702 GN=KIC PE=1 SV=2	DTZ	Cell cycle control, cell division, chromosome partitioning;; Signal transduction mechanisms;; Cytoskeleton	PREDICTED: calcium-binding protein KIC [Cucumis sativus]
Cla97C06G112560	142	56	29	1918	1311	844	2.55806	0.81192	0.473682	25.5241	19.5518	12.1689	7.27e-11	2.98508	up	[G]	Carbohydrate transport and metabolism	Biological Process: flavonoid biosynthetic process (GO:0009813);; Cellular Component: intracellular membrane-bounded organelle (GO:0043231);; Biological Process: flavonoid glucuronidation (GO:0052696);; Molecular Function: quercetin 3-O-glucosyltransferase activity (GO:0080043);; Molecular Function: quercetin 7-O-glucosyltransferase activity (GO:0080044);;	--	--	[GC]	Carbohydrate transport and metabolism;; Energy production and conversion	UDP-glucoronosyl and UDP-glucosyl transferase	Crocetin glucosyltransferase, chloroplastic OS=Gardenia jasminoides OX=114476 GN=UGT75L6 PE=1 SV=1	S	Function unknown	PREDICTED: crocetin glucosyltransferase, chloroplastic-like [Cucumis melo]
Cla97C10G198410	8	25	8	153	181	274	0.13193	0.345517	0.123531	1.95421	2.64972	3.80035	1.31e-11	2.96265	up	[E]	Amino acid transport and metabolism	Molecular Function: serine-type carboxypeptidase activity (GO:0004185);; Biological Process: proteolysis (GO:0006508);;	K16297|0|cmo:103486959|K16297 serine carboxypeptidase-like clade II [EC:3.4.16.-] | (RefSeq) serine carboxypeptidase-like 45	--	[OE]	Posttranslational modification, protein turnover, chaperones;; Amino acid transport and metabolism	Serine carboxypeptidase	Serine carboxypeptidase-like 45 OS=Arabidopsis thaliana OX=3702 GN=SCPL45 PE=2 SV=1	E	Amino acid transport and metabolism	PREDICTED: serine carboxypeptidase-like 45 [Cucumis melo]
Cla97C02G027510	24	19	18	195	291	236	0.487703	0.307384	0.337988	3.01559	5.06035	3.97186	8e-17	2.96132	up	--	--	Molecular Function: DNA binding (GO:0003677);; Molecular Function: transcription factor activity, sequence-specific DNA binding (GO:0003700);; Cellular Component: nucleus (GO:0005634);; Biological Process: regulation of transcription, DNA-templated (GO:0006355);;	--	--	--	--	AP2 domain	Ethylene-responsive transcription factor ERF053 OS=Arabidopsis thaliana OX=3702 GN=ERF053 PE=1 SV=1	K	Transcription	PREDICTED: ethylene-responsive transcription factor ERF053 [Cucumis sativus]
Cla97C05G106120	159	56	52	1143	1291	1383	4.74111	1.33068	1.40948	25.0675	31.7226	32.8819	8.55e-13	2.95677	up	--	--	Molecular Function: DNA binding (GO:0003677);; Cellular Component: nucleus (GO:0005634);; Biological Process: regulation of transcription, DNA-templated (GO:0006355);; Biological Process: multidimensional cell growth (GO:0009825);; Biological Process: fruit ripening (GO:0009835);; Biological Process: flower development (GO:0009908);; Biological Process: leaf senescence (GO:0010150);;	--	--	--	--	No apical meristem (NAM) protein	NAC transcription factor 29 OS=Arabidopsis thaliana OX=3702 GN=NAC029 PE=2 SV=1	K	Transcription	PREDICTED: NAC transcription factor 29-like [Cucumis sativus]
Cla97C10G193280	14	8	4	159	161	110	1.15779	0.543991	0.314528	10.1872	11.5339	7.61183	4.96e-11	2.95362	up	--	--	--	--	--	--	--	--	--	--	--	hypothetical protein Csa_4G000820 [Cucumis sativus]
Cla97C07G137000	1671	1762	1678	11877	20616	17752	32.1562	27.4003	29.3736	168.119	327.052	272.551	2.36e-31	2.94653	up	--	--	Biological Process: recognition of pollen (GO:0048544);;	--	--	--	--	D-mannose binding lectin	EP1-like glycoprotein 3 OS=Arabidopsis thaliana OX=3702 GN=At1g78850 PE=1 SV=1	S	Function unknown	PREDICTED: epidermis-specific secreted glycoprotein EP1-like [Cucumis melo]
Cla97C11G223320	93	53	73	338	1224	2001	0.740136	0.337379	0.532214	2.20144	8.45986	13.2113	2.44e-10	2.91147	up	[K]	Transcription	--	--	--	--	--	Leucine rich repeat;; Leucine Rich repeats (2 copies);; Leucine Rich Repeat;; Leucine Rich repeat	Probable leucine-rich repeat receptor-like serine/threonine-protein kinase At3g14840 OS=Arabidopsis thaliana OX=3702 GN=LRR-RLK PE=1 SV=1	S	Function unknown	probable leucine-rich repeat receptor-like serine/threonine-protein kinase At3g14840 [Momordica charantia]
Cla97C02G031370	16	31	12	332	203	187	0.842494	1.36513	0.602276	13.5048	9.23224	8.23364	3.56e-13	2.88931	up	--	--	Biological Process: response to auxin (GO:0009733);;	K14488|3.69847e-85|csv:101203091|K14488 SAUR family protein | (RefSeq) indole-3-acetic acid-induced protein ARG7-like	Plant hormone signal transduction (ko04075)	--	--	Auxin responsive protein	Auxin-responsive protein SAUR50 OS=Arabidopsis thaliana OX=3702 GN=SAUR50 PE=1 SV=1	S	Function unknown	PREDICTED: indole-3-acetic acid-induced protein ARG7-like [Cucumis sativus]
Cla97C02G033740	125	33	59	1818	1185	526	4.31458	0.90443	1.82971	46.2095	33.7463	14.4956	6.52e-10	2.85464	up	--	--	Molecular Function: metal ion binding (GO:0046872);;	--	--	[R]	General function prediction only	C2H2-type zinc finger;; C2H2-type zinc finger	Zinc finger protein ZAT10 OS=Arabidopsis thaliana OX=3702 GN=ZAT10 PE=2 SV=1	S	Function unknown	PREDICTED: zinc finger protein ZAT10 [Cucumis sativus]
Cla97C06G111050	1810	334	598	11293	13392	19374	48.6952	5.39334	16.327	223.447	296.927	416.419	5.52e-10	2.85133	up	--	--	--	--	--	--	--	Light regulated protein Lir1	Light-regulated protein 1, chloroplastic OS=Arabidopsis thaliana OX=3702 GN=LIR1 PE=1 SV=1	S	Function unknown	light-regulated protein, chloroplastic-like [Cucurbita maxima]
Cla97C05G107570	53	50	77	391	719	714	1.15939	0.854956	1.52353	6.29204	13.0363	12.5179	1.76e-16	2.81524	up	[H]	Coenzyme transport and metabolism	Cellular Component: peroxisome (GO:0005777);; Molecular Function: 1,4-dihydroxy-2-naphthoyl-CoA synthase activity (GO:0008935);; Biological Process: menaquinone biosynthetic process (GO:0009234);;	K01661|0|cmo:103489003|K01661 naphthoate synthase [EC:4.1.3.36] | (RefSeq) 1,4-dihydroxy-2-naphthoyl-CoA synthase, peroxisomal	Ubiquinone and other terpenoid-quinone biosynthesis (ko00130)	[I]	Lipid transport and metabolism	Enoyl-CoA hydratase/isomerase;; Enoyl-CoA hydratase/isomerase	1,4-dihydroxy-2-naphthoyl-CoA synthase, peroxisomal OS=Arabidopsis thaliana OX=3702 GN=MENB PE=1 SV=2	H	Coenzyme transport and metabolism	PREDICTED: 1,4-dihydroxy-2-naphthoyl-CoA synthase, peroxisomal [Cucumis melo]
Cla97C03G066340	111	14	15	1241	951	1074	5.57118	0.545079	0.68301	45.9757	39.4948	43.176	3.31e-08	2.80698	up	--	--	--	--	--	[K]	Transcription	--	--	S	Function unknown	uncharacterized protein LOC111485297 [Cucurbita maxima]
Cla97C11G223590	47	21	31	241	409	593	0.863516	0.306634	0.50915	3.28914	6.26814	8.79588	2.66e-11	2.7994	up	--	--	Molecular Function: carbohydrate binding (GO:0030246);;	--	--	--	--	D-mannose binding lectin	EP1-like glycoprotein 2 OS=Arabidopsis thaliana OX=3702 GN=At1g78830 PE=1 SV=1	S	Function unknown	EP1-like glycoprotein 2 [Cucurbita pepo subsp. pepo]
Cla97C06G119700	1506	765	919	12228	8874	10257	42.5874	17.7372	25.4264	253.46	204.14	228.287	2.16e-18	2.78264	up	--	--	Biological Process: transcription, DNA-templated (GO:0006351);; Biological Process: regulation of cellular process (GO:0050794);;	K14484|3.43363e-99|cmo:103501531|K14484 auxin-responsive protein IAA | (RefSeq) auxin-responsive protein IAA16-like	Plant hormone signal transduction (ko04075)	--	--	AUX/IAA family	Auxin-responsive protein IAA11 OS=Oryza sativa subsp. japonica OX=39947 GN=IAA11 PE=2 SV=1	S	Function unknown	PREDICTED: auxin-responsive protein IAA16-like [Cucumis melo]
Cla97C08G154780	490	175	169	3534	3260	3035	11.8137	3.34427	3.60174	59.492	63.1089	56.3899	4.91e-12	2.77085	up	[P]	Inorganic ion transport and metabolism	--	K01673|0|cmo:103488130|K01673 carbonic anhydrase [EC:4.2.1.1] | (RefSeq) beta carbonic anhydrase 5, chloroplastic-like	Nitrogen metabolism (ko00910)	[P]	Inorganic ion transport and metabolism	Carbonic anhydrase	Beta carbonic anhydrase 5, chloroplastic OS=Arabidopsis thaliana OX=3702 GN=BCA5 PE=2 SV=1	P	Inorganic ion transport and metabolism	PREDICTED: beta carbonic anhydrase 5, chloroplastic-like isoform X2 [Cucumis melo]
Cla97C09G162400	509	914	675	5310	5152	6724	15.6167	22.6478	18.8277	119.83	130.278	164.557	3.94e-36	2.75793	up	--	--	Cellular Component: intracellular (GO:0005622);; Biological Process: vacuolar transport (GO:0007034);;	K12197|1.95501e-126|csv:101216409|K12197 charged multivesicular body protein 1 | (RefSeq) charged multivesicular body protein 1	Endocytosis (ko04144)	[U]	Intracellular trafficking, secretion, and vesicular transport	Snf7	ESCRT-related protein CHMP1B OS=Arabidopsis thaliana OX=3702 GN=CHMP1B PE=1 SV=1	N	Cell motility	PREDICTED: charged multivesicular body protein 1 [Cucumis sativus]
Cla97C08G159060	76	48	19	750	538	435	1.58032	0.804017	0.341977	11.4935	9.24672	7.23549	1.92e-10	2.71663	up	[R]	General function prediction only	Molecular Function: kinase activity (GO:0016301);; Biological Process: phosphorylation (GO:0016310);;	--	--	[R]	General function prediction only	WD domain, G-beta repeat;; PQQ-like domain	Protein JINGUBANG OS=Arabidopsis thaliana OX=3702 GN=JGB PE=1 SV=1	S	Function unknown	PREDICTED: vegetative incompatibility protein HET-E-1-like [Cucumis sativus]
Cla97C06G122110	160	174	130	789	1456	2164	3.57728	3.1443	2.64067	13.0349	26.9412	38.7757	2.57e-14	2.70195	up	--	--	Cellular Component: integral component of membrane (GO:0016021);; Molecular Function: transmembrane transporter activity (GO:0022857);; Biological Process: transmembrane transport (GO:0055085);;	--	--	--	--	EamA-like transporter family	WAT1-related protein At4g30420 OS=Arabidopsis thaliana OX=3702 GN=At4g30420 PE=3 SV=1	S	Function unknown	PREDICTED: WAT1-related protein At4g30420-like [Cucumis melo]
Cla97C09G171340	12	14	7	54	221	270	0.392718	0.367395	0.182508	1.29702	6.02639	7.15131	5.49e-08	2.68723	up	--	--	Molecular Function: DNA binding (GO:0003677);; Cellular Component: nucleus (GO:0005634);; Biological Process: regulation of transcription, DNA-templated (GO:0006355);;	--	--	--	--	No apical meristem (NAM) protein	NAC domain-containing protein 21/22 OS=Arabidopsis thaliana OX=3702 GN=NAC021 PE=1 SV=2	S	Function unknown	PREDICTED: NAC domain-containing protein 21/22-like [Cucumis sativus]
Cla97C03G058120	32	19	28	321	306	175	0.799399	0.382794	0.626358	5.91916	6.32234	3.48828	2.69e-12	2.67915	up	[Q]	Secondary metabolites biosynthesis, transport and catabolism	Molecular Function: iron ion binding (GO:0005506);; Molecular Function: dioxygenase activity (GO:0051213);; Biological Process: oxidation-reduction process (GO:0055114);;	K04125|0|csv:101214915|K04125 gibberellin 2-oxidase [EC:1.14.11.13] | (RefSeq) GA2ox3; gibberellin 2-beta-dioxygenase-like	Diterpenoid biosynthesis (ko00904)	[QR]	Secondary metabolites biosynthesis, transport and catabolism;; General function prediction only	2OG-Fe(II) oxygenase superfamily;; non-haem dioxygenase in morphine synthesis N-terminal	Gibberellin 2-beta-dioxygenase OS=Phaseolus coccineus OX=3886 GN=GA2OX1 PE=2 SV=1	S	Function unknown	gibberellin 2-beta-dioxygenase-like [Cucumis sativus]
Cla97C10G198800	144	81	83	713	1046	1138	13.5141	6.09672	7.04125	49.3156	81.1085	85.3874	1.49e-14	2.67405	up	--	--	--	--	--	--	--	--	--	S	Function unknown	hypothetical protein Csa_3G822320 [Cucumis sativus]
Cla97C11G210750	6	29	10	111	235	250	0.249837	1.00914	0.395909	3.58751	8.53792	8.76131	1.56e-08	2.67069	up	--	--	--	--	--	--	--	B-box zinc finger	B-box zinc finger protein 21 OS=Arabidopsis thaliana OX=3702 GN=BBX21 PE=1 SV=1	S	Function unknown	B-box zinc finger protein 20-like [Cucurbita moschata]
Cla97C07G135710	82	45	45	455	530	641	4.55278	1.9817	2.25996	18.6099	24.2959	28.453	4.04e-14	2.66577	up	--	--	Molecular Function: transcription factor activity, sequence-specific DNA binding (GO:0003700);; Biological Process: regulation of transcription, DNA-templated (GO:0006355);; Molecular Function: sequence-specific DNA binding (GO:0043565);;	--	--	--	--	bZIP transcription factor;; Basic region leucine zipper	bZIP transcription factor 44 OS=Arabidopsis thaliana OX=3702 GN=BZIP44 PE=1 SV=1	K	Transcription	bZIP2 [Citrullus lanatus]
Cla97C10G203590	2270	2124	1864	15250	16568	14922	59.503	44.9913	44.464	294.058	358.042	312.092	5.58e-41	2.62415	up	--	--	Molecular Function: peroxidase activity (GO:0004601);; Cellular Component: extracellular region (GO:0005576);; Cellular Component: cytosol (GO:0005829);; Biological Process: response to oxidative stress (GO:0006979);; Cellular Component: plant-type cell wall (GO:0009505);; Biological Process: plant-type cell wall organization (GO:0009664);; Molecular Function: heme binding (GO:0020037);; Biologic…	K00430|0|csv:101215428|K00430 peroxidase [EC:1.11.1.7] | (RefSeq) PERX, peroxidase; peroxidase 21-like	Phenylpropanoid biosynthesis (ko00940)	--	--	Peroxidase	Peroxidase 21 OS=Arabidopsis thaliana OX=3702 GN=PER21 PE=1 SV=1	G	Carbohydrate transport and metabolism	PREDICTED: peroxidase 21-like [Cucumis sativus]
Cla97C06G110330	6	6	6	50	89	85	0.075716	0.064891	0.068782	0.489165	0.981739	0.910897	2.76e-08	2.58273	up	--	--	--	--	--	--	--	Agglutinin domain;; Aerolysin toxin;; Clostridium epsilon toxin ETX/Bacillus mosquitocidal toxin MTX2	--	S	Function unknown	PREDICTED: uncharacterized protein LOC101212952 [Cucumis sativus]
Cla97C05G104890	36	13	12	125	352	348	0.85285	0.236728	0.260627	2.21827	7.03629	6.73474	1.03e-07	2.55865	up	--	--	Molecular Function: DNA binding (GO:0003677);; Molecular Function: transcription factor activity, sequence-specific DNA binding (GO:0003700);; Cellular Component: nucleus (GO:0005634);; Biological Process: regulation of transcription, DNA-templated (GO:0006355);;	K09287|0|csv:101203784|K09287 RAV-like factor | (RefSeq) AP2/ERF and B3 domain-containing transcription repressor RAV2-like	--	--	--	B3 DNA binding domain;; AP2 domain	AP2/ERF and B3 domain-containing transcription repressor RAV2 OS=Arabidopsis thaliana OX=3702 GN=RAV2 PE=1 SV=1	K	Transcription	PREDICTED: AP2/ERF and B3 domain-containing transcription repressor RAV2-like [Cucumis sativus]
Cla97C09G183960	67	24	67	230	632	1191	1.009	0.285311	0.917746	2.57418	7.94671	14.4913	9.74e-08	2.55118	up	--	--	Cellular Component: mitochondrion (GO:0005739);; Biological Process: metabolic process (GO:0008152);; Cellular Component: integral component of membrane (GO:0016021);; Biological Process: pollen sperm cell differentiation (GO:0048235);; Molecular Function: glycerol-3-phosphate 2-O-acyltransferase activity (GO:0090447);;	K13508|0|csv:101214551|K13508 glycerol-3-phosphate acyltransferase [EC:2.3.1.15] | (RefSeq) glycerol-3-phosphate acyltransferase 1	Glycerolipid metabolism (ko00561);; Glycerophospholipid metabolism (ko00564)	--	--	Acyltransferase	Glycerol-3-phosphate acyltransferase 1 OS=Arabidopsis thaliana OX=3702 GN=GPAT1 PE=1 SV=1	I	Lipid transport and metabolism	PREDICTED: glycerol-3-phosphate acyltransferase 1 [Cucumis sativus]
Cla97C02G047950	537	227	256	2771	2650	3755	24.4051	8.31627	10.5734	92.7822	99.4178	136.347	4.7e-12	2.54778	up	--	--	--	--	--	[R]	General function prediction only	--	Uncharacterized protein At4g22758 OS=Arabidopsis thaliana OX=3702 GN=At4g22758 PE=2 SV=1	S	Function unknown	uncharacterized protein At4g22758 [Cucurbita moschata]
Cla97C11G213990	454	217	427	3192	2950	2683	3.6241	1.30978	3.20914	23.0448	24.0298	21.0747	4.57e-15	2.52296	up	[P]	Inorganic ion transport and metabolism	Molecular Function: voltage-gated chloride channel activity (GO:0005247);; Biological Process: chloride transport (GO:0006821);; Cellular Component: integral component of membrane (GO:0016021);; Biological Process: regulation of anion transmembrane transport (GO:1903959);;	K05016|0|csv:101210008|K05016 chloride channel 7 | (RefSeq) CLCA; chloride channel protein CLC-b-like	--	[P]	Inorganic ion transport and metabolism	Voltage gated chloride channel;; CBS domain	Chloride channel protein CLC-b OS=Arabidopsis thaliana OX=3702 GN=CLC-B PE=1 SV=1	P	Inorganic ion transport and metabolism	chloride channel protein CLC-b-like [Cucumis sativus]
Cla97C03G064050	13	7	6	104	75	108	0.754619	0.348623	0.336685	4.69995	3.79371	5.2921	1.87e-08	2.51913	up	[J]	Translation, ribosomal structure and biogenesis	Molecular Function: N-acetyltransferase activity (GO:0008080);;	K14521|1.04646e-30|csv:101217092|K14521 N-acetyltransferase 10 [EC:2.3.1.-] | (RefSeq) UPF0202 protein At1g10490	Ribosome biogenesis in eukaryotes (ko03008)	[R]	General function prediction only	GNAT acetyltransferase 2	RNA cytidine acetyltransferase 2 OS=Arabidopsis thaliana OX=3702 GN=At3g57940 PE=2 SV=2	S	Function unknown	PREDICTED: UPF0202 protein At1g10490 isoform X2 [Cucumis sativus]
Cla97C09G163190	96	46	59	462	470	915	2.67861	1.03798	1.64002	9.85819	11.0603	20.9974	2.13e-10	2.51093	up	--	--	--	K13464|5.90178e-130|cmo:103500674|K13464 jasmonate ZIM domain-containing protein | (RefSeq) protein TIFY 10B-like	Plant hormone signal transduction (ko04075)	--	--	tify domain;; Divergent CCT motif	Protein TIFY 10B OS=Arabidopsis thaliana OX=3702 GN=TIFY10B PE=1 SV=1	S	Function unknown	PREDICTED: protein TIFY 10B-like [Cucumis melo]
Cla97C09G174980	704	483	389	2985	4090	5458	9.73926	5.47676	5.33491	30.1562	45.8064	59.8491	3.58e-14	2.5016	up	--	--	--	--	--	--	--	LSD1 zinc finger	Protein LOL1 OS=Arabidopsis thaliana OX=3702 GN=LOL1 PE=2 SV=1	S	Function unknown	PREDICTED: protein LOL1 [Cucumis sativus]
Cla97C08G154800	156	30	14	1101	887	1450	4.50572	0.695787	0.361089	23.4785	21.1847	33.5307	1.02e-06	2.50055	up	--	--	Cellular Component: integral component of membrane (GO:0016021);;	--	--	--	--	Domain of unknown function (DUF296)	AT-hook motif nuclear-localized protein 17 OS=Arabidopsis thaliana OX=3702 GN=AHL17 PE=2 SV=1	S	Function unknown	PREDICTED: AT-hook motif nuclear-localized protein 17 [Cucumis sativus]
Cla97C03G063130	37	8	15	310	234	185	0.766282	0.119952	0.283765	4.79883	4.05917	3.09287	1.09e-07	2.49449	up	[EF]	Amino acid transport and metabolism;; Nucleotide transport and metabolism	Molecular Function: transaminase activity (GO:0008483);;	K00830|0|csv:101217893|K00830 alanine-glyoxylate transaminase / serine-glyoxylate transaminase / serine-pyruvate transaminase [EC:2.6.1.44 2.6.1.45 2.6.1.51] | (RefSeq) serine--glyoxylate aminotransferase	Alanine, aspartate and glutamate metabolism (ko00250);; Glycine, serine and threonine metabolism (ko00260);; Glyoxylate and dicarboxylate metabolism (ko00630);; Carbon metabolism (ko01200);; Peroxisome (ko04146)	[R]	General function prediction only	Aminotransferase class-V	Serine--glyoxylate aminotransferase OS=Arabidopsis thaliana OX=3702 GN=AGT1 PE=1 SV=2	E	Amino acid transport and metabolism	aminotransferase 1 [Cucumis melo]
Cla97C03G060820	601	154	275	3058	2914	4183	16.0404	3.31395	6.67441	60.0742	64.1503	89.1265	3.26e-09	2.48844	up	--	--	--	K09287|0|csv:101206328|K09287 RAV-like factor | (RefSeq) AP2/ERF and B3 domain-containing transcription factor RAV1-like	--	--	--	B3 DNA binding domain;; AP2 domain	AP2/ERF and B3 domain-containing transcription factor RAV1 OS=Arabidopsis thaliana OX=3702 GN=RAV1 PE=1 SV=1	K	Transcription	PREDICTED: AP2/ERF and B3 domain-containing transcription factor RAV1-like [Cucumis sativus]
Cla97C03G066730	565	116	133	2860	2969	3858	11.3376	1.87199	2.13171	45.1542	51.4602	65.1106	9.33e-08	2.48791	up	--	--	Molecular Function: transcription factor activity, sequence-specific DNA binding (GO:0003700);; Biological Process: regulation of transcription, DNA-templated (GO:0006355);; Molecular Function: sequence-specific DNA binding (GO:0043565);;	--	--	--	--	Basic leucine-zipper C terminal;; bZIP transcription factor;; Basic region leucine zipper	Light-inducible protein CPRF2 OS=Petroselinum crispum OX=4043 GN=CPRF2 PE=2 SV=2	K	Transcription	PREDICTED: light-inducible protein CPRF2-like [Cucumis melo]
Citrullus_lanatus_newGene_684	403	55	182	1734	2836	3429	12.1729	1.32351	4.98635	38.5156	70.5953	82.6094	1.86e-07	2.48648	up	--	--	--	K18812|8.59722e-06|csv:101212222|K18812 cyclin D6, plant | (RefSeq) putative cyclin-D6-1	--	--	--	--	--	--	--	--
Cla97C03G051410	182	55	83	1551	999	673	3.16951	0.769258	1.31398	19.9136	14.3751	9.37105	1.26e-08	2.46495	up	[T]	Signal transduction mechanisms	Molecular Function: protein serine/threonine kinase activity (GO:0004674);; Molecular Function: ATP binding (GO:0005524);; Biological Process: protein phosphorylation (GO:0006468);; Cellular Component: integral component of membrane (GO:0016021);;	--	--	[T]	Signal transduction mechanisms	Protein kinase domain;; Protein tyrosine kinase	Mitogen-activated protein kinase kinase kinase 17 OS=Arabidopsis thaliana OX=3702 GN=MAPKKK17 PE=1 SV=1	T	Signal transduction mechanisms	PREDICTED: mitogen-activated protein kinase kinase kinase NPK1 [Cucumis melo]
Cla97C08G145040	53	19	2	375	499	510	1.19077	0.278851	0.035707	6.25273	9.45977	9.26032	2.46e-06	2.45933	up	[R]	General function prediction only	Cellular Component: integral component of membrane (GO:0016021);; Molecular Function: oxidoreductase activity (GO:0016491);; Biological Process: oxidation-reduction process (GO:0055114);;	--	--	[Q]	Secondary metabolites biosynthesis, transport and catabolism	short chain dehydrogenase;; Enoyl-(Acyl carrier protein) reductase;; KR domain	11-beta-hydroxysteroid dehydrogenase-like 5 OS=Arabidopsis thaliana OX=3702 GN=HSD5 PE=2 SV=1	S	Function unknown	PREDICTED: 11-beta-hydroxysteroid dehydrogenase-like 5 [Cucumis melo]
Citrullus_lanatus_newGene_4	49	10	31	334	266	365	0.789562	0.127842	0.459714	4.00964	3.56718	4.756	5.86e-08	2.45543	up	--	--	Molecular Function: zinc ion binding (GO:0008270);; Cellular Component: integral component of membrane (GO:0016021);; Molecular Function: polysaccharide binding (GO:0030247);;	--	--	--	--	Wall-associated receptor kinase galacturonan-binding;; Wall-associated receptor kinase C-terminal;; Ring finger domain;; RING-H2 zinc finger domain;; Zinc finger, C3HC4 type (RING finger);; RING-like zinc finger;; RING-type zinc-finger;; Zinc finger, C3HC4 type (RING finger);; Anaphase-promoting complex subunit 11 RING-H2 finger	Putative RING-H2 finger protein ATL21A OS=Arabidopsis thaliana OX=3702 GN=ATL21A PE=3 SV=1	O	Posttranslational modification, protein turnover, chaperones	PREDICTED: RING-H2 finger protein ATL20-like [Cucumis sativus]
Cla97C10G200940	297	32	69	1435	2898	1661	2.76241	0.204132	0.558903	9.4262	20.2772	11.3929	1.18e-06	2.45338	up	[T]	Signal transduction mechanisms	Molecular Function: ATP binding (GO:0005524);; Cellular Component: plasma membrane (GO:0005886);; Cellular Component: integral component of membrane (GO:0016021);; Molecular Function: ATPase activity, coupled to transmembrane movement of substances (GO:0042626);; Biological Process: transmembrane transport (GO:0055085);;	--	--	[Q]	Secondary metabolites biosynthesis, transport and catabolism	ABC-2 type transporter;; ABC transporter	ABC transporter G family member 22 OS=Arabidopsis thaliana OX=3702 GN=ABCG22 PE=1 SV=1	V	Defense mechanisms	PREDICTED: ABC transporter G family member 22 isoform X2 [Cucumis melo]
Cla97C02G047210	75	34	4	452	616	729	3.71199	1.34315	0.170949	16.5249	25.2798	28.9637	2.11e-06	2.43496	up	--	--	--	--	--	--	--	Senescence regulator	--	S	Function unknown	uncharacterized protein LOC111491571 [Cucurbita maxima]
Cla97C10G203490	363	302	146	1918	1979	2204	12.9385	8.69677	4.72748	50.3808	58.2793	62.8019	7.4e-13	2.41873	up	--	--	--	--	--	--	--	Senescence regulator	--	S	Function unknown	uncharacterized protein LOC111498772 [Cucurbita maxima]
Cla97C08G156790	56	16	19	298	331	296	2.23778	0.474207	0.66173	8.85991	11.0542	9.53543	7.22e-08	2.41472	up	--	--	Cellular Component: nucleus (GO:0005634);; Biological Process: regulation of transcription, DNA-templated (GO:0006355);; Biological Process: auxin-activated signaling pathway (GO:0009734);;	K14484|3.23682e-111|cmo:103488319|K14484 auxin-responsive protein IAA | (RefSeq) auxin-responsive protein IAA29-like	Plant hormone signal transduction (ko04075)	--	--	AUX/IAA family	Auxin-responsive protein IAA13 OS=Oryza sativa subsp. japonica OX=39947 GN=IAA13 PE=2 SV=1	K	Transcription	PREDICTED: auxin-responsive protein IAA29-like [Cucumis melo]
Cla97C11G213700	233	172	204	1372	1300	1365	3.75929	2.05895	2.82677	15.5969	16.3918	16.7986	7.91e-24	2.4045	up	[G]	Carbohydrate transport and metabolism	Molecular Function: ATP binding (GO:0005524);;	--	--	[O]	Posttranslational modification, protein turnover, chaperones	ATPase family associated with various cellular activities (AAA)	Ribulose bisphosphate carboxylase/oxygenase activase 1, chloroplastic OS=Larrea tridentata OX=66636 GN=RCA1 PE=1 SV=1	O	Posttranslational modification, protein turnover, chaperones	ribulose bisphosphate carboxylase/oxygenase activase, chloroplastic [Cucurbita moschata]
Cla97C09G175760	94	73	61	453	499	681	2.09913	1.3114	1.23982	7.45395	9.20811	12.1687	2.81e-14	2.39975	up	[R]	General function prediction only	Molecular Function: ligase activity (GO:0016874);;	K10143|0|csv:101214341|K10143 E3 ubiquitin-protein ligase RFWD2 [EC:2.3.2.27] | (RefSeq) WD repeat-containing protein RUP2-like	Ubiquitin mediated proteolysis (ko04120);; Circadian rhythm - plant (ko04712)	--	--	WD domain, G-beta repeat	WD repeat-containing protein RUP2 OS=Arabidopsis thaliana OX=3702 GN=RUP2 PE=1 SV=1	S	Function unknown	PREDICTED: WD repeat-containing protein RUP2-like [Cucumis sativus]
Cla97C11G208900	703	234	164	4330	3876	2648	19.5568	5.25774	4.1462	88.6979	88.9847	58.826	6e-08	2.39925	up	--	--	Molecular Function: transcription factor activity, sequence-specific DNA binding (GO:0003700);; Cellular Component: nucleus (GO:0005634);; Biological Process: regulation of transcription, DNA-templated (GO:0006355);; Molecular Function: sequence-specific DNA binding (GO:0043565);;	K09419|1.15694e-177|cmo:103497786|K09419 heat shock transcription factor, other eukaryote | (RefSeq) heat stress transcription factor C-1-like	--	[K]	Transcription	HSF-type DNA-binding	Heat stress transcription factor C-1 OS=Arabidopsis thaliana OX=3702 GN=HSFC1 PE=1 SV=1	K	Transcription	PREDICTED: heat stress transcription factor C-1-like [Cucumis melo]
Cla97C02G035120	69	38	26	397	412	304	3.16443	1.40617	1.08902	13.7301	16.1796	11.59	1.36e-09	2.39622	up	--	--	--	--	--	--	--	--	Vascular-related unknown protein 4 OS=Arabidopsis thaliana OX=3702 GN=VUP4 PE=2 SV=1	S	Function unknown	PREDICTED: uncharacterized protein LOC105434691 [Cucumis sativus]
Cla97C04G074240	67	36	45	264	402	537	1.10006	0.363733	0.520454	2.87156	5.0939	6.96589	6.03e-10	2.39493	up	[G]	Carbohydrate transport and metabolism	Molecular Function: transferase activity (GO:0016740);;	--	--	[GC]	Carbohydrate transport and metabolism;; Energy production and conversion	UDP-glucoronosyl and UDP-glucosyl transferase	7-deoxyloganetic acid glucosyltransferase OS=Catharanthus roseus OX=4058 GN=UGT709C2 PE=1 SV=1	S	Function unknown	7-deoxyloganetic acid glucosyltransferase-like [Momordica charantia]
Cla97C07G135690	559	181	456	3270	3036	3307	8.97312	2.34729	6.6532	38.6417	40.205	42.3874	2.39e-10	2.38907	up	[MDT]	Cell wall/membrane/envelope biogenesis;; Cell cycle control, cell division, chromosome partitioning;; Signal transduction mechanisms	Molecular Function: ATP binding (GO:0005524);; Molecular Function: hydrolase activity (GO:0016787);;	--	--	[O]	Posttranslational modification, protein turnover, chaperones	Domain associated at C-terminal with AAA;; ATPase family associated with various cellular activities (AAA);; Holliday junction DNA helicase ruvB N-terminus	AAA-ATPase At5g17760 OS=Arabidopsis thaliana OX=3702 GN=At5g17760 PE=3 SV=1	O	Posttranslational modification, protein turnover, chaperones	PREDICTED: AAA-ATPase At3g50940 [Cucumis melo]
Cla97C04G073790	90	73	76	951	518	360	1.60053	1.05091	1.23853	12.5429	7.64853	5.14397	9.92e-11	2.37318	up	--	--	Molecular Function: transferase activity, transferring acyl groups other than amino-acyl groups (GO:0016747);;	--	--	--	--	Transferase family	BAHD acyltransferase DCR OS=Arabidopsis thaliana OX=3702 GN=DCR PE=2 SV=1	S	Function unknown	PREDICTED: BAHD acyltransferase DCR-like [Cucumis melo]
Cla97C03G054690	500	240	241	3021	2330	2074	7.36465	2.86682	3.22469	31.3047	27.3214	23.1115	2.28e-11	2.36594	up	[C]	Energy production and conversion	Molecular Function: malate synthase activity (GO:0004474);; Biological Process: glyoxylate cycle (GO:0006097);; Biological Process: tricarboxylic acid cycle (GO:0006099);; Cellular Component: glyoxysome (GO:0009514);;	K01638|0|cmo:103484282|K01638 malate synthase [EC:2.3.3.9] | (RefSeq) malate synthase, glyoxysomal	Pyruvate metabolism (ko00620);; Glyoxylate and dicarboxylate metabolism (ko00630);; Carbon metabolism (ko01200)	[C]	Energy production and conversion	Malate synthase;; HpcH/HpaI aldolase/citrate lyase family	Malate synthase, glyoxysomal OS=Cucumis sativus OX=3659 PE=2 SV=2	C	Energy production and conversion	PREDICTED: malate synthase, glyoxysomal [Cucumis melo]
Cla97C05G086540	424	67	177	1629	2539	2931	6.8068	0.867249	2.57744	19.2512	33.6244	37.5648	4.49e-07	2.36366	up	[G]	Carbohydrate transport and metabolism	Molecular Function: high-affinity hydrogen:glucose symporter activity (GO:0005358);; Cellular Component: integral component of plasma membrane (GO:0005887);; Cellular Component: plasmodesma (GO:0009506);; Biological Process: proton transport (GO:0015992);; Biological Process: glucose import (GO:0046323);; Biological Process: glucose transmembrane transport (GO:1904659);;	--	--	[R]	General function prediction only	Sugar (and other) transporter;; Major Facilitator Superfamily	Sugar transport protein 13 OS=Arabidopsis thaliana OX=3702 GN=STP13 PE=1 SV=2	G	Carbohydrate transport and metabolism	PREDICTED: sugar transport protein 13-like [Cucumis melo]
Cla97C03G051530	442	661	603	3621	3414	3159	4.9697	6.00058	6.16112	29.944	31.6398	28.3406	1.61e-45	2.35822	up	--		Molecular Function: protein serine/threonine kinase activity (GO:0004674);; Molecular Function: ATP binding (GO:0005524);; Biological Process: protein phosphorylation (GO:0006468);; Cellular Component: integral component of membrane (GO:0016021);;	--	--	[T]	Signal transduction mechanisms	Protein kinase domain;; Protein tyrosine kinase;; Regulator of chromosome condensation (RCC1) repeat	Putative serine/threonine-protein kinase-like protein CCR3 OS=Arabidopsis thaliana OX=3702 GN=CCR3 PE=2 SV=1	T	Signal transduction mechanisms	PREDICTED: putative serine/threonine-protein kinase-like protein CCR3 [Cucumis sativus]
Cla97C05G106330	80	22	18	420	466	376	3.14887	0.696413	0.635093	12.2724	15.2628	11.924	5.49e-07	2.34813	up	--	--	Molecular Function: DNA binding (GO:0003677);;	--	--	--	--	ZF-HD protein dimerisation region	Zinc-finger homeodomain protein 11 OS=Arabidopsis thaliana OX=3702 GN=ZHD11 PE=1 SV=1	S	Function unknown	PREDICTED: zinc-finger homeodomain protein 8 [Cucumis sativus]
Cla97C03G057390	1355	428	438	5296	5456	8918	32.153	9.01593	10.0923	92.2273	105.438	166.71	4.19e-08	2.34082	up	--	--	--	--	--	--	--	PDDEXK-like family of unknown function	--	S	Function unknown	uncharacterized protein LOC111782530 [Cucurbita pepo subsp. pepo]
Cla97C10G188080	42	84	49	257	410	585	0.389313	0.736803	0.341464	1.71542	3.20226	3.99565	4.37e-10	2.32575	up	--	--	--	--	--	--	--	Plant family of unknown function (DUF810)	Protein unc-13 homolog OS=Arabidopsis thaliana OX=3702 GN=PATROL1 PE=2 SV=1	S	Function unknown	PREDICTED: uncharacterized protein LOC103490971 [Cucumis melo]
Cla97C10G190760	9	8	6	90	61	60	0.282996	0.209232	0.182373	2.3123	1.75575	1.66381	2.65e-07	2.31818	up	--	--	Cellular Component: extracellular region (GO:0005576);; Cellular Component: cell wall (GO:0005618);; Biological Process: plant-type cell wall organization (GO:0009664);; Cellular Component: membrane (GO:0016020);;	--	--	--	--	Pollen allergen;; Lytic transglycolase	Expansin-A12 OS=Arabidopsis thaliana OX=3702 GN=EXPA12 PE=2 SV=1	G	Carbohydrate transport and metabolism	PREDICTED: expansin-A12 [Cucumis sativus]
Cla97C05G105630	84	61	76	405	505	523	1.15436	0.553633	0.773267	4.02156	5.39602	5.70179	2.5e-15	2.31027	up	[O]	Posttranslational modification, protein turnover, chaperones	Molecular Function: ATP binding (GO:0005524);; Cellular Component: integral component of membrane (GO:0016021);; Biological Process: cell division (GO:0051301);;	--	--	[O]	Posttranslational modification, protein turnover, chaperones	ATPase family associated with various cellular activities (AAA);; AAA ATPase domain;; TIP49 C-terminus;; AAA domain (dynein-related subfamily);; Holliday junction DNA helicase ruvB N-terminus;; AAA domain;; AAA domain;; AAA domain (Cdc48 subfamily);; RNA helicase;; Protein of unknown function (DUF815);; Threonylcarbamoyl adenosine biosynthesis protein TsaE;; Viral (Superfamily 1) RNA helicase;; M…	Cell division control protein 48 homolog B OS=Arabidopsis thaliana OX=3702 GN=CDC48B PE=2 SV=1	O	Posttranslational modification, protein turnover, chaperones	PREDICTED: cell division control protein 48 homolog B [Cucumis melo]
Cla97C06G110600	30	20	15	114	179	256	2.13227	1.10491	0.963657	5.97913	10.5755	14.6219	8e-08	2.3096	up	[R]	General function prediction only	--	--	--	--	--	Protein of unknown function (DUF861)	--	S	Function unknown	PREDICTED: uncharacterized protein LOC101208389 [Cucumis sativus]
Cla97C10G192480	7630	2311	2729	38545	33101	32409	211.145	51.6711	68.7058	784.561	755.077	715.48	1.61e-08	2.30852	up	--	--	--	--	--	--	--	Phosphate-induced protein 1 conserved region	Protein EXORDIUM-like 2 OS=Arabidopsis thaliana OX=3702 GN=EXL2 PE=2 SV=1	S	Function unknown	protein EXORDIUM-like 2 [Cucurbita pepo subsp. pepo]
Cla97C01G010240	2825	642	1284	10771	14449	15990	44.4634	8.15713	18.3829	124.694	187.464	200.775	7.7e-08	2.30835	up	[G]	Carbohydrate transport and metabolism	Cellular Component: vacuole (GO:0005773);; Biological Process: sodium ion transport (GO:0006814);; Molecular Function: malate transmembrane transporter activity (GO:0015140);; Cellular Component: integral component of membrane (GO:0016021);; Biological Process: malate transmembrane transport (GO:0071423);;	K14445|0|cmo:103501731|K14445 solute carrier family 13 (sodium-dependent dicarboxylate transporter), member 2/3/5 | (RefSeq) tonoplast dicarboxylate transporter	--	[P]	Inorganic ion transport and metabolism	Sodium:sulfate symporter transmembrane region;; Citrate transporter	Tonoplast dicarboxylate transporter OS=Arabidopsis thaliana OX=3702 GN=TDT PE=2 SV=2	P	Inorganic ion transport and metabolism	PREDICTED: tonoplast dicarboxylate transporter [Cucumis melo]
Cla97C03G054680	1279	260	531	6671	5968	5882	38.5417	6.32508	14.5569	147.863	148.239	141.4	1.29e-07	2.30782	up	--	--	--	--	--	--	--	--	--	S	Function unknown	PREDICTED: uncharacterized protein LOC101213560 [Cucumis sativus]
Cla97C06G111340	102	65	21	426	637	608	0.85643	0.436511	0.16113	2.63876	4.42508	4.08969	2.12e-07	2.30639	up	--	--	Cellular Component: integral component of membrane (GO:0016021);;	--	--	--	--	--	--	S	Function unknown	uncharacterized protein LOC111808420 [Cucurbita pepo subsp. pepo]
Cla97C08G155860	2016	564	634	7580	8665	11816	62.6519	14.4534	17.8897	174.59	223.82	294.212	9.6e-08	2.30389	up	--	--	--	--	--	[K]	Transcription	--	--	S	Function unknown	uncharacterized protein LOC111492307 [Cucurbita maxima]
Cla97C11G208120	15	15	13	142	76	115	0.725738	0.601637	0.587787	5.20276	3.12666	4.59159	1.8e-08	2.28954	up	--	--	--	--	--	--	--	--	--	S	Function unknown	uncharacterized protein LOC111465706 [Cucurbita maxima]
Cla97C02G044480	84	105	76	557	458	567	5.01558	5.06048	4.13501	24.6003	22.6576	27.1242	6.37e-22	2.28265	up	--	--	Biological Process: response to auxin (GO:0009733);;	K14488|1.11522e-61|cmo:103496295|K14488 SAUR family protein | (RefSeq) auxin-responsive protein SAUR71	Plant hormone signal transduction (ko04075)	--	--	Auxin responsive protein	Auxin-responsive protein SAUR72 OS=Arabidopsis thaliana OX=3702 GN=SAUR72 PE=2 SV=1	S	Function unknown	PREDICTED: auxin-responsive protein SAUR71 [Cucumis melo]
Cla97C11G221940	4813	3028	4315	25188	23342	26460	68.83	35.6162	57.2846	270.653	278.461	305.021	1.98e-18	2.27405	up	--	--	Cellular Component: integral component of membrane (GO:0016021);;	--	--	[E]	Amino acid transport and metabolism	Transmembrane amino acid transporter protein	Amino acid permease 3 OS=Arabidopsis thaliana OX=3702 GN=AAP3 PE=1 SV=2	E	Amino acid transport and metabolism	PREDICTED: amino acid permease 3-like [Cucumis sativus]
Cla97C02G041020	6	10	5	55	79	57	0.16549	0.219736	0.113943	1.11345	1.79701	1.24564	1.02e-06	2.26948	up	--	--	--	--	--	--	--	Phloem protein 2;; F-box domain	F-box protein PP2-B15 OS=Arabidopsis thaliana OX=3702 GN=PP2B15 PE=2 SV=2	S	Function unknown	PREDICTED: F-box protein PP2-B15-like [Cucumis sativus]
Cla97C02G032060	10	0	13	101	204	114	0.262561	0	0.321924	2.04821	4.64353	2.49647	2.25e-05	2.25986	up	--	--	--	--	--	--	--	Organ specific protein;; Protein of unknown function (DUF1161)	--	S	Function unknown	hypothetical protein Csa_7G262890 [Cucumis sativus]
Cla97C11G219640	109	73	160	831	879	557	3.51547	1.79875	4.4357	20.7256	24.0941	15.7543	6.45e-11	2.2511	up	[R]	General function prediction only	Molecular Function: O-methyltransferase activity (GO:0008171);; Biological Process: methylation (GO:0032259);;	K00588|3.50946e-37|csv:101212121|K00588 caffeoyl-CoA O-methyltransferase [EC:2.1.1.104] | (RefSeq) putative caffeoyl-CoA O-methyltransferase At1g67980	Phenylalanine metabolism (ko00360);; Phenylpropanoid biosynthesis (ko00940);; Flavonoid biosynthesis (ko00941);; Stilbenoid, diarylheptanoid and gingerol biosynthesis (ko00945)	[Q]	Secondary metabolites biosynthesis, transport and catabolism	O-methyltransferase	Flavonoid 3&apos;,5&apos;-methyltransferase OS=Vitis vinifera OX=29760 GN=FAOMT PE=1 SV=1	S	Function unknown	flavonoid 3&apos;,5&apos;-methyltransferase-like isoform X3 [Cucurbita maxima]
Cla97C07G131170	2746	937	1563	11117	10968	15929	62.7771	17.3126	32.5794	187.105	206.966	290.643	3.77e-09	2.24527	up	--	--	--	--	--	--	--	PDDEXK-like family of unknown function	--	S	Function unknown	PREDICTED: uncharacterized protein LOC103495506 [Cucumis melo]
Cla97C10G190470	186	289	113	1541	1034	1141	4.01165	5.04431	2.21854	24.478	18.4098	19.6622	4.98e-12	2.24402	up	--	--	Cellular Component: integral component of membrane (GO:0016021);;	--	--	--	--	Cotton fibre expressed protein;; Domain of unknown function (DUF4408)	--	S	Function unknown	uncharacterized protein LOC111483295 [Cucurbita maxima]
Cla97C03G056320	1843	630	546	9645	6564	7560	112.482	33.3678	31.9237	467.249	322.652	388.839	9.34e-08	2.22951	up	[O]	Posttranslational modification, protein turnover, chaperones	Cellular Component: cell (GO:0005623);; Biological Process: glycerol ether metabolic process (GO:0006662);; Molecular Function: protein disulfide oxidoreductase activity (GO:0015035);; Biological Process: cell redox homeostasis (GO:0045454);; Biological Process: oxidation-reduction process (GO:0055114);;	K03671|3.75329e-76|cmo:103485681|K03671 thioredoxin 1 | (RefSeq) thioredoxin-like protein CXXS1	--	[O]	Posttranslational modification, protein turnover, chaperones	Thioredoxin	Thioredoxin-like protein CXXS1 OS=Arabidopsis thaliana OX=3702 GN=CXXS1 PE=2 SV=2	O	Posttranslational modification, protein turnover, chaperones	PREDICTED: thioredoxin-like protein CXXS1 [Cucumis melo]
Cla97C01G022730	1970	306	493	7426	8461	10794	64.9073	8.14006	14.7564	179.951	229.789	283.729	3.87e-06	2.2025	up	--	--	--	--	--	--	--	Aluminium induced protein;; Glutamine amidotransferase domain	Stem-specific protein TSJT1 OS=Nicotiana tabacum OX=4097 GN=TSJT1 PE=2 SV=1	--	--	PREDICTED: stem-specific protein TSJT1 [Cucumis sativus]
Cla97C05G085160	38	12	3	218	186	266	1.39383	0.360315	0.06834	5.979	5.70377	7.89579	1.97e-05	2.1979	up	--	--	Molecular Function: DNA binding (GO:0003677);; Molecular Function: transcription factor activity, sequence-specific DNA binding (GO:0003700);; Cellular Component: nucleus (GO:0005634);; Biological Process: regulation of transcription, DNA-templated (GO:0006355);;	K14516|1.50297e-98|cmo:103483599|K14516 ethylene-responsive transcription factor 1 | (RefSeq) ethylene-responsive transcription factor 1B	Plant hormone signal transduction (ko04075)	--	--	AP2 domain	Ethylene-responsive transcription factor 1B OS=Arabidopsis thaliana OX=3702 GN=ERF1B PE=1 SV=2	K	Transcription	PREDICTED: ethylene-responsive transcription factor 1B [Cucumis melo]
Cla97C04G073560	8056	4239	5160	26345	35428	50630	61.4482	26.1757	37.7881	147.435	222.152	322.764	1.63e-10	2.1957	up	[F]	Nucleotide transport and metabolism	Molecular Function: AMP deaminase activity (GO:0003876);; Cellular Component: nucleus (GO:0005634);; Cellular Component: cytosol (GO:0005829);; Biological Process: response to abscisic acid (GO:0009737);; Biological Process: embryo development ending in seed dormancy (GO:0009793);; Cellular Component: integral component of mitochondrial outer membrane (GO:0031307);; Biological Process: IMP salvag…	K01490|0|cmo:103502142|K01490 AMP deaminase [EC:3.5.4.6] | (RefSeq) AMP deaminase	Purine metabolism (ko00230)	[F]	Nucleotide transport and metabolism	Adenosine/AMP deaminase	AMP deaminase OS=Arabidopsis thaliana OX=3702 GN=AMPD PE=1 SV=2	F	Nucleotide transport and metabolism	PREDICTED: AMP deaminase isoform X1 [Cucumis melo]
Cla97C11G221090	963	440	351	5150	3025	4221	8.51497	3.14124	2.82106	33.5132	22.0598	29.7922	1.39e-08	2.19552	up	[K]	Transcription	Molecular Function: protein kinase activity (GO:0004672);; Molecular Function: ATP binding (GO:0005524);; Biological Process: protein phosphorylation (GO:0006468);; Cellular Component: integral component of membrane (GO:0016021);;	--	--	--	--	Leucine rich repeat;; Leucine Rich repeats (2 copies);; Protein kinase domain;; Leucine Rich Repeat;; Protein tyrosine kinase;; Leucine rich repeat N-terminal domain;; Leucine Rich repeat	Probably inactive leucine-rich repeat receptor-like protein kinase At2g25790 OS=Arabidopsis thaliana OX=3702 GN=At2g25790 PE=2 SV=1	S	Function unknown	PREDICTED: probably inactive leucine-rich repeat receptor-like protein kinase At2g25790 [Cucumis melo]
Cla97C10G206240	320	400	61	4458	1672	1183	9.75283	9.86231	1.68703	100.226	42.1203	28.8273	6.03e-06	2.19072	up	--	--	Molecular Function: transcription factor activity, sequence-specific DNA binding (GO:0003700);; Biological Process: regulation of transcription, DNA-templated (GO:0006355);; Molecular Function: sequence-specific DNA binding (GO:0043565);;	--	--	--	--	WRKY DNA -binding domain	Probable WRKY transcription factor 70 OS=Arabidopsis thaliana OX=3702 GN=WRKY70 PE=2 SV=1	K	Transcription	PREDICTED: probable WRKY transcription factor 70 [Cucumis melo]
Cla97C01G007270	42	20	66	177	281	678	0.697011	0.256155	0.987946	2.16964	3.85164	9.00557	4.18e-06	2.18495	up	[E]	Amino acid transport and metabolism	Molecular Function: glutamate decarboxylase activity (GO:0004351);; Biological Process: glutamate metabolic process (GO:0006536);; Molecular Function: pyridoxal phosphate binding (GO:0030170);;	K01580|0|csv:101208026|K01580 glutamate decarboxylase [EC:4.1.1.15] | (RefSeq) glutamate decarboxylase 4-like	Alanine, aspartate and glutamate metabolism (ko00250);; beta-Alanine metabolism (ko00410);; Taurine and hypotaurine metabolism (ko00430);; Butanoate metabolism (ko00650)	[E]	Amino acid transport and metabolism	Pyridoxal-dependent decarboxylase conserved domain	Glutamate decarboxylase 4 OS=Arabidopsis thaliana OX=3702 GN=GAD4 PE=1 SV=1	E	Amino acid transport and metabolism	PREDICTED: glutamate decarboxylase 4-like [Cucumis sativus]
Cla97C02G037320	480	114	72	1926	1811	2818	27.0504	5.16344	3.678	79.9575	84.2763	126.895	6.62e-06	2.18346	up	[O]	Posttranslational modification, protein turnover, chaperones	--	--	--	[O]	Posttranslational modification, protein turnover, chaperones	DnaJ domain	Chaperone protein dnaJ 11, chloroplastic OS=Arabidopsis thaliana OX=3702 GN=ATJ11 PE=1 SV=2	O	Posttranslational modification, protein turnover, chaperones	PREDICTED: chaperone protein dnaJ 11, chloroplastic-like [Cucumis melo]
Cla97C05G090100	446	187	704	3629	3944	1984	6.96291	2.34842	10.0037	41.693	50.7947	24.7191	1.2e-07	2.1783	up	--	--	Cellular Component: integral component of membrane (GO:0016021);;	--	--	[R]	General function prediction only	Glycosyl transferase family 90	--	S	Function unknown	PREDICTED: protein O-glucosyltransferase 1-like [Cucumis sativus]
Cla97C11G221700	175	66	26	494	913	1188	3.93298	1.20004	0.531543	8.20181	16.9792	21.3929	7.63e-06	2.17818	up	[GER]	Carbohydrate transport and metabolism;; Amino acid transport and metabolism;; General function prediction only	Biological Process: amino acid transmembrane transport (GO:0003333);; Cellular Component: plasma membrane (GO:0005886);; Molecular Function: amino acid transmembrane transporter activity (GO:0015171);; Cellular Component: integral component of membrane (GO:0016021);; Biological Process: amino acid export (GO:0032973);; Biological Process: amino acid import (GO:0043090);; Biological Process: amino…	--	--	--	--	EamA-like transporter family	WAT1-related protein At4g08300 OS=Arabidopsis thaliana OX=3702 GN=At4g08300 PE=2 SV=1	S	Function unknown	PREDICTED: WAT1-related protein At4g08300-like [Cucumis sativus]
Cla97C10G198100	1179	215	275	6073	4225	4944	31.7571	4.45332	6.95932	121.486	94.2242	107.986	3.99e-06	2.17213	up	--	--	Biological Process: transcription, DNA-templated (GO:0006351);;	--	--	--	--	No apical meristem (NAM) protein	NAC domain-containing protein 92 OS=Arabidopsis thaliana OX=3702 GN=NAC92 PE=1 SV=1	S	Function unknown	PREDICTED: NAC domain-containing protein 100-like [Cucumis melo]
Cla97C01G025380	3388	2561	1754	21927	14167	11464	51.8749	31.6818	24.4282	246.961	178.822	140.037	3.36e-11	2.17135	up	[C]	Energy production and conversion	Molecular Function: oxidoreductase activity, acting on CH-OH group of donors (GO:0016614);; Molecular Function: flavin adenine dinucleotide binding (GO:0050660);; Biological Process: oxidation-reduction process (GO:0055114);;	--	--	--	--	FAD binding domain;; Berberine and berberine like	Berberine bridge enzyme-like 15 OS=Arabidopsis thaliana OX=3702 GN=MEE23 PE=1 SV=1	C	Energy production and conversion	PREDICTED: flavin-dependent oxidoreductase FOX2-like [Cucumis melo]
Cla97C10G194220	206	274	164	1088	1328	1122	6.06377	7.26853	4.90951	25.4278	34.001	27.4378	2.14e-18	2.16555	up	--	--	Molecular Function: zinc ion binding (GO:0008270);; Cellular Component: integral component of membrane (GO:0016021);;	--	--	[A]	RNA processing and modification	Protein of unknown function (DUF3675);; RING-variant domain	Probable E3 ubiquitin ligase SUD1 OS=Arabidopsis thaliana OX=3702 GN=SUD1 PE=1 SV=1	O	Posttranslational modification, protein turnover, chaperones	PREDICTED: uncharacterized protein LOC103494737 [Cucumis melo]
Cla97C05G096630	19	49	30	188	245	176	0.85374	1.76748	1.20815	6.25848	9.10868	6.33826	4.67e-09	2.16217	up	--	--	--	--	--	--	--	--	--	--	--	PREDICTED: uncharacterized protein LOC103504021 [Cucumis melo]
Cla97C08G160070	4450	3709	5071	27047	29403	17876	48.6198	32.7406	50.407	217.371	264.828	155.819	2.02e-16	2.1601	up	[O]	Posttranslational modification, protein turnover, chaperones	Molecular Function: serine-type endopeptidase activity (GO:0004252);; Cellular Component: cell wall (GO:0005618);; Biological Process: proteolysis (GO:0006508);;	--	--	--	--	Subtilase family;; Peptidase inhibitor I9;; PA domain	Subtilisin-like protease SBT1.7 OS=Arabidopsis thaliana OX=3702 GN=SBT1.7 PE=1 SV=1	O	Posttranslational modification, protein turnover, chaperones	PREDICTED: subtilisin-like protease SBT1.7 [Cucumis sativus]
Citrullus_lanatus_newGene_1849	538	292	451	1383	3124	4105	22.0601	9.65192	16.8251	41.7186	105.679	134.39	3.24e-08	2.15958	up	--	--	Molecular Function: metal ion binding (GO:0046872);;	--	--	--	--	--	Metallothionein-like protein type 3 OS=Carica papaya OX=3649 PE=3 SV=1	S	Function unknown	metallothionein-like protein [Cucumis melo subsp. melo]
Cla97C08G157940	32	24	34	324	144	156	1.12751	0.659775	1.09022	8.56619	4.2524	4.45337	8.52e-08	2.15946	up	[R]	General function prediction only	Biological Process: cytokinin biosynthetic process (GO:0009691);; Molecular Function: hydrolase activity, hydrolyzing N-glycosyl compounds (GO:0016799);; Molecular Function: lyase activity (GO:0016829);;	K06966|3.93325e-159|cmo:103488033|K06966 uncharacterized protein | (RefSeq) cytokinin riboside 5'-monophosphate phosphoribohydrolase LOG1-like	--	--	--	Possible lysine decarboxylase	Cytokinin riboside 5&apos;-monophosphate phosphoribohydrolase LOG3 OS=Arabidopsis thaliana OX=3702 GN=LOG3 PE=1 SV=1	S	Function unknown	PREDICTED: cytokinin riboside 5&apos;-monophosphate phosphoribohydrolase LOG1-like [Cucumis melo]
Cla97C07G133650	10	21	23	218	107	84	0.148416	0.265915	0.326617	2.55442	1.42147	1.06696	1.45e-06	2.15292	up	[QV]	Secondary metabolites biosynthesis, transport and catabolism;; Defense mechanisms	Molecular Function: monooxygenase activity (GO:0004497);; Molecular Function: iron ion binding (GO:0005506);; Cellular Component: integral component of membrane (GO:0016021);; Molecular Function: oxidoreductase activity, acting on paired donors, with incorporation or reduction of molecular oxygen (GO:0016705);; Molecular Function: heme binding (GO:0020037);; Biological Process: oxidation-reductio…	K20661|0|csv:101216582|K20661 cytochrome P450 family 714 subfamily A polypeptide 1 | (RefSeq) cytochrome P450 714A1-like	--	[QI]	Secondary metabolites biosynthesis, transport and catabolism;; Lipid transport and metabolism	Cytochrome P450	Cytochrome P450 714A1 OS=Arabidopsis thaliana OX=3702 GN=CYP714A1 PE=2 SV=1	Q	Secondary metabolites biosynthesis, transport and catabolism	PREDICTED: cytochrome P450 714A1-like [Cucumis sativus]
Citrullus_lanatus_newGene_35	38	34	16	383	197	119	0.457035	0.309218	0.165923	3.37947	1.94391	1.1012	2.01e-06	2.15215	up	--	--	Molecular Function: nucleic acid binding (GO:0003676);; Cellular Component: mitochondrion (GO:0005739);; Molecular Function: zinc ion binding (GO:0008270);; Biological Process: DNA integration (GO:0015074);;	--	--	[R]	General function prediction only	Integrase core domain	Retrovirus-related Pol polyprotein from transposon TNT 1-94 OS=Nicotiana tabacum OX=4097 PE=2 SV=1	S	Function unknown	uncharacterized protein LOC111025209 [Momordica charantia]
Cla97C11G213680	9	5	0	64	77	78	0.273903	0.110661	0	1.59436	2.15823	2.09143	5.45e-05	2.14731	up	--	--	--	--	--	--	--	Domain of unknown function (DUF296)	AT-hook motif nuclear-localized protein 15 OS=Arabidopsis thaliana OX=3702 GN=AHL15 PE=2 SV=1	S	Function unknown	AT-hook motif nuclear-localized protein 15-like [Cucurbita maxima]
Cla97C01G025410	280	177	468	1535	2128	1970	4.24242	2.1714	6.46292	17.1645	26.6632	23.8918	9.8e-10	2.13743	up	[C]	Energy production and conversion	Molecular Function: oxidoreductase activity, acting on CH-OH group of donors (GO:0016614);; Molecular Function: flavin adenine dinucleotide binding (GO:0050660);; Biological Process: oxidation-reduction process (GO:0055114);;	--	--	--	--	FAD binding domain;; Berberine and berberine like	Berberine bridge enzyme-like 21 OS=Arabidopsis thaliana OX=3702 GN=At4g20840 PE=2 SV=1	C	Energy production and conversion	PREDICTED: reticuline oxidase-like protein [Cucumis melo]
Cla97C03G060130	19	32	18	296	162	76	1.07414	1.42828	0.923155	12.3457	7.54955	3.42082	3.24e-06	2.13031	up	--	--	Cellular Component: cytoplasm (GO:0005737);; Biological Process: metal ion transport (GO:0030001);; Molecular Function: transition metal ion binding (GO:0046914);; Biological Process: cellular transition metal ion homeostasis (GO:0046916);;	--	--	[P]	Inorganic ion transport and metabolism	Heavy-metal-associated domain	Heavy metal-associated isoprenylated plant protein 24 OS=Arabidopsis thaliana OX=3702 GN=HIPP24 PE=1 SV=1	S	Function unknown	PREDICTED: heavy metal-associated isoprenylated plant protein 22 [Cucumis melo]
Cla97C10G200730	340	79	159	1124	1127	2356	8.49204	1.58053	3.59335	20.645	23.1927	46.948	2.63e-06	2.12615	up	[M]	Cell wall/membrane/envelope biogenesis	--	--	--	[R]	General function prediction only	Kelch motif;; Kelch motif;; Galactose oxidase, central domain;; Galactose oxidase, central domain;; Kelch motif;; Kelch motif	F-box/kelch-repeat protein At2g44130 OS=Arabidopsis thaliana OX=3702 GN=At2g44130 PE=2 SV=2	S	Function unknown	PREDICTED: F-box/kelch-repeat protein At2g44130-like [Cucumis sativus]
Cla97C01G018770	1637	934	1138	4961	7842	8884	19.7646	9.13227	12.5081	44.1778	78.1524	85.6443	1.62e-10	2.10342	up	--	--	Molecular Function: transcription factor activity, sequence-specific DNA binding (GO:0003700);; Biological Process: regulation of transcription, DNA-templated (GO:0006355);; Molecular Function: sequence-specific DNA binding (GO:0043565);;	K09060|0|csv:101217128|K09060 plant G-box-binding factor | (RefSeq) G-box-binding factor 1	--	--	--	G-box binding protein MFMR;; bZIP transcription factor;; Basic region leucine zipper	G-box-binding factor 1 OS=Arabidopsis thaliana OX=3702 GN=GBF1 PE=1 SV=2	K	Transcription	PREDICTED: G-box-binding factor 1 [Cucumis sativus]
Cla97C09G164130	211	263	88	960	1279	1120	4.81	4.65765	1.28529	18.2769	25.3188	21.0357	6.28e-09	2.10153	up	--	--	Cellular Component: integral component of membrane (GO:0016021);;	--	--	--	--	Late embryogenesis abundant protein	--	S	Function unknown	PREDICTED: uncharacterized protein LOC101220910 [Cucumis sativus]
Cla97C08G152580	229	71	137	942	932	1013	8.31498	2.07054	4.52012	25.1552	27.9019	29.3638	1.09e-07	2.09777	up	--	--	--	--	--	[K]	Transcription	--	--	S	Function unknown	PREDICTED: uncharacterized protein LOC103488525 [Cucumis melo]
Cla97C01G001370	102	184	18	1387	776	493	2.28955	3.43171	0.299723	23.823	14.8804	9.05742	2.01e-05	2.09679	up	[Q]	Secondary metabolites biosynthesis, transport and catabolism	Molecular Function: iron ion binding (GO:0005506);; Molecular Function: dioxygenase activity (GO:0051213);; Biological Process: oxidation-reduction process (GO:0055114);;	--	--	[QR]	Secondary metabolites biosynthesis, transport and catabolism;; General function prediction only	2OG-Fe(II) oxygenase superfamily;; non-haem dioxygenase in morphine synthesis N-terminal	Protein DMR6-LIKE OXYGENASE 2 OS=Arabidopsis thaliana OX=3702 GN=DLO2 PE=2 SV=1	S	Function unknown	PREDICTED: protein DMR6-LIKE OXYGENASE 2-like [Cucumis melo]
Cla97C06G112770	9	5	9	107	45	53	0.322409	0.151968	0.284878	3.00862	1.40738	1.60315	1.77e-05	2.09257	up	--	--	Cellular Component: integral component of membrane (GO:0016021);;	--	--	--	--	Late embryogenesis abundant protein	--	S	Function unknown	PREDICTED: uncharacterized protein LOC105435724 [Cucumis sativus]
Cla97C08G160160	70	96	122	673	502	397	0.71788	0.79083	1.14031	5.08278	4.25174	3.25102	2.8e-12	2.09062	up	[O]	Posttranslational modification, protein turnover, chaperones	Molecular Function: serine-type endopeptidase activity (GO:0004252);; Cellular Component: cell wall (GO:0005618);; Biological Process: proteolysis (GO:0006508);; Cellular Component: membrane (GO:0016020);;	--	--	--	--	Subtilase family;; Peptidase inhibitor I9	Subtilisin-like protease SBT1.9 OS=Arabidopsis thaliana OX=3702 GN=SBT1.9 PE=2 SV=1	O	Posttranslational modification, protein turnover, chaperones	PREDICTED: subtilisin-like protease SBT1.9 [Cucumis melo]
Cla97C09G174200	848	385	580	2618	3829	4494	12.7412	4.73993	8.10192	29.3818	48.1058	55.0477	3.66e-09	2.09028	up	[G]	Carbohydrate transport and metabolism	Biological Process: metabolic process (GO:0008152);; Molecular Function: transferase activity, transferring hexosyl groups (GO:0016758);;	K13691|0|csv:101216808|K13691 pathogen-inducible salicylic acid glucosyltransferase [EC:2.4.1.-] | (RefSeq) UDP-glycosyltransferase 74F2	--	[GC]	Carbohydrate transport and metabolism;; Energy production and conversion	UDP-glucoronosyl and UDP-glucosyl transferase	UDP-glycosyltransferase 74F2 OS=Arabidopsis thaliana OX=3702 GN=UGT74F2 PE=1 SV=1	S	Function unknown	PREDICTED: UDP-glycosyltransferase 74F2 [Cucumis sativus]
Cla97C05G089370	27	3	19	197	142	142	0.477395	0.042619	0.29621	2.59378	2.09884	2.02919	3.03e-05	2.08845	up	--	--	--	--	--	--	--	Protein of unknown function (DUF668);; Domain of unknown function (DUF3475)	--	S	Function unknown	PREDICTED: uncharacterized protein LOC103484007 [Cucumis melo]
Cla97C05G108930	1298	1546	769	35679	38171	2379	9.5905	9.32883	4.90952	185.665	221.396	13.6756	0.000122694	2.08569	up	--	--	Molecular Function: calcium ion binding (GO:0005509);; Molecular Function: calcium-dependent phospholipid binding (GO:0005544);; Cellular Component: vacuole (GO:0005773);; Cellular Component: integral component of membrane (GO:0016021);;	--	--	[U]	Intracellular trafficking, secretion, and vesicular transport	Annexin	Annexin D3 OS=Arabidopsis thaliana OX=3702 GN=ANN3 PE=2 SV=2	S	Function unknown	hypothetical protein Csa_5G623660 [Cucumis sativus]
Cla97C09G164120	1182	1140	553	4840	5649	5541	30.8688	25.1906	15.134	98.898	125.104	82.0029	1.91e-11	2.08517	up	--	--	Biological Process: microtubule-based process (GO:0007017);; Cellular Component: dynein complex (GO:0030286);;	K10418|6.07056e-65|cmo:103500588|K10418 dynein light chain LC8-type | (RefSeq) dynein light chain LC6, flagellar outer arm-like	--	[Z]	Cytoskeleton	Dynein light chain type 1	Dynein 8 kDa light chain, flagellar outer arm OS=Chlamydomonas reinhardtii OX=3055 PE=1 SV=1	S	Function unknown	PREDICTED: dynein light chain LC6, flagellar outer arm-like [Cucumis melo]
Cla97C02G044900	267	260	127	1374	1087	1208	8.79305	6.91815	3.796	33.2908	29.515	31.752	4.67e-11	2.08079	up	--	--	Molecular Function: DNA binding (GO:0003677);; Molecular Function: transcription factor activity, sequence-specific DNA binding (GO:0003700);; Cellular Component: nucleus (GO:0005634);; Biological Process: regulation of transcription, DNA-templated (GO:0006355);;	K13434|1.2015e-114|cmo:103496254|K13434 pathogenesis-related genes transcriptional activator PTI6 | (RefSeq) ethylene-responsive transcription factor ERF069-like	Plant-pathogen interaction (ko04626)	--	--	AP2 domain	Pathogenesis-related genes transcriptional activator PTI6 OS=Solanum lycopersicum OX=4081 GN=PTI6 PE=2 SV=1	K	Transcription	PREDICTED: ethylene-responsive transcription factor ERF069-like [Cucumis melo]
Cla97C07G134790	71	78	60	254	396	553	5.40914	4.81205	4.18479	14.3583	25.1113	33.9479	2.55e-09	2.07763	up	--	--	--	--	--	--	--	--	--	S	Function unknown	hypothetical protein JCGZ_19930 [Jatropha curcas]
Cla97C06G122600	2242	3931	957	16405	14183	11769	64.8752	91.9901	25.1317	349.398	338.233	271.543	4.22e-08	2.07272	up	[G]	Carbohydrate transport and metabolism	Molecular Function: hydrolase activity, hydrolyzing O-glycosyl compounds (GO:0004553);; Cellular Component: cell wall (GO:0005618);; Biological Process: xyloglucan metabolic process (GO:0010411);; Molecular Function: xyloglucan:xyloglucosyl transferase activity (GO:0016762);; Biological Process: cell wall biogenesis (GO:0042546);; Cellular Component: apoplast (GO:0048046);; Biological Process: ce…	K14504|1.91544e-177|csv:101217606|K14504 xyloglucan:xyloglucosyl transferase TCH4 [EC:2.4.1.207] | (RefSeq) XTH6; xyloglucan endotransglucosylase/hydrolase protein 22	Plant hormone signal transduction (ko04075)	--	--	Glycosyl hydrolases family 16;; Xyloglucan endo-transglycosylase (XET) C-terminus	Xyloglucan endotransglucosylase/hydrolase protein 22 OS=Arabidopsis thaliana OX=3702 GN=XTH22 PE=1 SV=1	G	Carbohydrate transport and metabolism	xyloglucan endotransglucosylase/hydrolase protein 22-like [Cucurbita maxima]
Cla97C07G129030	131	43	68	446	446	774	2.15408	0.570202	1.01707	5.40959	6.0684	10.1818	1.07e-06	2.0681	up	[QV]	Secondary metabolites biosynthesis, transport and catabolism;; Defense mechanisms	Molecular Function: monooxygenase activity (GO:0004497);; Molecular Function: iron ion binding (GO:0005506);; Cellular Component: integral component of membrane (GO:0016021);; Molecular Function: oxidoreductase activity, acting on paired donors, with incorporation or reduction of molecular oxygen (GO:0016705);; Molecular Function: heme binding (GO:0020037);; Biological Process: oxidation-reductio…	--	--	[QI]	Secondary metabolites biosynthesis, transport and catabolism;; Lipid transport and metabolism	Cytochrome P450	Cytochrome P450 94A2 OS=Vicia sativa OX=3908 GN=CYP94A2 PE=2 SV=1	Q	Secondary metabolites biosynthesis, transport and catabolism	PREDICTED: LOW QUALITY PROTEIN: cytochrome P450 94A2-like [Cucumis melo]
Cla97C02G037900	15	28	13	93	118	138	0.764888	1.20381	0.630535	3.69747	5.28029	5.99822	3.82e-07	2.0633	up	--	--	Molecular Function: DNA binding (GO:0003677);; Molecular Function: transcription factor activity, sequence-specific DNA binding (GO:0003700);; Cellular Component: nucleus (GO:0005634);; Biological Process: regulation of transcription, DNA-templated (GO:0006355);;	--	--	--	--	AP2 domain	Ethylene-responsive transcription factor ERF008 OS=Arabidopsis thaliana OX=3702 GN=ERF008 PE=2 SV=1	K	Transcription	PREDICTED: ethylene-responsive transcription factor ERF011-like [Cucumis sativus]
Cla97C01G023940	94	97	49	475	435	415	2.02135	1.30416	0.729337	8.99749	9.15348	8.138	1.27e-10	2.0597	up	[G]	Carbohydrate transport and metabolism	Cellular Component: integral component of plasma membrane (GO:0005887);; Biological Process: water transport (GO:0006833);; Biological Process: cellular water homeostasis (GO:0009992);; Molecular Function: water channel activity (GO:0015250);; Molecular Function: glycerol channel activity (GO:0015254);; Biological Process: glycerol transport (GO:0015793);; Biological Process: ion transmembrane tr…	K09874|6.46349e-176|cmo:103484424|K09874 aquaporin NIP | (RefSeq) aquaporin NIP1-1	--	[G]	Carbohydrate transport and metabolism	Major intrinsic protein	Aquaporin NIP1-2 OS=Arabidopsis thaliana OX=3702 GN=NIP1-2 PE=2 SV=2	G	Carbohydrate transport and metabolism	PREDICTED: aquaporin NIP1-1 [Cucumis melo]
Cla97C06G114460	113	91	99	365	440	1111	3.93611	2.55608	3.12051	9.35526	12.6268	30.8614	3.55e-07	2.05902	up	--	--	Molecular Function: zinc ion binding (GO:0008270);; Cellular Component: integral component of membrane (GO:0016021);;	--	--	[O]	Posttranslational modification, protein turnover, chaperones	Ring finger domain;; RING-like zinc finger;; RING-H2 zinc finger domain;; Zinc finger, C3HC4 type (RING finger);; Zinc finger, C3HC4 type (RING finger)	RING-H2 finger protein ATL2 OS=Arabidopsis thaliana OX=3702 GN=ATL2 PE=2 SV=2	O	Posttranslational modification, protein turnover, chaperones	PREDICTED: RING-H2 finger protein ATL2-like [Cucumis melo]
Cla97C03G062890	112	56	84	317	563	667	10.4064	4.20335	7.09969	21.6756	43.1311	49.459	1.32e-07	2.04892	up	--	--	--	--	--	--	--	--	--	--	--	hypothetical protein Csa_1G629040 [Cucumis sativus]
Cla97C01G001780	162	49	48	947	465	549	3.79184	0.924995	1.01094	16.379	9.00886	10.2997	6.99e-06	2.04749	up	[O]	Posttranslational modification, protein turnover, chaperones	Cellular Component: cell (GO:0005623);; Molecular Function: electron carrier activity (GO:0009055);; Molecular Function: protein disulfide oxidoreductase activity (GO:0015035);; Biological Process: cell redox homeostasis (GO:0045454);; Biological Process: oxidation-reduction process (GO:0055114);;	K17479|0|csv:101208965|K17479 glutaredoxin domain-containing cysteine-rich protein 1 | (RefSeq) uncharacterized LOC101208965	--	[O]	Posttranslational modification, protein turnover, chaperones	Glutaredoxin	Uncharacterized protein At5g39865 OS=Arabidopsis thaliana OX=3702 GN=At5g39865 PE=2 SV=1	O	Posttranslational modification, protein turnover, chaperones	PREDICTED: uncharacterized protein LOC101208965 [Cucumis sativus]
Cla97C01G018760	38	71	51	210	322	331	0.590255	0.894445	0.713877	2.40889	4.15043	4.1261	7.62e-10	2.04407	up	[T]	Signal transduction mechanisms	Molecular Function: protein serine/threonine kinase activity (GO:0004674);; Molecular Function: ATP binding (GO:0005524);; Biological Process: protein phosphorylation (GO:0006468);;	--	--	[T]	Signal transduction mechanisms	Protein tyrosine kinase;; Protein kinase domain	Serine/threonine-protein kinase STY46 OS=Arabidopsis thaliana OX=3702 GN=STY46 PE=1 SV=1	T	Signal transduction mechanisms	serine/threonine-protein kinase STY17-like [Cucurbita pepo subsp. pepo]
Cla97C06G115570	1487	856	762	6430	5315	5476	13.8052	6.34327	6.34317	44.7178	41.4524	41.2851	1.05e-10	2.04196	up	--	--	Molecular Function: oxidoreductase activity, acting on single donors with incorporation of molecular oxygen, incorporation of two atoms of oxygen (GO:0016702);; Biological Process: oxylipin biosynthetic process (GO:0031408);; Molecular Function: metal ion binding (GO:0046872);; Biological Process: oxidation-reduction process (GO:0055114);;	K15718|0|csv:101215030|K15718 linoleate 9S-lipoxygenase [EC:1.13.11.58] | (RefSeq) LOX9; probable linoleate 9S-lipoxygenase 5-like	Linoleic acid metabolism (ko00591)	--	--	Lipoxygenase;; PLAT/LH2 domain	Linoleate 9S-lipoxygenase 5 OS=Arabidopsis thaliana OX=3702 GN=LOX5 PE=2 SV=2	S	Function unknown	probable linoleate 9S-lipoxygenase 5-like [Cucumis sativus]
Cla97C11G208910	2248	498	659	8252	6982	9751	229.33	41.0117	61.1666	619.22	587.165	793.614	5.31e-06	2.03895	up	--	--	--	--	--	--	--	--	--	S	Function unknown	hypothetical protein Csa_2G004705 [Cucumis sativus]
Cla97C11G223810	3258	1462	906	14157	12049	10009	61.8608	22.2233	15.0891	202.579	189.118	150.157	4.75e-07	2.03787	up	[E]	Amino acid transport and metabolism	Molecular Function: L-tyrosine:2-oxoglutarate aminotransferase activity (GO:0004838);; Biological Process: cellular amino acid metabolic process (GO:0006520);; Biological Process: vitamin E biosynthetic process (GO:0010189);; Molecular Function: pyridoxal phosphate binding (GO:0030170);;	K00815|0|csv:101212407|K00815 tyrosine aminotransferase [EC:2.6.1.5] | (RefSeq) probable aminotransferase TAT2	Ubiquinone and other terpenoid-quinone biosynthesis (ko00130);; Cysteine and methionine metabolism (ko00270);; Tyrosine metabolism (ko00350);; Phenylalanine metabolism (ko00360);; Phenylalanine, tyrosine and tryptophan biosynthesis (ko00400);; Isoquinoline alkaloid biosynthesis (ko00950);; Tropane, piperidine and pyridine alkaloid biosynthesis (ko00960);; Biosynthesis of amino acids (ko01230)	[E]	Amino acid transport and metabolism	Aminotransferase class I and II;; Beta-eliminating lyase;; Aminotransferase class-V	Probable aminotransferase TAT2 OS=Arabidopsis thaliana OX=3702 GN=At5g53970 PE=2 SV=1	E	Amino acid transport and metabolism	PREDICTED: probable aminotransferase TAT2 [Cucumis sativus]
Cla97C11G224280	1969	397	587	6556	6837	8541	59.1654	9.36426	16.1329	143.995	170.436	197.384	7.37e-06	2.0327	up	--	--	Molecular Function: protein binding (GO:0005515);; Cellular Component: nucleus (GO:0005634);; Cellular Component: cytosol (GO:0005829);; Cellular Component: plasma membrane (GO:0005886);; Cellular Component: plasmodesma (GO:0009506);;	--	--	--	--	Aluminium induced protein;; Glutamine amidotransferase domain	Stem-specific protein TSJT1 OS=Nicotiana tabacum OX=4097 GN=TSJT1 PE=2 SV=1	S	Function unknown	PREDICTED: stem-specific protein TSJT1 [Cucumis sativus]
Cla97C09G167030	277	238	157	1297	1433	891	3.61984	2.51326	1.86086	12.4971	15.4837	9.31416	1.02e-10	2.03093	up	[U]	Intracellular trafficking, secretion, and vesicular transport	Biological Process: proteolysis (GO:0006508);;	--	--	--	--	WD40-like Beta Propeller Repeat;; Dipeptidyl peptidase IV (DPP IV) N-terminal region	--	U	Intracellular trafficking, secretion, and vesicular transport	PREDICTED: uncharacterized protein LOC103499982 [Cucumis melo]
Cla97C01G008670	5857	2144	2036	22386	18976	21345	89.2048	26.3838	28.2091	250.776	238.237	259.335	2.95e-07	2.02232	up	[IQ]	Lipid transport and metabolism;; Secondary metabolites biosynthesis, transport and catabolism	Biological Process: metabolic process (GO:0008152);; Molecular Function: ligase activity (GO:0016874);;	--	--	[I]	Lipid transport and metabolism	AMP-binding enzyme;; AMP-binding enzyme C-terminal domain	Probable acyl-activating enzyme 5, peroxisomal OS=Arabidopsis thaliana OX=3702 GN=AAE5 PE=1 SV=1	IQ	Lipid transport and metabolism;; Secondary metabolites biosynthesis, transport and catabolism	PREDICTED: probable acyl-activating enzyme 5, peroxisomal [Cucumis sativus]
Cla97C06G114170	2215	2072	1508	9428	8559	10938	24.0438	18.1744	14.8899	75.2826	76.5964	94.7319	1.71e-17	2.02211	up	[G]	Carbohydrate transport and metabolism	Biological Process: carbohydrate metabolic process (GO:0005975);; Molecular Function: beta-glucosidase activity (GO:0008422);; Cellular Component: integral component of membrane (GO:0016021);; Molecular Function: scopolin beta-glucosidase activity (GO:0102483);;	--	--	--	--	Glycosyl hydrolase family 3 C-terminal domain;; Glycosyl hydrolase family 3 N terminal domain;; Fibronectin type III-like domain	Beta-D-xylosidase 1 OS=Arabidopsis thaliana OX=3702 GN=BXL1 PE=1 SV=1	G	Carbohydrate transport and metabolism	PREDICTED: LOW QUALITY PROTEIN: beta-D-xylosidase 1-like [Cucumis melo]
Cla97C07G138010	1102	373	413	3704	3687	4551	20.6186	5.94431	5.97042	51.8826	57.2914	70.0317	4.76e-07	2.02154	up	[T]	Signal transduction mechanisms	Molecular Function: protein serine/threonine kinase activity (GO:0004674);; Molecular Function: ATP binding (GO:0005524);; Biological Process: protein phosphorylation (GO:0006468);;	K04733|0|cmo:103493058|K04733 interleukin-1 receptor-associated kinase 4 [EC:2.7.11.1] | (RefSeq) serine/threonine-protein kinase At5g01020	--	[T]	Signal transduction mechanisms	Protein tyrosine kinase;; Protein kinase domain	Probable serine/threonine-protein kinase PBL15 OS=Arabidopsis thaliana OX=3702 GN=PBL15 PE=1 SV=1	T	Signal transduction mechanisms	PREDICTED: serine/threonine-protein kinase At5g01020 [Cucumis melo]
Cla97C02G046680	203	131	114	916	711	783	6.98302	3.52723	3.38091	23.1158	20.0718	21.5533	1.39e-10	2.01283	up	--	--	Biological Process: metal ion transport (GO:0030001);; Molecular Function: metal ion binding (GO:0046872);;	--	--	[P]	Inorganic ion transport and metabolism	Heavy-metal-associated domain	Protein SODIUM POTASSIUM ROOT DEFECTIVE 2 OS=Arabidopsis thaliana OX=3702 GN=NAKR2 PE=2 SV=1	S	Function unknown	PREDICTED: uncharacterized protein LOC101212737 [Cucumis sativus]
Cla97C07G136350	559	47	115	2273	2014	2833	12.2407	0.806362	2.30599	36.4801	36.3463	49.4832	8.46e-05	2.00409	up	[G]	Carbohydrate transport and metabolism	Molecular Function: trehalose-phosphatase activity (GO:0004805);; Biological Process: trehalose biosynthetic process (GO:0005992);; Biological Process: dephosphorylation (GO:0016311);;	K01087|0|cmo:103494413|K01087 trehalose 6-phosphate phosphatase [EC:3.1.3.12] | (RefSeq) probable trehalose-phosphate phosphatase J	Starch and sucrose metabolism (ko00500)	[G]	Carbohydrate transport and metabolism	Trehalose-phosphatase	Probable trehalose-phosphate phosphatase J OS=Arabidopsis thaliana OX=3702 GN=TPPJ PE=1 SV=1	G	Carbohydrate transport and metabolism	PREDICTED: probable trehalose-phosphate phosphatase J [Cucumis melo]
Cla97C03G053420	50	34	55	129	325	438	1.26304	0.719369	1.38808	2.23393	5.86705	7.86273	4.49e-06	1.9942	up	--	--	Molecular Function: calcium ion binding (GO:0005509);; Cellular Component: photosystem II oxygen evolving complex (GO:0009654);; Biological Process: photosynthesis (GO:0015979);; Cellular Component: extrinsic component of membrane (GO:0019898);;	--	--	--	--	PsbP	PsbP domain-containing protein 6, chloroplastic OS=Arabidopsis thaliana OX=3702 GN=PPD6 PE=1 SV=1	S	Function unknown	PREDICTED: psbP domain-containing protein 6, chloroplastic [Cucumis melo]
Cla97C09G181500	28	11	2	263	239	55	0.677864	0.140365	0.021896	3.5879	4.03021	1.06464	0.000197878	1.9917	up	--	--	Cellular Component: integral component of membrane (GO:0016021);; Molecular Function: transmembrane transporter activity (GO:0022857);; Biological Process: transmembrane transport (GO:0055085);;	--	--	--	--	EamA-like transporter family	WAT1-related protein At2g39510 OS=Arabidopsis thaliana OX=3702 GN=At2g39510 PE=2 SV=1	S	Function unknown	PREDICTED: WAT1-related protein At2g39510 [Cucumis sativus]
Cla97C09G182480	323	310	405	941	2104	2541	1.81217	1.40682	2.06669	3.88541	9.7424	11.3878	1.67e-08	1.98784	up	[V]	Defense mechanisms	Molecular Function: ATP binding (GO:0005524);; Cellular Component: integral component of membrane (GO:0016021);; Molecular Function: ATPase activity, coupled to transmembrane movement of substances (GO:0042626);; Biological Process: transmembrane transport (GO:0055085);;	K05666|0|csv:101213946|K05666 ATP-binding cassette, subfamily C (CFTR/MRP), member 2 | (RefSeq) ABC transporter C family member 3-like	--	[Q]	Secondary metabolites biosynthesis, transport and catabolism	ABC transporter transmembrane region;; ABC transporter;; 50S ribosome-binding GTPase	ABC transporter C family member 3 OS=Arabidopsis thaliana OX=3702 GN=ABCC3 PE=1 SV=1	V	Defense mechanisms	PREDICTED: ABC transporter C family member 3-like [Cucumis sativus]
Cla97C07G132850	84	64	114	362	587	438	1.60642	0.985089	1.97062	5.08937	9.26776	6.68618	3.79e-09	1.98488	up	--	--	Molecular Function: transferase activity, transferring acyl groups other than amino-acyl groups (GO:0016747);;	--	--	--	--	Transferase family	Omega-hydroxypalmitate O-feruloyl transferase OS=Arabidopsis thaliana OX=3702 GN=HHT1 PE=1 SV=1	S	Function unknown	PREDICTED: omega-hydroxypalmitate O-feruloyl transferase [Cucumis melo]
Cla97C08G160170	80	46	70	199	428	564	1.71682	0.799038	1.37714	3.16317	7.63357	9.74211	1.61e-06	1.98295	up	--	--	Molecular Function: ubiquitin-protein transferase activity (GO:0004842);; Cellular Component: SCF ubiquitin ligase complex (GO:0019005);; Biological Process: SCF-dependent proteasomal ubiquitin-dependent protein catabolic process (GO:0031146);;	--	--	--	--	F-box domain;; F-box-like	F-box/kelch-repeat protein At5g43190 OS=Arabidopsis thaliana OX=3702 GN=At5g43190 PE=2 SV=1	S	Function unknown	F-box/kelch-repeat protein At5g43190-like [Cucurbita moschata]
Cla97C02G043420	6	18	12	64	86	79	0.29008	0.789363	0.565458	2.58631	3.89117	3.46255	8.57e-06	1.98085	up	--	--	--	--	--	--	--	--	--	--	--	hypothetical protein Csa_6G127980 [Cucumis sativus]
Cla97C08G148620	203	258	81	1520	849	765	5.6849	5.8063	2.02261	31.7088	19.4478	17.172	5.15e-07	1.97971	up	--	--	Molecular Function: DNA binding (GO:0003677);; Cellular Component: nucleus (GO:0005634);; Biological Process: regulation of transcription, DNA-templated (GO:0006355);;	--	--	--	--	No apical meristem (NAM) protein	NAC domain-containing protein 2 OS=Arabidopsis thaliana OX=3702 GN=NAC002 PE=2 SV=2	S	Function unknown	NAC domain transcription factor 2 [Citrullus colocynthis]
Cla97C01G015960	1357	1047	1433	5098	6404	7163	23.4481	14.7021	22.5523	64.9869	91.6924	99.3627	3.73e-15	1.97532	up	[I]	Lipid transport and metabolism	Biological Process: lipid metabolic process (GO:0006629);; Cellular Component: integral component of membrane (GO:0016021);; Molecular Function: hydrolase activity (GO:0016787);;	--	--	[I]	Lipid transport and metabolism	Lipase (class 3);; Protein of unknown function (DUF2974)	Phospholipase A1-II 1 OS=Oryza sativa subsp. japonica OX=39947 GN=Os01g0651100 PE=3 SV=2	S	Function unknown	PREDICTED: uncharacterized protein LOC103484776 [Cucumis melo]
Cla97C06G123840	361	184	233	1107	1565	1474	13.9567	5.73342	8.16366	31.4799	49.8613	45.465	5.16e-09	1.96588	up	[R]	General function prediction only	Molecular Function: GTP binding (GO:0005525);; Cellular Component: intracellular (GO:0005622);; Biological Process: small GTPase mediated signal transduction (GO:0007264);;	--	--	[U]	Intracellular trafficking, secretion, and vesicular transport	Ras family;; Ras of Complex, Roc, domain of DAPkinase;; ADP-ribosylation factor family;; 50S ribosome-binding GTPase	Ras-related protein RABA6a OS=Arabidopsis thaliana OX=3702 GN=RABA6A PE=2 SV=1	S	Function unknown	PREDICTED: ras-related protein RABA6a-like [Cucumis sativus]
Cla97C07G137630	461	275	449	1897	2023	1999	8.77805	4.22861	7.78437	26.6009	31.8035	30.4137	4.43e-12	1.96345	up	--	--	Cellular Component: nucleus (GO:0005634);; Biological Process: regulation of transcription, DNA-templated (GO:0006355);; Biological Process: leaf development (GO:0048366);; Biological Process: bundle sheath cell fate specification (GO:0090610);;	--	--	--	--	GRAS domain family	Scarecrow-like protein 23 OS=Arabidopsis thaliana OX=3702 GN=SCL23 PE=1 SV=1	K	Transcription	scarecrow-like protein 23 [Cucurbita maxima]
Cla97C06G127570	7684	2544	2919	26376	21470	31085	149.044	40.5333	53.0301	362.043	343.2	478.259	1.08e-06	1.95618	up	[R]	General function prediction only	Cellular Component: plant-type cell wall (GO:0009505);; Molecular Function: kinase activity (GO:0016301);; Molecular Function: protein kinase regulator activity (GO:0019887);; Biological Process: regulation of protein kinase activity (GO:0045859);;	--	--	[C]	Energy production and conversion	CBS domain	SNF1-related protein kinase regulatory subunit gamma-1 OS=Arabidopsis thaliana OX=3702 GN=KING1 PE=1 SV=2	T	Signal transduction mechanisms	PREDICTED: SNF1-related protein kinase regulatory subunit gamma-1 [Cucumis melo]
Cla97C11G220220	980	423	538	3925	3034	3569	24.6885	8.60534	12.3304	72.7565	63.0192	71.7503	2.05e-08	1.95198	up	--	--	--	--	--	--	--	VQ motif	VQ motif-containing protein 9 OS=Arabidopsis thaliana OX=3702 GN=VQ9 PE=1 SV=1	S	Function unknown	PREDICTED: VQ motif-containing protein 9 [Cucumis melo]
Cla97C06G126510	2452	836	1195	7877	7888	9972	18.8672	6.2696	9.98013	41.2942	45.9191	73.5686	3.42e-07	1.95113	up	[G]	Carbohydrate transport and metabolism	Molecular Function: catalytic activity (GO:0003824);; Biological Process: trehalose biosynthetic process (GO:0005992);;	K16055|0|csv:101209676|K16055 trehalose 6-phosphate synthase/phosphatase [EC:2.4.1.15 3.1.3.12] | (RefSeq) probable alpha,alpha-trehalose-phosphate synthase [UDP-forming] 10	Starch and sucrose metabolism (ko00500)	[G]	Carbohydrate transport and metabolism	Glycosyltransferase family 20;; Trehalose-phosphatase;; haloacid dehalogenase-like hydrolase	Probable alpha,alpha-trehalose-phosphate synthase [UDP-forming] 10 OS=Arabidopsis thaliana OX=3702 GN=TPS10 PE=2 SV=1	G	Carbohydrate transport and metabolism	PREDICTED: probable alpha,alpha-trehalose-phosphate synthase [UDP-forming] 10 [Cucumis sativus]
Cla97C10G194560	45	44	35	153	324	203	0.75072	0.485631	0.432811	1.82516	4.4647	2.75678	3.35e-07	1.95061	up	[G]	Carbohydrate transport and metabolism	Molecular Function: polygalacturonase activity (GO:0004650);; Cellular Component: extracellular region (GO:0005576);; Biological Process: carbohydrate metabolic process (GO:0005975);; Biological Process: cell wall organization (GO:0071555);;	K01213|0|cmo:103490076|K01213 galacturan 1,4-alpha-galacturonidase [EC:3.2.1.67] | (RefSeq) polygalacturonase At1g48100	--	--	--	Glycosyl hydrolases family 28;; Pectate lyase superfamily protein	Polygalacturonase At1g48100 OS=Arabidopsis thaliana OX=3702 GN=At1g48100 PE=2 SV=1	M	Cell wall/membrane/envelope biogenesis	PREDICTED: polygalacturonase At1g48100, partial [Cucumis melo]
Cla97C07G135750	174	24	13	7644	5748	1303	8.09429	0.880891	0.514549	261.573	220.44	48.3639	0.000320065	1.94263	up	--	--	Biological Process: response to stress (GO:0006950);; Biological Process: response to water (GO:0009415);;	--	--	--	--	Dehydrin	--	--	--	PREDICTED: dehydrin DHN1 [Cucumis melo]
Cla97C11G220570	107	74	48	454	382	385	3.12455	1.7285	1.26423	9.72982	9.17926	8.96338	3.61e-08	1.94184	up	--	--	Cellular Component: integral component of membrane (GO:0016021);;	--	--	--	--	Domain of unknown function (DUF296)	AT-hook motif nuclear-localized protein 17 OS=Arabidopsis thaliana OX=3702 GN=AHL17 PE=2 SV=1	S	Function unknown	hypothetical protein Csa_3G890120 [Cucumis sativus]
Cla97C06G128010	14	10	3	111	50	66	0.514395	0.288668	0.071489	3.16733	1.58292	2.05196	0.000118511	1.93667	up	--	--	Molecular Function: protein dimerization activity (GO:0046983);;	--	--	--	--	Helix-loop-helix DNA-binding domain	Transcription factor bHLH137 OS=Arabidopsis thaliana OX=3702 GN=BHLH137 PE=1 SV=1	K	Transcription	PREDICTED: transcription factor bHLH137-like [Cucumis sativus]
Cla97C07G132400	65	64	46	410	386	165	1.26522	0.978644	0.763072	6.07985	6.20891	2.65229	6.98e-07	1.92793	up	[G]	Carbohydrate transport and metabolism	Biological Process: carbohydrate metabolic process (GO:0005975);; Biological Process: dephosphorylation (GO:0016311);; Molecular Function: fructose 1,6-bisphosphate 1-phosphatase activity (GO:0042132);; Molecular Function: sedoheptulose-bisphosphatase activity (GO:0050278);;	K01100|0|csv:101209723|K01100 sedoheptulose-bisphosphatase [EC:3.1.3.37] | (RefSeq) SBPASE; sedoheptulose-1,7-bisphosphatase, chloroplastic-like	Carbon fixation in photosynthetic organisms (ko00710);; Carbon metabolism (ko01200)	[G]	Carbohydrate transport and metabolism	Fructose-1-6-bisphosphatase, N-terminal domain	Sedoheptulose-1,7-bisphosphatase, chloroplastic OS=Spinacia oleracea OX=3562 PE=2 SV=1	G	Carbohydrate transport and metabolism	sedoheptulose-1,7-bisphosphatase, chloroplastic-like [Cucumis sativus]
Cla97C03G053670	75	42	48	303	313	252	1.9665	1.02932	0.971779	6.00674	6.75766	4.467	4.01e-08	1.92747	up	--	--	--	--	--	--	--	--	Shugoshin-1 OS=Zea mays OX=4577 GN=SGO1 PE=2 SV=1	S	Function unknown	PREDICTED: uncharacterized protein LOC103501433 isoform X2 [Cucumis melo]
Cla97C08G148300	104	23	48	331	371	461	1.80697	0.31834	0.758991	4.25899	5.34616	6.42054	2.51e-05	1.91686	up	--	--	Molecular Function: transcription factor activity, sequence-specific DNA binding (GO:0003700);; Cellular Component: nucleus (GO:0005634);; Biological Process: regulation of transcription, DNA-templated (GO:0006355);; Molecular Function: sequence-specific DNA binding (GO:0043565);;	--	--	--	--	GRAS domain family	Nodulation-signaling pathway 2 protein OS=Medicago truncatula OX=3880 GN=NSP2 PE=1 SV=1	K	Transcription	PREDICTED: nodulation-signaling pathway 2 protein [Cucumis melo]
Cla97C05G101750	14	20	21	88	91	111	0.753063	0.857457	1.02809	3.59774	4.14888	4.89901	4.7e-07	1.91234	up	--	--	Molecular Function: DNA binding (GO:0003677);; Molecular Function: transcription factor activity, sequence-specific DNA binding (GO:0003700);; Cellular Component: nucleus (GO:0005634);; Biological Process: regulation of transcription, DNA-templated (GO:0006355);;	K09286|3.51859e-95|cmo:103493569|K09286 EREBP-like factor | (RefSeq) ethylene-responsive transcription factor ERF011-like	--	--	--	AP2 domain	Ethylene-responsive transcription factor ERF011 OS=Arabidopsis thaliana OX=3702 GN=ERF011 PE=2 SV=1	K	Transcription	PREDICTED: ethylene-responsive transcription factor ERF011-like [Cucumis melo]
Cla97C09G174670	1051	509	431	3791	3154	3669	26.1387	10.2707	10.0243	67.8299	65.0252	72.899	1.06e-07	1.91071	up	--	--	--	--	--	--	--	PLATZ transcription factor	Uncharacterized protein At3g50808 OS=Arabidopsis thaliana OX=3702 GN=At3g50808 PE=4 SV=1	S	Function unknown	PREDICTED: uncharacterized protein LOC101209912 [Cucumis sativus]
Cla97C10G195690	1464	448	284	5421	5500	3733	11.5922	2.88098	1.80268	31.8198	36.498	25.6911	2.97e-05	1.90702	up	--	--	--	--	--	--	--	--	--	S	Function unknown	PREDICTED: uncharacterized protein LOC103501212 [Cucumis melo]
Cla97C07G137160	506	230	425	1450	1985	2645	12.3486	4.52508	9.41863	26.0214	39.9114	51.4765	1.31e-07	1.90314	up	[Q]	Secondary metabolites biosynthesis, transport and catabolism	Molecular Function: iron ion binding (GO:0005506);; Biological Process: response to light stimulus (GO:0009416);; Biological Process: gibberellin catabolic process (GO:0045487);; Molecular Function: C-19 gibberellin 2-beta-dioxygenase activity (GO:0052634);; Biological Process: oxidation-reduction process (GO:0055114);;	K04125|0|cmo:103492969|K04125 gibberellin 2-oxidase [EC:1.14.11.13] | (RefSeq) gibberellin 2-beta-dioxygenase 1	Diterpenoid biosynthesis (ko00904)	[QR]	Secondary metabolites biosynthesis, transport and catabolism;; General function prediction only	2OG-Fe(II) oxygenase superfamily;; non-haem dioxygenase in morphine synthesis N-terminal	Gibberellin 2-beta-dioxygenase 1 OS=Pisum sativum OX=3888 GN=GA2OX1 PE=1 SV=1	S	Function unknown	hypothetical protein Csa_4G075200 [Cucumis sativus]
Cla97C03G056780	149	76	45	631	457	473	17.9736	7.36759	4.91915	56.1421	45.5683	45.5703	4.54e-06	1.89425	up	--	--	--	--	--	--	--	Wound-induced protein	--	S	Function unknown	hypothetical protein Csa_1G071850 [Cucumis sativus]
Cla97C02G029970	1515	914	1067	5117	5383	6047	29.5492	14.4041	18.9351	73.4359	86.5732	94.1168	2.05e-11	1.88755	up	--	--	Cellular Component: integral component of membrane (GO:0016021);;	K14209|0|csv:101209983|K14209 solute carrier family 36 (proton-coupled amino acid transporter) | (RefSeq) proton-coupled amino acid transporter 3	--	[E]	Amino acid transport and metabolism	Transmembrane amino acid transporter protein	Amino acid transporter AVT3B OS=Arabidopsis thaliana OX=3702 GN=AVT3B PE=2 SV=1	E	Amino acid transport and metabolism	hypothetical protein Csa_7G024670 [Cucumis sativus]
Cla97C02G041910	12	11	12	101	45	70	0.084525	0.063131	0.084594	0.608377	0.277644	0.468414	3.09e-05	1.88176	up	[R]	General function prediction only	Molecular Function: purine ribonucleoside binding (GO:0032550);; Molecular Function: adenyl ribonucleotide binding (GO:0032559);; Molecular Function: anion binding (GO:0043168);; Biological Process: response to stimulus (GO:0050896);;	--	--	--	--	TIR domain;; NB-ARC domain;; TIR domain	TMV resistance protein N OS=Nicotiana glutinosa OX=35889 GN=N PE=1 SV=1	S	Function unknown	hypothetical protein Csa_5G494390 [Cucumis sativus]
Cla97C02G030520	13	0	0	148	137	164	0.286404	0	0	2.72179	2.7503	3.10046	0.00053511	1.88001	up	[K]	Transcription	Molecular Function: O-methyltransferase activity (GO:0008171);; Biological Process: methylation (GO:0032259);; Molecular Function: protein dimerization activity (GO:0046983);;	--	--	[R]	General function prediction only	O-methyltransferase;; Dimerisation domain	Acetylserotonin O-methyltransferase OS=Arabidopsis thaliana OX=3702 GN=ASMT PE=1 SV=1	S	Function unknown	PREDICTED: (RS)-norcoclaurine 6-O-methyltransferase-like [Cucumis sativus]
Cla97C02G033390	135	10	9	927	701	385	5.39932	0.3169	0.328644	27.3414	23.1692	12.3021	0.000475896	1.87973	up	[O]	Posttranslational modification, protein turnover, chaperones	--	K13993|4.39697e-107|cmo:103495267|K13993 HSP20 family protein | (RefSeq) 22.0 kDa heat shock protein-like	Protein processing in endoplasmic reticulum (ko04141)	[O]	Posttranslational modification, protein turnover, chaperones	Hsp20/alpha crystallin family	22.7 kDa class IV heat shock protein OS=Pisum sativum OX=3888 GN=HSP22.7 PE=2 SV=1	O	Posttranslational modification, protein turnover, chaperones	HSP22.9 [Citrullus lanatus]
Cla97C09G172720	175	214	71	1484	961	341	4.07363	4.02881	1.50088	25.52	18.5205	6.36022	3.01e-05	1.87845	up	--	--	--	--	--	--	--	Extensin-like region	--	S	Function unknown	PREDICTED: extensin-like [Erythranthe guttata]
Cla97C06G114440	47	47	33	192	225	191	2.22729	1.78738	1.38916	6.69344	8.80083	7.22923	4.71e-09	1.87823	up	--	--	--	--	--	--	--	--	--	--	--	hypothetical protein Csa_6G318690 [Cucumis sativus]
Cla97C11G214550	897	423	521	2743	2853	3546	12.4975	4.76913	6.65615	28.0528	32.7839	39.4852	3.43e-08	1.86384	up	[P]	Inorganic ion transport and metabolism	Cellular Component: integral component of membrane (GO:0016021);;	--	--	--	--	Nodulin-like	Protein NUCLEAR FUSION DEFECTIVE 4 OS=Arabidopsis thaliana OX=3702 GN=NFD4 PE=3 SV=1	S	Function unknown	PREDICTED: protein NUCLEAR FUSION DEFECTIVE 4 isoform X1 [Cucumis melo]
Cla97C06G113910	99	45	99	402	400	428	2.54198	0.93739	2.3079	7.61615	8.49203	8.79675	2.58e-07	1.86107	up	--	--	Molecular Function: DNA binding (GO:0003677);; Biological Process: regulation of transcription, DNA-templated (GO:0006355);;	--	--	--	--	WRKY DNA -binding domain	Probable WRKY transcription factor 48 OS=Arabidopsis thaliana OX=3702 GN=WRKY48 PE=2 SV=1	K	Transcription	PREDICTED: probable WRKY transcription factor 48 [Cucumis sativus]
Citrullus_lanatus_newGene_1329	11	17	11	76	57	81	0.204362	0.247217	0.173041	1.04119	0.87612	1.20179	9.83e-06	1.86095	up	--	--	Cellular Component: integral component of membrane (GO:0016021);;	--	--	--	--	--	--	--	--	hypothetical protein Csa_2G381880 [Cucumis sativus]
Cla97C11G211890	312	50	126	1064	837	1382	14.2616	1.82556	5.22836	35.8102	31.5557	50.4487	7.49e-05	1.86055	up	--	--	Molecular Function: transcription factor activity, sequence-specific DNA binding (GO:0003700);; Biological Process: regulation of transcription, DNA-templated (GO:0006355);; Molecular Function: sequence-specific DNA binding (GO:0043565);;	--	--	--	--	bZIP transcription factor;; Basic region leucine zipper	Basic leucine zipper 43 OS=Arabidopsis thaliana OX=3702 GN=BZIP43 PE=1 SV=1	K	Transcription	bZIP transcription factor [Cucumis melo subsp. melo]
Cla97C05G092670	341	183	111	752	1040	1840	12.6887	5.50769	3.75391	20.6322	31.9757	54.7431	1.34e-05	1.85644	up	--	--	Molecular Function: DNA binding (GO:0003677);;	K09422|2.8138e-115|cmo:107991462|K09422 myb proto-oncogene protein, plant | (RefSeq) transcription factor MYB44-like	--	[K]	Transcription	Myb-like DNA-binding domain;; Myb-like DNA-binding domain	Transcription factor MYB73 OS=Arabidopsis thaliana OX=3702 GN=MYB73 PE=1 SV=1	K	Transcription	transcription factor MYB44-like [Cucurbita maxima]
Cla97C07G137730	160	69	55	603	447	533	10.7138	3.70348	3.34518	29.7694	24.7547	28.5446	5.89e-06	1.85533	up	--	--	--	--	--	--	--	--	--	--	--	PREDICTED: VQ motif-containing protein 22-like [Cucumis melo]
Cla97C01G018900	29	33	36	249	169	97	1.79094	1.64914	2.05676	11.6609	8.86003	4.91963	3.34e-06	1.85524	up	--	--	--	--	--	--	--	--	--	S	Function unknown	PREDICTED: uncharacterized protein LOC103485350 [Cucumis melo]
Cla97C05G101410	138	123	68	693	485	430	3.88323	2.79696	1.72809	14.3679	11.2806	9.67809	7.49e-08	1.85291	up	--	--	Cellular Component: cell part (GO:0044464);;	K14499|6.98109e-135|cmo:103493534|K14499 BRI1 kinase inhibitor 1 | (RefSeq) BRI1 kinase inhibitor 1-like	Plant hormone signal transduction (ko04075)	--	--	--	BRI1 kinase inhibitor 1 OS=Arabidopsis thaliana OX=3702 GN=BKI1 PE=1 SV=1	T	Signal transduction mechanisms	PREDICTED: BRI1 kinase inhibitor 1-like [Cucumis melo]
Cla97C05G091610	1546	1024	766	5299	5058	5376	35.2849	20.0601	16.7665	89.2633	96.5149	95.0767	1.42e-09	1.85107	up	[I]	Lipid transport and metabolism	Molecular Function: 3-hydroxyacyl-CoA dehydrogenase activity (GO:0003857);; Cellular Component: peroxisome (GO:0005777);; Biological Process: fatty acid metabolic process (GO:0006631);; Biological Process: oxidation-reduction process (GO:0055114);; Molecular Function: NAD+ binding (GO:0070403);;	K00074|0|csv:101221475|K00074 3-hydroxybutyryl-CoA dehydrogenase [EC:1.1.1.157] | (RefSeq) hydroxyacyl-coenzyme A dehydrogenase, mitochondrial	Phenylalanine metabolism (ko00360);; Butanoate metabolism (ko00650)	[I]	Lipid transport and metabolism	3-hydroxyacyl-CoA dehydrogenase, NAD binding domain;; 3-hydroxyacyl-CoA dehydrogenase, C-terminal domain;; NADP oxidoreductase coenzyme F420-dependent;; NAD binding domain of 6-phosphogluconate dehydrogenase;; UDP-glucose/GDP-mannose dehydrogenase family, NAD binding domain	Peroxisomal fatty acid beta-oxidation multifunctional protein AIM1 OS=Arabidopsis thaliana OX=3702 GN=AIM1 PE=1 SV=1	I	Lipid transport and metabolism	PREDICTED: hydroxyacyl-coenzyme A dehydrogenase, mitochondrial [Cucumis sativus]
Cla97C02G033050	21	29	14	67	49	545	0.342294	0.386492	0.197751	0.808173	0.657836	7.18327	0.000530875	1.85027	up	--	--	Biological Process: metabolic process (GO:0008152);; Molecular Function: transferase activity, transferring hexosyl groups (GO:0016758);;	--	--	[GC]	Carbohydrate transport and metabolism;; Energy production and conversion	UDP-glucoronosyl and UDP-glucosyl transferase	Scopoletin glucosyltransferase OS=Nicotiana tabacum OX=4097 GN=TOGT1 PE=1 SV=1	S	Function unknown	PREDICTED: scopoletin glucosyltransferase-like [Cucumis melo]
Cla97C04G076570	50	33	26	147	219	201	0.784725	0.417941	0.372162	1.70576	2.85024	2.53297	2e-06	1.84939	up	[N]	Cell motility	Cellular Component: integral component of membrane (GO:0016021);; Molecular Function: transferase activity (GO:0016740);;	K13680|0|cmo:103500866|K13680 beta-mannan synthase [EC:2.4.1.32] | (RefSeq) glucomannan 4-beta-mannosyltransferase 9-like	--	--	--	Glycosyltransferase like family 2;; Glycosyl transferase family group 2;; Glycosyl transferase family 2	Glucomannan 4-beta-mannosyltransferase 9 OS=Arabidopsis thaliana OX=3702 GN=CSLA9 PE=2 SV=1	M	Cell wall/membrane/envelope biogenesis	PREDICTED: glucomannan 4-beta-mannosyltransferase 9-like [Cucumis melo]
Cla97C10G199270	115	13	21	574	440	300	2.47167	0.211551	0.398511	9.08649	7.8093	5.1566	0.000353338	1.84521	up	--	--	Cellular Component: integral component of membrane (GO:0016021);; Molecular Function: transmembrane transporter activity (GO:0022857);; Biological Process: transmembrane transport (GO:0055085);;	--	--	--	--	EamA-like transporter family	WAT1-related protein At5g07050 OS=Arabidopsis thaliana OX=3702 GN=At5g07050 PE=2 SV=1	S	Function unknown	PREDICTED: WAT1-related protein At5g07050 [Cucumis sativus]
Cla97C09G162700	277	330	356	1372	1417	1250	3.24493	3.26886	3.81844	11.6886	13.5531	11.6007	4.26e-25	1.84485	up	[G]	Carbohydrate transport and metabolism	Molecular Function: hydrolase activity, hydrolyzing O-glycosyl compounds (GO:0004553);; Biological Process: carbohydrate metabolic process (GO:0005975);;	K01193|1.5167e-104|cmo:103500807|K01193 beta-fructofuranosidase [EC:3.2.1.26] | (RefSeq) beta-fructofuranosidase, insoluble isoenzyme CWINV1-like	Galactose metabolism (ko00052);; Starch and sucrose metabolism (ko00500)	[G]	Carbohydrate transport and metabolism	Glycosyl hydrolases family 32 N-terminal domain	Beta-fructofuranosidase, insoluble isoenzyme CWINV5 OS=Arabidopsis thaliana OX=3702 GN=CWINV5 PE=2 SV=2	G	Carbohydrate transport and metabolism	PREDICTED: beta-fructofuranosidase, insoluble isoenzyme CWINV1-like, partial [Cucumis melo]
Cla97C05G097310	62	54	60	276	288	232	1.37708	0.974107	1.21254	4.52412	5.29921	4.1249	1.16e-10	1.84349	up	--	--	--	--	--	--	--	--	Protein POLAR LOCALIZATION DURING ASYMMETRIC DIVISION AND REDISTRIBUTION OS=Arabidopsis thaliana OX=3702 GN=POLAR PE=2 SV=1	S	Function unknown	PREDICTED: protein POLAR LOCALIZATION DURING ASYMMETRIC DIVISION AND REDISTRIBUTION-like [Cucumis sativus]
Cla97C11G223100	125	60	84	410	465	452	2.3205	0.929339	1.56397	6.75744	8.61019	8.0468	1.58e-07	1.84113	up	--		Molecular Function: protein serine/threonine kinase activity (GO:0004674);; Molecular Function: ATP binding (GO:0005524);; Biological Process: protein phosphorylation (GO:0006468);; Cellular Component: integral component of membrane (GO:0016021);;	--	--	[T]	Signal transduction mechanisms	Protein tyrosine kinase;; Protein kinase domain	Receptor-like serine/threonine-protein kinase At1g78530 OS=Arabidopsis thaliana OX=3702 GN=At1g78530 PE=2 SV=1	T	Signal transduction mechanisms	PREDICTED: receptor-like serine/threonine-protein kinase At1g78530 [Cucumis melo]
Cla97C06G115580	645	308	154	3273	2068	1298	21.16	8.14393	4.58601	78.9965	55.9452	33.9689	3.41e-05	1.84103	up	[H]	Coenzyme transport and metabolism	Biological Process: metabolic process (GO:0008152);; Molecular Function: hydrolase activity (GO:0016787);;	K07025|2.68429e-172|csv:101214793|K07025 putative hydrolase of the HAD superfamily | (RefSeq) uncharacterized LOC101214793	--	[R]	General function prediction only	Haloacid dehalogenase-like hydrolase;; HAD-hyrolase-like	--	S	Function unknown	PREDICTED: uncharacterized protein LOC101214793 [Cucumis sativus]
Cla97C05G089680	108	152	60	362	519	675	7.74159	8.7704	3.90415	19.0809	30.6858	38.5943	7.35e-07	1.83391	up	--	--	Cellular Component: integral component of membrane (GO:0016021);;	--	--	--	--	LysM domain	--	S	Function unknown	uncharacterized protein LOC111483184 [Cucurbita maxima]
Cla97C10G195740	596	312	271	2042	1720	2021	43.4782	18.3673	17.988	109.636	103.451	117.642	1.08e-07	1.83389	up	--	--	--	--	--	--	--	--	Chaperone protein dnaJ 8, chloroplastic OS=Arabidopsis thaliana OX=3702 GN=ATJ8 PE=2 SV=1	O	Posttranslational modification, protein turnover, chaperones	chaperone protein dnaJ 8, chloroplastic-like [Cucurbita maxima]
Cla97C02G046240	104	26	21	435	303	310	2.5681	0.504764	0.454445	7.96012	6.20579	6.15425	0.000168846	1.82412	up	--	--	Molecular Function: DNA binding (GO:0003677);; Biological Process: regulation of transcription, DNA-templated (GO:0006355);;	--	--	--	--	Dof domain, zinc finger	Dof zinc finger protein DOF3.6 OS=Arabidopsis thaliana OX=3702 GN=DOF3.6 PE=1 SV=2	S	Function unknown	PREDICTED: dof zinc finger protein DOF3.6 [Cucumis melo]
Cla97C05G107320	3094	1585	1658	10847	9422	9605	30.4223	12.5891	14.8293	78.4612	76.3855	75.3606	1.7e-08	1.8176	up	[G]	Carbohydrate transport and metabolism	Molecular Function: alpha,alpha-trehalose-phosphate synthase (UDP-forming) activity (GO:0003825);; Molecular Function: trehalose-phosphatase activity (GO:0004805);; Biological Process: trehalose biosynthetic process (GO:0005992);; Biological Process: dephosphorylation (GO:0016311);;	K16055|0|csv:101212688|K16055 trehalose 6-phosphate synthase/phosphatase [EC:2.4.1.15 3.1.3.12] | (RefSeq) probable alpha,alpha-trehalose-phosphate synthase [UDP-forming] 9	Starch and sucrose metabolism (ko00500)	[G]	Carbohydrate transport and metabolism	Glycosyltransferase family 20;; Trehalose-phosphatase;; haloacid dehalogenase-like hydrolase	Probable alpha,alpha-trehalose-phosphate synthase [UDP-forming] 9 OS=Arabidopsis thaliana OX=3702 GN=TPS9 PE=2 SV=1	G	Carbohydrate transport and metabolism	PREDICTED: probable alpha,alpha-trehalose-phosphate synthase [UDP-forming] 9 [Cucumis melo]
Cla97C07G140110	2159	894	1341	12531	5256	5415	12.3746	4.13262	6.97199	52.8085	24.8031	24.6299	4.72e-06	1.8169	up	[T]	Signal transduction mechanisms	Molecular Function: ATP binding (GO:0005524);; Biological Process: transport (GO:0006810);; Cellular Component: integral component of membrane (GO:0016021);; Molecular Function: ATPase activity (GO:0016887);;	--	--	[Q]	Secondary metabolites biosynthesis, transport and catabolism	ABC-2 type transporter;; ABC transporter;; Plant PDR ABC transporter associated;; ABC-transporter extracellular N-terminal;; AAA domain, putative AbiEii toxin, Type IV TA system;; ATPase family associated with various cellular activities (AAA)	ABC transporter G family member 36 OS=Arabidopsis thaliana OX=3702 GN=ABCG36 PE=1 SV=1	V	Defense mechanisms	PREDICTED: ABC transporter G family member 29-like [Cucumis melo]
Cla97C01G000480	5647	2696	4089	20642	19170	17899	79.0347	30.49	52.0685	212.501	221.179	199.856	7.56e-09	1.81276	up	[GI]	Carbohydrate transport and metabolism;; Lipid transport and metabolism	Molecular Function: enzyme inhibitor activity (GO:0004857);; Cellular Component: cell wall (GO:0005618);; Cellular Component: integral component of membrane (GO:0016021);; Molecular Function: pectinesterase activity (GO:0030599);; Biological Process: cell wall modification (GO:0042545);; Biological Process: negative regulation of catalytic activity (GO:0043086);; Molecular Function: aspartyl este…	--	--	--	--	Pectinesterase;; Plant invertase/pectin methylesterase inhibitor	Probable pectinesterase/pectinesterase inhibitor 61 OS=Arabidopsis thaliana OX=3702 GN=PME61 PE=2 SV=1	G	Carbohydrate transport and metabolism	PREDICTED: probable pectinesterase/pectinesterase inhibitor 61 [Cucumis sativus]
Cla97C05G089100	18	4	13	82	75	80	1.77994	0.261499	1.15406	5.96935	6.15756	6.34641	0.000199974	1.81108	up	--	--	--	--	--	--	--	--	--	--	--	hypothetical protein Csa_3G175640 [Cucumis sativus]
Cla97C01G023040	22972	9989	9979	62850	62403	89160	137.266	39.8023	44.072	262.668	363.475	441.576	9.32e-07	1.81015	up	--	--	Molecular Function: metal ion binding (GO:0046872);;	--	--	--	--	Zinc finger C-x8-C-x5-C-x3-H type (and similar)	Protein FRIGIDA-ESSENTIAL 1 OS=Arabidopsis thaliana OX=3702 GN=FES1 PE=1 SV=2	S	Function unknown	PREDICTED: protein FRIGIDA-ESSENTIAL 1 isoform X2 [Cucumis melo]
Cla97C08G152300	1542	1442	1431	7695	7223	4252	15.2701	13.0596	12.9843	82.2193	62.7199	33.4797	9.37e-12	1.80862	up	--	--	--	--	--	--	--	--	--	S	Function unknown	PREDICTED: uncharacterized protein LOC103502631 isoform X2 [Cucumis melo]
Cla97C05G088020	236	267	203	1167	872	917	2.50204	1.90602	1.89433	7.15789	6.37004	7.33709	2.09e-16	1.80444	up	--	--	--	--	--	[R]	General function prediction only	PPR repeat family;; PPR repeat;; PPR repeat;; Pentatricopeptide repeat domain;; Pentacotripeptide-repeat region of PRORP;; Mitochondrial 28S ribosomal protein S27	Putative pentatricopeptide repeat-containing protein At3g16890, mitochondrial OS=Arabidopsis thaliana OX=3702 GN=PPR40 PE=3 SV=1	S	Function unknown	putative pentatricopeptide repeat-containing protein At3g16890, mitochondrial [Cucurbita moschata]
Cla97C07G138180	34	40	25	111	141	248	0.386693	0.364648	0.258461	1.05021	1.3281	2.26693	9.34e-06	1.79888	up	[N]	Cell motility	Cellular Component: integral component of membrane (GO:0016021);; Molecular Function: cellulose synthase (UDP-forming) activity (GO:0016760);; Biological Process: cellulose biosynthetic process (GO:0030244);; Biological Process: cell wall organization (GO:0071555);;	--	--	--	--	Cellulose synthase;; Glycosyl transferase family group 2	Cellulose synthase-like protein G3 OS=Arabidopsis thaliana OX=3702 GN=CSLG3 PE=2 SV=2	M	Cell wall/membrane/envelope biogenesis	PREDICTED: cellulose synthase-like protein G2 [Cucumis sativus]
Cla97C08G158260	1068	1088	756	3209	4353	4909	15.1626	12.4597	9.69467	33.2688	51.1491	55.285	9.7e-12	1.79791	up	[C]	Energy production and conversion	Biological Process: cytokinin metabolic process (GO:0009690);; Cellular Component: integral component of membrane (GO:0016021);; Molecular Function: oxidoreductase activity, acting on CH-OH group of donors (GO:0016614);; Molecular Function: cytokinin dehydrogenase activity (GO:0019139);; Molecular Function: flavin adenine dinucleotide binding (GO:0050660);; Biological Process: oxidation-reduction…	K00279|0|csv:101212272|K00279 cytokinin dehydrogenase [EC:1.5.99.12] | (RefSeq) cytokinin dehydrogenase 5	Zeatin biosynthesis (ko00908)	[C]	Energy production and conversion	Cytokinin dehydrogenase 1, FAD and cytokinin binding;; FAD binding domain	Cytokinin dehydrogenase 5 OS=Arabidopsis thaliana OX=3702 GN=CKX5 PE=2 SV=1	C	Energy production and conversion	cytokinin dehydrogenase 5-like [Cucurbita moschata]
Cla97C08G145600	116	54	116	279	461	770	0.545596	0.205432	0.509667	0.98791	1.87719	2.97703	2.12e-05	1.79114	up	[K]	Transcription	Molecular Function: ATP binding (GO:0005524);; Biological Process: defense response (GO:0006952);; Biological Process: signal transduction (GO:0007165);; Molecular Function: ADP binding (GO:0043531);;	--	--	--	--	NB-ARC domain;; TIR domain;; Leucine rich repeat;; Leucine Rich repeats (2 copies);; TIR domain;; Leucine Rich Repeat	TMV resistance protein N OS=Nicotiana glutinosa OX=35889 GN=N PE=1 SV=1	S	Function unknown	PREDICTED: LOW QUALITY PROTEIN: TMV resistance protein N-like [Cucumis melo]
Cla97C06G112120	67	27	26	292	180	196	1.75902	0.574922	0.617275	5.71152	3.94074	4.15623	4.29e-05	1.78365	up	[R]	General function prediction only	Cellular Component: integral component of membrane (GO:0016021);;	--	--	[R]	General function prediction only	Methyltransferase domain;; Cephalosporin hydroxylase	--	S	Function unknown	PREDICTED: uncharacterized protein LOC101217115 [Cucumis sativus]
Cla97C03G058170	59	176	172	492	545	826	1.30834	3.1448	3.47166	8.03974	9.96853	14.6454	1.62e-06	1.78277	up	--	--	Molecular Function: transporter activity (GO:0005215);; Biological Process: transport (GO:0006810);; Cellular Component: integral component of membrane (GO:0016021);;	--	--	--	--	Purine nucleobase transmembrane transport	Probable purine permease 10 OS=Arabidopsis thaliana OX=3702 GN=PUP10 PE=2 SV=2	U	Intracellular trafficking, secretion, and vesicular transport	PREDICTED: probable purine permease 10 [Cucumis melo]
Cla97C11G211300	2061	925	2509	6535	9490	9998	32.9163	11.9302	36.4669	76.7976	124.983	127.435	9.55e-07	1.78042	up	[G]	Carbohydrate transport and metabolism	Biological Process: carbohydrate transport (GO:0008643);; Cellular Component: integral component of membrane (GO:0016021);; Molecular Function: substrate-specific transmembrane transporter activity (GO:0022891);; Molecular Function: 2-alkenal reductase [NAD(P)] activity (GO:0032440);; Biological Process: transmembrane transport (GO:0055085);; Biological Process: oxidation-reduction process (GO:00…	--	--	[R]	General function prediction only	Sugar (and other) transporter;; Major Facilitator Superfamily	Polyol transporter 5 OS=Arabidopsis thaliana OX=3702 GN=PLT5 PE=1 SV=2	G	Carbohydrate transport and metabolism	PREDICTED: polyol transporter 5-like [Cucumis sativus]
Cla97C09G175640	1381	911	176	6988	5462	2880	23.2562	12.4151	2.79556	86.8378	76.9225	39.3384	0.000188192	1.77845	up	--	--	--	--	--	--	--	CAP160 repeat	--	S	Function unknown	PREDICTED: low-temperature-induced 65 kDa protein [Cucumis sativus]
Cla97C05G081170	835	784	1933	5539	5123	5178	14.9103	11.3144	31.4135	72.7718	75.4352	73.7919	8.24e-08	1.77703	up	[G]	Carbohydrate transport and metabolism	Biological Process: metabolic process (GO:0008152);; Molecular Function: transferase activity, transferring hexosyl groups (GO:0016758);;	K08237|0|csv:101211798|K08237 hydroquinone glucosyltransferase [EC:2.4.1.218] | (RefSeq) hydroquinone glucosyltransferase-like	--	[GC]	Carbohydrate transport and metabolism;; Energy production and conversion	UDP-glucoronosyl and UDP-glucosyl transferase	Hydroquinone glucosyltransferase OS=Rauvolfia serpentina OX=4060 GN=AS PE=1 SV=1	S	Function unknown	hydroquinone glucosyltransferase-like [Cucurbita pepo subsp. pepo]
Cla97C01G017270	391	485	523	1915	2009	1657	6.00914	6.21563	7.46978	21.806	25.617	20.4855	6.24e-22	1.77317	up	[G]	Carbohydrate transport and metabolism	Biological Process: cellular glucose homeostasis (GO:0001678);; Molecular Function: hexokinase activity (GO:0004396);; Molecular Function: ATP binding (GO:0005524);; Molecular Function: glucose binding (GO:0005536);; Cellular Component: mitochondrion (GO:0005739);; Biological Process: glycolytic process (GO:0006096);; Cellular Component: integral component of membrane (GO:0016021);; Biological Pr…	K00844|0|csv:101219491|K00844 hexokinase [EC:2.7.1.1] | (RefSeq) probable hexokinase-like 2 protein	Glycolysis / Gluconeogenesis (ko00010);; Fructose and mannose metabolism (ko00051);; Galactose metabolism (ko00052);; Starch and sucrose metabolism (ko00500);; Amino sugar and nucleotide sugar metabolism (ko00520);; Carbon metabolism (ko01200)	[G]	Carbohydrate transport and metabolism	Hexokinase;; Hexokinase	Probable hexokinase-like 2 protein OS=Arabidopsis thaliana OX=3702 GN=At4g37840 PE=3 SV=1	G	Carbohydrate transport and metabolism	probable hexokinase-like 2 protein [Cucurbita moschata]
Cla97C02G041030	8	31	5	173	80	63	0.218982	0.685715	0.113943	3.52081	1.81125	1.38492	0.000573182	1.77162	up	--	--	--	--	--	--	--	Phloem protein 2;; F-box domain	F-box protein PP2-B15 OS=Arabidopsis thaliana OX=3702 GN=PP2B15 PE=2 SV=2	S	Function unknown	PREDICTED: F-box protein PP2-B15-like [Cucumis sativus]
Cla97C02G045450	789	52	296	4756	5358	5034	11.2469	0.558535	3.86372	50.0552	63.2448	57.4043	0.00110199	1.77093	up	[E]	Amino acid transport and metabolism	Molecular Function: asparagine synthase (glutamine-hydrolyzing) activity (GO:0004066);; Cellular Component: cytosol (GO:0005829);; Biological Process: asparagine biosynthetic process (GO:0006529);; Biological Process: glutamine metabolic process (GO:0006541);; Biological Process: response to absence of light (GO:0009646);; Molecular Function: protein homodimerization activity (GO:0042803);;	K01953|0|csv:101214250|K01953 asparagine synthase (glutamine-hydrolysing) [EC:6.3.5.4] | (RefSeq) asparagine synthetase [glutamine-hydrolyzing]	Alanine, aspartate and glutamate metabolism (ko00250)	[E]	Amino acid transport and metabolism	Asparagine synthase;; Glutamine amidotransferase domain;; Glutamine amidotransferase domain;; Aluminium induced protein	Asparagine synthetase [glutamine-hydrolyzing] OS=Triphysaria versicolor OX=64093 GN=AS PE=2 SV=3	E	Amino acid transport and metabolism	PREDICTED: asparagine synthetase [glutamine-hydrolyzing] [Cucumis sativus]
Cla97C07G136520	1809	984	1278	4803	5795	7711	104.893	46.0842	67.4396	204.88	277.053	356.776	3.33e-08	1.77023	up	--	--	--	--	--	--	--	--	--	S	Function unknown	uncharacterized protein LOC111011729 [Momordica charantia]
Cla97C02G034870	59	124	119	322	447	542	0.984645	1.68816	1.83495	4.0089	6.24406	7.34513	9.12e-08	1.77004	up	[QV]	Secondary metabolites biosynthesis, transport and catabolism;; Defense mechanisms	Cellular Component: membrane (GO:0016020);; Molecular Function: oxidoreductase activity (GO:0016491);; Molecular Function: metal ion binding (GO:0046872);;	--	--	[Q]	Secondary metabolites biosynthesis, transport and catabolism	Cytochrome P450	Cytochrome P450 81E8 OS=Medicago truncatula OX=3880 GN=CYP81E8 PE=2 SV=1	Q	Secondary metabolites biosynthesis, transport and catabolism	cytochrome P450 81D1-like [Cucurbita moschata]
Cla97C05G096760	1834	821	950	5606	4772	6429	50.2249	17.679	22.823	111.566	108.142	139.317	4.37e-07	1.76004	up	--	--	--	--	--	[K]	Transcription	--	--	S	Function unknown	PREDICTED: vitellogenin-2-like [Cucumis sativus]
Cla97C02G044770	1147	736	1284	4357	3682	5644	19.0414	9.86763	19.3974	53.2063	50.3885	74.7524	2.22e-09	1.75953	up	--	--	Molecular Function: aspartic-type endopeptidase activity (GO:0004190);; Biological Process: proteolysis (GO:0006508);;	--	--	[O]	Posttranslational modification, protein turnover, chaperones	Xylanase inhibitor N-terminal;; Xylanase inhibitor C-terminal;; Eukaryotic aspartyl protease	Aspartic proteinase NANA, chloroplast OS=Arabidopsis thaliana OX=3702 GN=NANA PE=1 SV=1	O	Posttranslational modification, protein turnover, chaperones	PREDICTED: protein ASPARTIC PROTEASE IN GUARD CELL 2 [Cucumis sativus]
Cla97C01G018800	15	7	26	144	85	66	0.188266	0.061369	0.28915	1.40397	0.925902	0.694913	0.000259418	1.7585	up	--	--	Molecular Function: nutrient reservoir activity (GO:0045735);;	--	--	--	--	Cupin	Vicilin-like seed storage protein At2g18540 OS=Arabidopsis thaliana OX=3702 GN=At2g18540 PE=3 SV=1	S	Function unknown	PreproMP73 [Cucumis sativus]
Citrullus_lanatus_newGene_2811	1508	571	396	3647	2835	7652	20.847	6.2366	4.86869	36.256	31.5753	82.5232	0.000102466	1.75753	up	--	--	--	--	--	--	--	--	--	S	Function unknown	hypothetical protein Csa_2G009440 [Cucumis sativus]
Cla97C01G015720	1317	1866	1191	5987	5510	5723	18.3066	21.5998	15.115	61.2653	61.8944	61.5184	1.04e-19	1.75134	up	--	--	Molecular Function: GTPase activity (GO:0003924);; Cellular Component: vacuolar membrane (GO:0005774);; Cellular Component: cytosol (GO:0005829);;	--	--	[Z]	Cytoskeleton	Misato Segment II tubulin-like domain;; Tubulin domain	--	S	Function unknown	PREDICTED: protein misato homolog 1 isoform X1 [Cucumis melo]
Citrullus_lanatus_newGene_580	97	3	9	345	441	571	1.52408	0.025752	0.115793	4.00425	5.85014	7.20362	0.00131465	1.74082	up	[M]	Cell wall/membrane/envelope biogenesis	Molecular Function: transporter activity (GO:0005215);; Cellular Component: mitochondrion (GO:0005739);; Cellular Component: vacuolar membrane (GO:0005774);; Cellular Component: endoplasmic reticulum (GO:0005783);; Cellular Component: Golgi apparatus (GO:0005794);; Cellular Component: plasma membrane (GO:0005886);; Biological Process: transport (GO:0006810);; Biological Process: response to heat …	K03098|6.49862e-60|cmo:103487368|K03098 apolipoprotein D and lipocalin family protein | (RefSeq) temperature-induced lipocalin-1	--	[M]	Cell wall/membrane/envelope biogenesis	Lipocalin-like domain;; Lipocalin / cytosolic fatty-acid binding protein family	Temperature-induced lipocalin-1 OS=Arabidopsis thaliana OX=3702 GN=TIL PE=1 SV=1	M	Cell wall/membrane/envelope biogenesis	temperature-induced lipocalin-1-like [Cucurbita pepo subsp. pepo]
Cla97C08G152460	202	203	111	850	590	765	4.39269	3.5769	2.1908	13.6329	10.6005	13.3145	1.82e-08	1.73572	up	--	--	--	--	--	--	--	--	--	S	Function unknown	uncharacterized protein LOC111493992 isoform X1 [Cucurbita maxima]
Cla97C01G015780	98	106	84	262	426	570	2.28791	1.69132	1.80019	4.68394	7.76907	10.6467	4.04e-07	1.73553	up	[IQR]	Lipid transport and metabolism;; Secondary metabolites biosynthesis, transport and catabolism;; General function prediction only	--	--	--	[I]	Lipid transport and metabolism	short chain dehydrogenase;; Enoyl-(Acyl carrier protein) reductase	Short-chain dehydrogenase reductase 3a OS=Arabidopsis thaliana OX=3702 GN=SDR3a PE=2 SV=1	S	Function unknown	PREDICTED: 3-ketodihydrosphingosine reductase [Cucumis melo]
Cla97C11G225330	38	29	38	275	146	102	1.5463	0.966223	1.41987	8.43189	5.01534	3.36715	3.31e-05	1.73223	up	--	--	--	--	--	--	--	Domain of unknown function (DUF4228)	--	S	Function unknown	PREDICTED: uncharacterized protein LOC103493864 [Cucumis melo]
Cla97C05G089700	16489	9292	7835	49717	45539	52589	356.66	163.824	155.126	798.882	822.479	910.715	9.18e-08	1.72827	up	[ER]	Amino acid transport and metabolism;; General function prediction only	Molecular Function: L-iditol 2-dehydrogenase activity (GO:0003939);; Molecular Function: zinc ion binding (GO:0008270);; Biological Process: oxidation-reduction process (GO:0055114);;	K00008|0|egr:104424382|K00008 L-iditol 2-dehydrogenase [EC:1.1.1.14] | (RefSeq) sorbitol dehydrogenase	Pentose and glucuronate interconversions (ko00040);; Fructose and mannose metabolism (ko00051)	[Q]	Secondary metabolites biosynthesis, transport and catabolism	Alcohol dehydrogenase GroES-like domain;; Zinc-binding dehydrogenase;; Glucose dehydrogenase C-terminus;; Zinc-binding dehydrogenase	Sorbitol dehydrogenase OS=Arabidopsis thaliana OX=3702 GN=SDH PE=1 SV=1	E	Amino acid transport and metabolism	sorbitol dehydrogenase [Cucurbita pepo subsp. pepo]
Cla97C07G142580	644	898	248	5721	2674	1182	8.35057	9.40173	2.92116	54.562	28.5761	12.2204	0.000153124	1.7247	up	[R]	General function prediction only	Molecular Function: oxidoreductase activity (GO:0016491);; Biological Process: oxidation-reduction process (GO:0055114);;	--	--	[C]	Energy production and conversion	Aldo/keto reductase family	Probable aldo-keto reductase 2 OS=Oryza sativa subsp. japonica OX=39947 GN=Os04g0338000 PE=2 SV=2	C	Energy production and conversion	PREDICTED: probable aldo-keto reductase 2 [Cucumis sativus]
Cla97C08G156810	1094	1311	801	4320	4191	4121	20.5942	19.9592	13.7614	59.6177	64.832	61.6882	6.71e-15	1.7242	up	[F]	Nucleotide transport and metabolism	Molecular Function: adenine phosphoribosyltransferase activity (GO:0003999);; Cellular Component: cytoplasm (GO:0005737);; Biological Process: adenine salvage (GO:0006168);; Biological Process: nucleoside metabolic process (GO:0009116);;	K00759|2.54448e-132|csv:101215432|K00759 adenine phosphoribosyltransferase [EC:2.4.2.7] | (RefSeq) adenine phosphoribosyltransferase 5	Purine metabolism (ko00230)	[F]	Nucleotide transport and metabolism	Phosphoribosyl transferase domain	Adenine phosphoribosyltransferase 5 OS=Arabidopsis thaliana OX=3702 GN=APT5 PE=1 SV=1	F	Nucleotide transport and metabolism	adenine phosphoribosyltransferase 5-like [Cucurbita moschata]
Cla97C02G043890	851	526	178	3694	1966	2467	22.5095	11.2347	4.28568	71.8886	42.8734	52.0708	7e-05	1.72386	up	[Q]	Secondary metabolites biosynthesis, transport and catabolism	Molecular Function: oxidoreductase activity (GO:0016491);; Molecular Function: metal ion binding (GO:0046872);; Biological Process: oxidation-reduction process (GO:0055114);;	K05933|0|cmo:103496355|K05933 aminocyclopropanecarboxylate oxidase [EC:1.14.17.4] | (RefSeq) 1-aminocyclopropane-1-carboxylate oxidase	Cysteine and methionine metabolism (ko00270)	[QR]	Secondary metabolites biosynthesis, transport and catabolism;; General function prediction only	2OG-Fe(II) oxygenase superfamily;; non-haem dioxygenase in morphine synthesis N-terminal	1-aminocyclopropane-1-carboxylate oxidase OS=Actinidia deliciosa OX=3627 GN=ACO PE=2 SV=1	S	Function unknown	PREDICTED: 1-aminocyclopropane-1-carboxylate oxidase [Cucumis melo]
Cla97C01G002380	49	6	39	190	130	342	1.97709	0.155018	1.72962	7.32954	4.89026	12.3607	0.000769826	1.71507	up	--	--	Biological Process: metal ion transport (GO:0030001);; Molecular Function: metal ion binding (GO:0046872);;	--	--	[P]	Inorganic ion transport and metabolism	Heavy-metal-associated domain	Heavy metal-associated isoprenylated plant protein 39 OS=Arabidopsis thaliana OX=3702 GN=HIPP39 PE=2 SV=1	S	Function unknown	PREDICTED: uncharacterized protein LOC101213529 [Cucumis sativus]
Cla97C05G100900	831	173	572	1014	3322	5292	13.2471	2.2279	8.28484	11.908	43.7217	67.3699	0.000451773	1.71014	up	[QV]	Secondary metabolites biosynthesis, transport and catabolism;; Defense mechanisms	Molecular Function: monooxygenase activity (GO:0004497);; Molecular Function: iron ion binding (GO:0005506);; Cellular Component: integral component of membrane (GO:0016021);; Molecular Function: oxidoreductase activity, acting on paired donors, with incorporation or reduction of molecular oxygen (GO:0016705);; Molecular Function: heme binding (GO:0020037);; Biological Process: oxidation-reductio…	K00512|0|csv:101208575|K00512 steroid 17alpha-monooxygenase / 17alpha-hydroxyprogesterone deacetylase [EC:1.14.14.19 1.14.14.32] | (RefSeq) cytochrome P450 CYP82D47-like	--	[Q]	Secondary metabolites biosynthesis, transport and catabolism	Cytochrome P450	Cytochrome P450 82C4 OS=Arabidopsis thaliana OX=3702 GN=CYP82C4 PE=2 SV=1	Q	Secondary metabolites biosynthesis, transport and catabolism	PREDICTED: cytochrome P450 CYP82D47-like [Cucumis sativus]
Cla97C02G035590	62	50	92	240	311	320	2.52889	1.65444	3.41212	7.24451	10.5114	10.4914	3.42e-07	1.71012	up	--	--	Cellular Component: nucleus (GO:0005634);; Biological Process: regulation of transcription, DNA-templated (GO:0006355);; Molecular Function: sequence-specific DNA binding (GO:0043565);; Molecular Function: protein heterodimerization activity (GO:0046982);;	K08065|8.53975e-90|cmo:103502105|K08065 nuclear transcription Y subunit beta | (RefSeq) nuclear transcription factor Y subunit B-3	--	[K]	Transcription	Histone-like transcription factor (CBF/NF-Y) and archaeal histone	Nuclear transcription factor Y subunit B-3 OS=Arabidopsis thaliana OX=3702 GN=NFYB3 PE=1 SV=1	B	Chromatin structure and dynamics	PREDICTED: nuclear transcription factor Y subunit B-3 [Cucumis melo]
Cla97C10G199240	14	11	21	64	75	89	0.541144	0.326477	0.76316	1.88486	2.47854	2.83079	7.23e-05	1.70876	up	--	--	--	--	--	--	--	--	Zinc finger protein 1 OS=Arabidopsis thaliana OX=3702 GN=ZFP1 PE=2 SV=1	S	Function unknown	PREDICTED: zinc finger protein 1-like [Cucumis sativus]
Cla97C07G140820	45	27	34	223	134	137	0.693329	0.219593	0.33305	2.42882	1.68458	1.42239	1.04e-05	1.70814	up	--	--	Molecular Function: DNA binding (GO:0003677);; Molecular Function: transcription factor activity, sequence-specific DNA binding (GO:0003700);; Cellular Component: nucleus (GO:0005634);; Biological Process: regulation of transcription, DNA-templated (GO:0006355);; Biological Process: multicellular organism development (GO:0007275);;	K09285|0|cmo:103501989|K09285 AP2-like factor, ANT lineage | (RefSeq) AP2-like ethylene-responsive transcription factor AIL1	--	--	--	AP2 domain	AP2-like ethylene-responsive transcription factor AIL1 OS=Arabidopsis thaliana OX=3702 GN=AIL1 PE=2 SV=1	K	Transcription	PREDICTED: AP2-like ethylene-responsive transcription factor AIL1 [Cucumis melo]
Cla97C05G088310	578	545	524	1925	2072	2385	7.97391	5.62814	6.38952	18.1537	22.038	23.8891	7.44e-17	1.70539	up	[G]	Carbohydrate transport and metabolism	Molecular Function: glycopeptide alpha-N-acetylgalactosaminidase activity (GO:0033926);;	--	--	--	--	Alkaline and neutral invertase;; Amylo-alpha-1,6-glucosidase	Alkaline/neutral invertase C, mitochondrial OS=Arabidopsis thaliana OX=3702 GN=INVC PE=1 SV=1	S	Function unknown	PREDICTED: alkaline/neutral invertase A, mitochondrial [Cucumis melo]
Cla97C08G151810	1097	1201	764	4127	3672	4193	16.3364	15.2148	10.3802	45.7818	45.8109	49.5736	8.29e-14	1.70462	up	--	--	--	--	--	--	--	Domain of unknown function (DUF569);; Fascin domain	--	S	Function unknown	hypothetical protein Csa_6G403600 [Cucumis sativus]
Cla97C05G101000	1929	129	428	10071	9311	13288	31.2274	1.68392	6.30434	119.935	124.273	171.632	0.00173597	1.70274	up	[QV]	Secondary metabolites biosynthesis, transport and catabolism;; Defense mechanisms	Molecular Function: monooxygenase activity (GO:0004497);; Molecular Function: iron ion binding (GO:0005506);; Cellular Component: integral component of membrane (GO:0016021);; Molecular Function: oxidoreductase activity, acting on paired donors, with incorporation or reduction of molecular oxygen (GO:0016705);; Molecular Function: heme binding (GO:0020037);; Biological Process: oxidation-reductio…	K00512|0|csv:101208814|K00512 steroid 17alpha-monooxygenase / 17alpha-hydroxyprogesterone deacetylase [EC:1.14.14.19 1.14.14.32] | (RefSeq) cytochrome P450 CYP82D47-like	--	[Q]	Secondary metabolites biosynthesis, transport and catabolism	Cytochrome P450	Cytochrome P450 82A3 OS=Glycine max OX=3847 GN=CYP82A3 PE=2 SV=1	Q	Secondary metabolites biosynthesis, transport and catabolism	cytochrome P450 CYP82D47-like [Cucurbita pepo subsp. pepo]
Cla97C11G213610	98	52	115	380	544	288	1.30709	0.558047	1.38157	3.74846	6.06247	3.10005	1.08e-05	1.70087	up	[T]	Signal transduction mechanisms	Molecular Function: protein serine/threonine kinase activity (GO:0004674);; Molecular Function: ATP binding (GO:0005524);; Biological Process: protein phosphorylation (GO:0006468);; Cellular Component: integral component of membrane (GO:0016021);; Molecular Function: polysaccharide binding (GO:0030247);;	--	--	[T]	Signal transduction mechanisms	Protein tyrosine kinase;; Protein kinase domain;; Wall-associated receptor kinase galacturonan-binding	Wall-associated receptor kinase-like 20 OS=Arabidopsis thaliana OX=3702 GN=WAKL20 PE=2 SV=1	T	Signal transduction mechanisms	PREDICTED: wall-associated receptor kinase-like 20 [Cucumis melo]
Cla97C05G106320	173	128	107	600	450	660	4.77888	2.77173	2.68572	12.5106	10.3066	14.845	3.88e-08	1.69857	up	--	--	Molecular Function: zinc ion binding (GO:0008270);; Cellular Component: integral component of membrane (GO:0016021);;	--	--	[A]	RNA processing and modification	Protein of unknown function (DUF3675);; RING-variant domain	Probable E3 ubiquitin ligase SUD1 OS=Arabidopsis thaliana OX=3702 GN=SUD1 PE=1 SV=1	O	Posttranslational modification, protein turnover, chaperones	PREDICTED: uncharacterized protein LOC103489118 [Cucumis melo]
Cla97C06G126070	1460	699	619	4275	3474	4759	22.7553	8.80616	8.77984	49.0286	44.6518	59.204	2.55e-06	1.69568	up	--	--	Cellular Component: integral component of membrane (GO:0016021);; Biological Process: transmembrane transport (GO:0055085);;	--	--	--	--	Nodulin-like;; Major Facilitator Superfamily	Protein NUCLEAR FUSION DEFECTIVE 4 OS=Arabidopsis thaliana OX=3702 GN=NFD4 PE=3 SV=1	S	Function unknown	PREDICTED: protein NUCLEAR FUSION DEFECTIVE 4 [Cucumis melo]
Cla97C11G215570	6489	4447	3919	19225	20392	20812	76.4826	42.5688	42.0236	167.346	199.365	196.691	5.75e-10	1.69551	up	[S]	Function unknown	Cellular Component: integral component of membrane (GO:0016021);; Biological Process: transmembrane transport (GO:0055085);;	--	--	--	--	OPT oligopeptide transporter protein	Probable metal-nicotianamine transporter YSL7 OS=Arabidopsis thaliana OX=3702 GN=YSL7 PE=2 SV=1	S	Function unknown	PREDICTED: probable metal-nicotianamine transporter YSL7 [Cucumis sativus]
Cla97C01G004910	389	491	344	1459	1383	1852	19.4456	19.8706	15.6454	53.744	57.1099	74.0269	2.12e-14	1.69065	up	--	--	Molecular Function: DNA binding (GO:0003677);; Molecular Function: transcription factor activity, sequence-specific DNA binding (GO:0003700);; Cellular Component: nucleus (GO:0005634);; Biological Process: regulation of transcription, DNA-templated (GO:0006355);;	--	--	--	--	AP2 domain	Ethylene-responsive transcription factor ERF106 OS=Arabidopsis thaliana OX=3702 GN=ERF106 PE=2 SV=1	K	Transcription	PREDICTED: ethylene-responsive transcription factor ERF106-like [Cucumis melo]
Cla97C08G149920	1473	1302	748	8585	3702	3482	50.5929	43.4707	24.5902	194.039	101.332	88.1564	5.5e-06	1.68886	up	[F]	Nucleotide transport and metabolism	Molecular Function: hypoxanthine phosphoribosyltransferase activity (GO:0004422);; Cellular Component: cytosol (GO:0005829);; Biological Process: purine ribonucleoside salvage (GO:0006166);; Molecular Function: guanine phosphoribosyltransferase activity (GO:0052657);;	K00760|3.3347e-124|cmo:103496579|K00760 hypoxanthine phosphoribosyltransferase [EC:2.4.2.8] | (RefSeq) hypoxanthine-guanine phosphoribosyltransferase	Purine metabolism (ko00230)	[F]	Nucleotide transport and metabolism	Phosphoribosyl transferase domain	--	F	Nucleotide transport and metabolism	uncharacterized protein LOC111790677 [Cucurbita pepo subsp. pepo]
Cla97C10G195780	16	0	3	64	86	132	0.325046	0	0.037837	0.971544	1.45128	2.1703	0.0019343	1.68743	up	[J]	Translation, ribosomal structure and biogenesis	Molecular Function: peptide alpha-N-acetyltransferase activity (GO:0004596);; Biological Process: N-terminal protein amino acid acetylation (GO:0006474);; Cellular Component: protein acetyltransferase complex (GO:0031248);;	--	--	--	--	Acetyltransferase (GNAT) family	Probable N-acetyltransferase HLS1 OS=Arabidopsis thaliana OX=3702 GN=HLS1 PE=1 SV=1	S	Function unknown	PREDICTED: probable N-acetyltransferase HLS1 [Cucumis sativus]
Cla97C10G194010	1115	683	824	2296	3581	5501	10.3006	5.1178	6.99111	15.6004	28.2561	41.0509	1.8e-06	1.6859	up	[M]	Cell wall/membrane/envelope biogenesis	Biological Process: starch metabolic process (GO:0005982);; Biological Process: sucrose metabolic process (GO:0005985);; Biological Process: seed maturation (GO:0010431);; Molecular Function: sucrose synthase activity (GO:0016157);;	K00695|0|csv:101203847|K00695 sucrose synthase [EC:2.4.1.13] | (RefSeq) Sus1; sucrose synthase 2-like	Starch and sucrose metabolism (ko00500)	[M]	Cell wall/membrane/envelope biogenesis	Sucrose synthase;; Glycosyl transferases group 1;; Glycosyl transferases group 1	Sucrose synthase 2 OS=Pisum sativum OX=3888 GN=SUS2 PE=2 SV=1	M	Cell wall/membrane/envelope biogenesis	sucrose synthase 2-like [Cucumis sativus]
Cla97C08G148320	100	53	14	218	357	428	2.96918	1.26075	0.351632	4.74902	8.72617	10.1237	0.000570133	1.68587	up	--	--	Molecular Function: DNA binding (GO:0003677);; Molecular Function: catalytic activity (GO:0003824);; Biological Process: metabolic process (GO:0008152);;	K09422|1.26284e-159|csv:101206042|K09422 myb proto-oncogene protein, plant | (RefSeq) transcription factor MYB108-like	--	[K]	Transcription	Myb-like DNA-binding domain;; Myb-like DNA-binding domain	Transcription factor MYB62 OS=Arabidopsis thaliana OX=3702 GN=MYB62 PE=2 SV=1	K	Transcription	PREDICTED: transcription factor MYB108-like [Cucumis sativus]
Citrullus_lanatus_newGene_1465	59	59	25	328	260	120	2.19199	1.92841	0.838049	9.03162	7.42794	3.38929	0.000117599	1.68343	up	--	--	--	--	--	--	--	--	--	S	Function unknown	hypothetical protein Csa_7G274680 [Cucumis sativus]
Cla97C05G080560	160	45	27	767	341	364	5.86552	1.31991	0.887378	20.6608	10.2746	10.6186	0.000696492	1.67902	up	--	--	Molecular Function: transcription factor activity, sequence-specific DNA binding (GO:0003700);; Cellular Component: nucleus (GO:0005634);; Biological Process: regulation of transcription, DNA-templated (GO:0006355);; Molecular Function: sequence-specific DNA binding (GO:0043565);;	K09338|8.25051e-157|csv:101204509|K09338 homeobox-leucine zipper protein | (RefSeq) homeobox-leucine zipper protein ATHB-12	--	[K]	Transcription	Homeobox domain;; Homeobox associated leucine zipper	Homeobox-leucine zipper protein ATHB-7 OS=Arabidopsis thaliana OX=3702 GN=ATHB-7 PE=1 SV=2	K	Transcription	PREDICTED: homeobox-leucine zipper protein ATHB-12 [Cucumis sativus]
Cla97C02G028330	39	52	47	135	220	216	0.636709	0.68201	0.691553	1.63179	2.98218	2.83687	8.31e-07	1.67864	up	[V]	Defense mechanisms	Biological Process: drug transmembrane transport (GO:0006855);; Molecular Function: drug transmembrane transporter activity (GO:0015238);; Molecular Function: antiporter activity (GO:0015297);; Cellular Component: integral component of membrane (GO:0016021);;	K03327|0|csv:101203402|K03327 multidrug resistance protein, MATE family | (RefSeq) protein TRANSPARENT TESTA 12-like	--	[R]	General function prediction only	MatE	Protein DETOXIFICATION 40 OS=Arabidopsis thaliana OX=3702 GN=DTX40 PE=1 SV=1	V	Defense mechanisms	PREDICTED: protein TRANSPARENT TESTA 12-like [Cucumis sativus]
Cla97C11G218590	3790	3919	3633	19824	14831	9780	82.7139	69.1111	72.1394	318.225	266.811	170.265	3.14e-10	1.67044	up	--	--	Molecular Function: adenosylmethionine decarboxylase activity (GO:0004014);; Cellular Component: cytosol (GO:0005829);; Biological Process: S-adenosylmethioninamine biosynthetic process (GO:0006557);; Biological Process: spermine biosynthetic process (GO:0006597);; Biological Process: spermidine biosynthetic process (GO:0008295);;	K01611|0|csv:101215844|K01611 S-adenosylmethionine decarboxylase [EC:4.1.1.50] | (RefSeq) S-adenosylmethionine decarboxylase proenzyme-like	Cysteine and methionine metabolism (ko00270);; Arginine and proline metabolism (ko00330)	[T]	Signal transduction mechanisms	Adenosylmethionine decarboxylase	S-adenosylmethionine decarboxylase proenzyme OS=Oryza sativa subsp. japonica OX=39947 GN=SAMDC PE=2 SV=1	E	Amino acid transport and metabolism	PREDICTED: S-adenosylmethionine decarboxylase proenzyme-like [Cucumis sativus]
Cla97C04G074750	2538	89	346	15180	23331	26591	74.3524	2.09377	9.22166	327.149	563.52	621.578	0.00206453	1.67005	up	[H]	Coenzyme transport and metabolism	Biological Process: metabolic process (GO:0008152);; Molecular Function: hydrolase activity (GO:0016787);;	K07025|1.61431e-177|csv:101212147|K07025 putative hydrolase of the HAD superfamily | (RefSeq) uncharacterized protein C24B11.05	--	[R]	General function prediction only	Haloacid dehalogenase-like hydrolase;; HAD-hyrolase-like	--	S	Function unknown	PREDICTED: uncharacterized protein C24B11.05 isoform X1 [Cucumis sativus]
Citrullus_lanatus_newGene_2555	3286	1150	1257	7413	7138	12803	33.0061	9.33148	11.4803	54.7693	59.1013	102.597	4.98e-05	1.66973	up	--	--	--	--	--	--	--	--	BTB/POZ domain-containing protein At1g63850 OS=Arabidopsis thaliana OX=3702 GN=At1g63850 PE=1 SV=1	S	Function unknown	BTB/POZ domain-containing protein At1g63850-like [Cucumis sativus]
Cla97C02G027760	291	109	44	2090	429	559	28.6045	8.6135	3.93541	151.321	34.7644	43.8756	0.00112207	1.66792	up	--	--	--	--	--	--	--	Wound-induced protein	--	S	Function unknown	uncharacterized protein LOC111811840 [Cucurbita pepo subsp. pepo]
Citrullus_lanatus_newGene_2995	318	191	381	1025	1165	1464	4.88886	2.65693	5.29772	8.67301	8.76997	23.1865	2.06e-07	1.66458	up	--	--	Cellular Component: chloroplast (GO:0009507);;	--	--	--	--	--	--	--	--	hypothetical protein CFOL_v3_20082, partial [Cephalotus follicularis]
Cla97C01G003610	166	43	28	514	515	387	2.86767	0.592604	0.435257	6.54183	7.34096	5.34549	0.000640569	1.66285	up	[V]	Defense mechanisms	Cellular Component: plasma membrane (GO:0005886);; Biological Process: drug transmembrane transport (GO:0006855);; Molecular Function: drug transmembrane transporter activity (GO:0015238);; Molecular Function: antiporter activity (GO:0015297);; Cellular Component: integral component of membrane (GO:0016021);; Biological Process: cellular response to carbon dioxide (GO:0071244);; Biological Proces…	K03327|0|cmo:103482671|K03327 multidrug resistance protein, MATE family | (RefSeq) protein DETOXIFICATION 56	--	[R]	General function prediction only	MatE	Protein DETOXIFICATION 56 OS=Arabidopsis thaliana OX=3702 GN=DTX56 PE=1 SV=1	V	Defense mechanisms	PREDICTED: protein DETOXIFICATION 56 [Cucumis melo]
Cla97C01G023750	20	18	12	65	73	98	0.623268	0.443764	0.330793	1.51537	1.90079	2.45629	9.79e-05	1.65961	up	--	--	Biological Process: transcription, DNA-templated (GO:0006351);; Molecular Function: sequence-specific DNA binding (GO:0043565);;	--	--	--	--	Seed dormancy control	Protein DELAY OF GERMINATION 1 OS=Arabidopsis thaliana OX=3702 GN=DOG1 PE=1 SV=1	S	Function unknown	PREDICTED: transcription factor TGA6-like [Cucumis sativus]
Cla97C05G104580	26	34	18	48	530	59	0.535543	0.572125	0.332752	0.737035	9.21149	0.989247	0.0019651	1.65811	up	--	--	Cellular Component: intracellular (GO:0005622);; Molecular Function: zinc ion binding (GO:0008270);;	--	--	[K]	Transcription	CCT motif;; B-box zinc finger	Zinc finger protein CONSTANS-LIKE 6 OS=Arabidopsis thaliana OX=3702 GN=COL6 PE=2 SV=2	K	Transcription	PREDICTED: zinc finger protein CONSTANS-LIKE 6-like [Cucumis sativus]
Cla97C03G059950	428	280	191	1300	1089	1374	15.4221	8.14758	6.24928	34.4557	32.3457	39.4732	8.54e-07	1.65351	up	--	--	--	--	--	--	--	Domain of unknown function (DUF4228)	Uncharacterized protein At1g66480 OS=Arabidopsis thaliana OX=3702 GN=At1g66480 PE=2 SV=1	S	Function unknown	PREDICTED: uncharacterized protein At1g66480-like [Cucumis sativus]
Cla97C05G108290	258	149	103	683	672	868	4.88666	2.2693	1.76637	9.50938	10.4831	13.1108	7.98e-06	1.6507	up	[K]	Transcription	--	--	--	[R]	General function prediction only	WD domain, G-beta repeat;; PQQ-like domain	Protein JINGUBANG OS=Arabidopsis thaliana OX=3702 GN=JGB PE=1 SV=1	S	Function unknown	PREDICTED: cell division control protein 4 [Cucumis sativus]
Cla97C08G160140	2013	744	1882	6160	5564	8560	63.6015	18.9848	54.0881	143.15	144.904	215.762	9.48e-06	1.64894	up	[HR]	Coenzyme transport and metabolism;; General function prediction only	Biological Process: secondary shoot formation (GO:0010223);; Molecular Function: hydrolase activity (GO:0016787);; Biological Process: strigolactone biosynthetic process (GO:1901601);;	--	--	--	--	Alpha/beta hydrolase family;; alpha/beta hydrolase fold	Strigolactone esterase D14 OS=Arabidopsis thaliana OX=3702 GN=D14 PE=1 SV=1	S	Function unknown	PREDICTED: strigolactone esterase D14 [Cucumis melo]
Cla97C03G051360	348	260	395	1239	1113	1528	4.20814	2.43339	4.21154	10.4617	10.4783	14.0851	7.09e-10	1.64583	up	[P]	Inorganic ion transport and metabolism	--	K03549|0|csv:101222845|K03549 KUP system potassium uptake protein | (RefSeq) potassium transporter 1	--	--	--	K+ potassium transporter	Potassium transporter 1 OS=Arabidopsis thaliana OX=3702 GN=POT1 PE=1 SV=2	P	Inorganic ion transport and metabolism	PREDICTED: potassium transporter 1 isoform X1 [Cucumis sativus]
Cla97C10G194210	3830	1714	2318	9972	8849	14773	134.424	49.7768	76.4159	239.957	243.722	402.185	3.13e-06	1.64574	up	[T]	Signal transduction mechanisms	Cellular Component: vacuole (GO:0005773);; Biological Process: response to stress (GO:0006950);; Molecular Function: hydrolase activity (GO:0016787);;	--	--	--	--	Universal stress protein family	Universal stress protein A-like protein OS=Arabidopsis thaliana OX=3702 GN=At3g01520 PE=1 SV=2	T	Signal transduction mechanisms	PREDICTED: universal stress protein A-like protein [Cucumis melo]
Cla97C02G033520	981	519	606	1895	2479	4921	50.2079	21.8999	27.9354	74.0614	109.034	170.055	2.2e-05	1.64146	up	--	--	Molecular Function: zinc ion binding (GO:0008270);;	--	--	--	--	GRF zinc finger	--	--	--	PREDICTED: uncharacterized protein LOC101219463 [Cucumis sativus]
Cla97C05G096160	969	712	581	3311	2991	2561	9.85699	5.35424	5.15214	25.8951	25.8485	21.3334	3.91e-09	1.6412	up	[G]	Carbohydrate transport and metabolism	--	K01188|0|csv:101217315|K01188 beta-glucosidase [EC:3.2.1.21] | (RefSeq) beta-glucosidase 25	Cyanoamino acid metabolism (ko00460);; Starch and sucrose metabolism (ko00500);; Phenylpropanoid biosynthesis (ko00940)	[G]	Carbohydrate transport and metabolism	Glycosyl hydrolase family 1;; Cellulase (glycosyl hydrolase family 5)	Putative beta-glucosidase 41 OS=Arabidopsis thaliana OX=3702 GN=BGLU41 PE=3 SV=2	G	Carbohydrate transport and metabolism	PREDICTED: beta-glucosidase 25 isoform X1 [Cucumis sativus]
Cla97C07G134390	78	122	26	624	309	211	0.874275	0.867807	0.267306	5.46648	2.69314	1.86996	0.000410116	1.64094	up	[O]	Posttranslational modification, protein turnover, chaperones	Molecular Function: serine-type endopeptidase activity (GO:0004252);; Biological Process: proteolysis (GO:0006508);;	--	--	--	--	Subtilase family;; Peptidase inhibitor I9	Subtilisin-like protease SBT4.14 OS=Arabidopsis thaliana OX=3702 GN=SBT4.14 PE=2 SV=1	O	Posttranslational modification, protein turnover, chaperones	PREDICTED: subtilisin-like protease SBT4.14 [Cucumis sativus]
Cla97C11G212720	232	180	72	1346	506	516	3.57583	2.58283	0.994989	16.2375	7.16538	7.49967	0.00020222	1.63762	up	--	--	--	--	--	--	--	Lateral organ boundaries (LOB) domain	LOB domain-containing protein 13 OS=Arabidopsis thaliana OX=3702 GN=LBD13 PE=1 SV=2	S	Function unknown	PREDICTED: LOB domain-containing protein 15 [Cucumis sativus]
Cla97C10G184710	8	0	20	92	103	83	0.125806	0	0.310308	1.29052	1.51878	1.17625	0.00262448	1.63016	up	--	--	Cellular Component: integral component of membrane (GO:0016021);; Biological Process: transmembrane transport (GO:0055085);;	--	--	[S]	Function unknown	Membrane transport protein	Protein PIN-LIKES 5 OS=Arabidopsis thaliana OX=3702 GN=PILS5 PE=2 SV=1	S	Function unknown	PREDICTED: uncharacterized transporter YBR287W-like [Cucumis sativus]
Cla97C06G115350	2821	1452	1060	10080	5332	8032	58.1156	24.1618	19.8634	152.753	90.5438	132.006	1.78e-05	1.62945	up	--	--	Molecular Function: aspartic-type endopeptidase activity (GO:0004190);; Biological Process: proteolysis (GO:0006508);;	--	--	[O]	Posttranslational modification, protein turnover, chaperones	Xylanase inhibitor C-terminal;; Xylanase inhibitor N-terminal;; Eukaryotic aspartyl protease	Basic 7S globulin OS=Glycine max OX=3847 GN=BG PE=1 SV=2	O	Posttranslational modification, protein turnover, chaperones	PREDICTED: basic 7S globulin-like [Cucumis melo]
Cla97C07G142430	212	197	291	827	1082	748	6.83059	2.93666	5.21235	23.9858	32.598	20.5234	3.03e-09	1.62848	up	--	--	Cellular Component: Golgi apparatus (GO:0005794);;	--	--	--	--	--	--	S	Function unknown	PREDICTED: uncharacterized protein LOC101214522 [Cucumis sativus]
Cla97C11G223690	3809	1269	3268	11637	11523	12765	54.9384	14.783	42.8919	123.474	137.028	146.903	1.21e-05	1.62664	up	--	--	Molecular Function: calcium ion binding (GO:0005509);; Cellular Component: integral component of membrane (GO:0016021);; Biological Process: transmembrane transport (GO:0055085);;	--	--	--	--	Sodium/calcium exchanger protein;; EF-hand domain pair;; EF hand;; EF-hand domain;; EF hand	Sodium/calcium exchanger NCL OS=Arabidopsis thaliana OX=3702 GN=NCL PE=2 SV=1	P	Inorganic ion transport and metabolism	PREDICTED: uncharacterized protein LOC101209298 [Cucumis sativus]
Cla97C03G065500	193	147	85	693	529	530	9.13637	5.61646	3.65751	24.2375	20.7379	20.0926	2.69e-06	1.62558	up	--	--	Cellular Component: membrane (GO:0016020);; Molecular Function: metal ion binding (GO:0046872);;	--	--	[O]	Posttranslational modification, protein turnover, chaperones	Ring finger domain;; RING-like zinc finger;; Zinc finger, C3HC4 type (RING finger);; RING-H2 zinc finger domain;; Zinc finger, C3HC4 type (RING finger)	E3 ubiquitin-protein ligase EL5 OS=Oryza sativa subsp. japonica OX=39947 GN=EL5.1 PE=1 SV=1	O	Posttranslational modification, protein turnover, chaperones	E3 ubiquitin-protein ligase EL5-like [Cucurbita maxima]
Cla97C08G145520	64	67	56	192	251	282	0.555862	0.590923	0.438703	1.6102	2.36512	2.47636	1.11e-07	1.62456	up	[K]	Transcription	--	--	--	--	--	NB-ARC domain;; Leucine rich repeat	Disease resistance-like protein DSC1 OS=Arabidopsis thaliana OX=3702 GN=DSC1 PE=1 SV=1	S	Function unknown	TMV resistance protein N-like isoform X2 [Momordica charantia]
Cla97C05G089520	522	207	383	1908	1692	1160	9.71709	3.06243	6.38685	26.4089	25.487	17.2741	1.13e-05	1.62265	up	[T]	Signal transduction mechanisms	Molecular Function: protein serine/threonine phosphatase activity (GO:0004722);; Biological Process: protein dephosphorylation (GO:0006470);; Molecular Function: metal ion binding (GO:0046872);;	K14497|0|cmo:103484021|K14497 protein phosphatase 2C [EC:3.1.3.16] | (RefSeq) probable protein phosphatase 2C 75	Plant hormone signal transduction (ko04075)	[T]	Signal transduction mechanisms	Protein phosphatase 2C	Probable protein phosphatase 2C 75 OS=Arabidopsis thaliana OX=3702 GN=AHG1 PE=1 SV=1	T	Signal transduction mechanisms	PREDICTED: probable protein phosphatase 2C 75 isoform X1 [Cucumis melo]
Cla97C01G017970	1526	1326	1752	3879	6859	6812	37.2208	26.1301	38.8975	69.6138	137.964	132.616	1.57e-08	1.62077	up	[T]	Signal transduction mechanisms	Molecular Function: protein serine/threonine kinase activity (GO:0004674);; Molecular Function: ATP binding (GO:0005524);; Biological Process: protein phosphorylation (GO:0006468);;	K14498|0|csv:101206218|K14498 serine/threonine-protein kinase SRK2 [EC:2.7.11.1] | (RefSeq) SnRK2.2; serine/threonine-protein kinase SAPK2	Plant hormone signal transduction (ko04075)	[T]	Signal transduction mechanisms	Protein kinase domain;; Protein tyrosine kinase	Serine/threonine-protein kinase SAPK1 OS=Oryza sativa subsp. japonica OX=39947 GN=SAPK1 PE=1 SV=1	T	Signal transduction mechanisms	PREDICTED: serine/threonine-protein kinase SAPK2 [Cucumis sativus]
Cla97C06G125680	848	792	560	2187	2758	3434	35.9195	26.9975	21.3535	68.1119	96.2734	116.051	5.72e-09	1.62049	up	[S]	Function unknown	Cellular Component: integral component of membrane (GO:0016021);;	--	--	[S]	Function unknown	Protein of unknown function (DUF962)	--	S	Function unknown	PREDICTED: uncharacterized endoplasmic reticulum membrane protein YGL010W [Cucumis sativus]
Cla97C11G210080	195	158	327	660	860	1218	2.22459	1.49072	3.37507	5.0069	8.0468	11.4462	3.06e-06	1.61989	up	[TK]	Signal transduction mechanisms;; Transcription	Biological Process: phosphorelay signal transduction system (GO:0000160);; Molecular Function: DNA binding (GO:0003677);; Molecular Function: transcription factor activity, sequence-specific DNA binding (GO:0003700);; Cellular Component: nucleus (GO:0005634);; Biological Process: regulation of transcription, DNA-templated (GO:0006355);;	K14491|0|cmo:103497074|K14491 two-component response regulator ARR-B family | (RefSeq) two-component response regulator ARR12-like	Plant hormone signal transduction (ko04075)	[K]	Transcription	Response regulator receiver domain	Two-component response regulator ORR24 OS=Oryza sativa subsp. japonica OX=39947 GN=RR24 PE=2 SV=1	T	Signal transduction mechanisms	PREDICTED: two-component response regulator ARR12-like [Cucumis melo]
Cla97C07G135200	1031	743	591	2892	2605	3751	23.2104	13.504	12.1102	47.8926	48.3538	67.3902	5e-08	1.61898	up	[GR]	Carbohydrate transport and metabolism;; General function prediction only	Biological Process: metabolic process (GO:0008152);; Molecular Function: hydrolase activity (GO:0016787);;	--	--	[R]	General function prediction only	Haloacid dehalogenase-like hydrolase;; haloacid dehalogenase-like hydrolase;; HAD-hyrolase-like	5-amino-6-(5-phospho-D-ribitylamino)uracil phosphatase, chloroplastic OS=Arabidopsis thaliana OX=3702 GN=PYRP2 PE=1 SV=1	S	Function unknown	PREDICTED: uncharacterized protein LOC101210862 [Cucumis sativus]
Cla97C10G198500	924	658	806	2343	2617	4390	47.1045	27.1043	37.3992	87.8853	110.021	178.644	1.7e-07	1.61565	up	[T]	Signal transduction mechanisms	Molecular Function: calcium ion binding (GO:0005509);;	K13448|8.07049e-65|cmo:103486950|K13448 calcium-binding protein CML | (RefSeq) probable calcium-binding protein CML35	Plant-pathogen interaction (ko04626)	[T]	Signal transduction mechanisms	EF hand;; EF hand;; EF-hand domain pair;; EF-hand domain;; EF-hand domain pair	Probable calcium-binding protein CML36 OS=Arabidopsis thaliana OX=3702 GN=CML36 PE=2 SV=1	DTZ	Cell cycle control, cell division, chromosome partitioning;; Signal transduction mechanisms;; Cytoskeleton	PREDICTED: probable calcium-binding protein CML35 [Cucumis melo]
Cla97C02G045010	3253	1579	1524	10188	7892	8172	36.2555	14.2246	16.1616	84.8362	73.1405	74.2865	3.01e-06	1.61013	up	[T]	Signal transduction mechanisms	Molecular Function: protein serine/threonine kinase activity (GO:0004674);; Molecular Function: ATP binding (GO:0005524);; Cellular Component: cytosol (GO:0005829);; Biological Process: protein phosphorylation (GO:0006468);; Biological Process: intracellular signal transduction (GO:0035556);;	K08867|0|cmo:103502958|K08867 WNK lysine deficient protein kinase [EC:2.7.11.1] | (RefSeq) probable serine/threonine-protein kinase WNK4	--	[R]	General function prediction only	Protein kinase domain;; Protein tyrosine kinase	Probable serine/threonine-protein kinase WNK4 OS=Arabidopsis thaliana OX=3702 GN=WNK4 PE=1 SV=1	T	Signal transduction mechanisms	PREDICTED: probable serine/threonine-protein kinase WNK4 [Cucumis melo]
Cla97C11G224420	151	13	8	1212	1315	1379	3.91412	0.228642	0.167279	23.1329	28.1793	28.6432	0.00291094	1.60827	up	--	--	Molecular Function: DNA binding (GO:0003677);; Cellular Component: nucleus (GO:0005634);; Biological Process: regulation of transcription, DNA-templated (GO:0006355);;	--	--	--	--	No apical meristem (NAM) protein	NAC domain-containing protein 72 OS=Arabidopsis thaliana OX=3702 GN=NAC072 PE=2 SV=1	K	Transcription	PREDICTED: NAC domain-containing protein 72-like [Cucumis melo]
Cla97C01G012760	1263	599	655	3356	2677	4424	62.9051	24.0711	29.6468	122.923	109.903	175.767	6.38e-06	1.6046	up	--	--	--	--	--	--	--	Senescence regulator	--	S	Function unknown	PREDICTED: uncharacterized protein LOC103500846 [Cucumis melo]
Cla97C08G157120	12	24	12	91	79	50	0.324342	0.529417	0.29083	1.8226	1.77873	1.0899	0.000309394	1.60325	up	--	--	Molecular Function: transcription factor activity, sequence-specific DNA binding (GO:0003700);; Biological Process: regulation of transcription, DNA-templated (GO:0006355);; Molecular Function: sequence-specific DNA binding (GO:0043565);;	--	--	--	--	WRKY DNA -binding domain	Probable WRKY transcription factor 40 OS=Arabidopsis thaliana OX=3702 GN=WRKY40 PE=1 SV=1	K	Transcription	probable WRKY transcription factor 40 [Cucurbita moschata]
Cla97C10G187110	8175	3701	4594	20227	20570	25995	199.167	72.8791	68.6021	244.841	415.217	507.494	2.56e-06	1.59789	up	--	--	Molecular Function: DNA binding (GO:0003677);; Cellular Component: nucleus (GO:0005634);; Biological Process: regulation of transcription, DNA-templated (GO:0006355);;	--	--	--	--	Myb-like DNA-binding domain	Transcription factor KUA1 OS=Arabidopsis thaliana OX=3702 GN=KUA1 PE=1 SV=1	K	Transcription	PREDICTED: transcription factor MYB1R1 [Cucumis melo]
Cla97C08G160800	2553	2337	2478	7077	7939	12127	34.0332	25.7539	30.6428	68.7809	88.3226	128.275	7.33e-10	1.59456	up	--	--	Molecular Function: structural constituent of ribosome (GO:0003735);; Cellular Component: mitochondrial inner membrane (GO:0005743);; Biological Process: translation (GO:0006412);; Molecular Function: coenzyme A transmembrane transporter activity (GO:0015228);; Cellular Component: integral component of membrane (GO:0016021);; Biological Process: coenzyme A transmembrane transport (GO:0035349);;	K15084|0|cmo:103487775|K15084 solute carrier family 25 (mitochondrial carrier protein), member 16 | (RefSeq) graves disease carrier protein	--	[C]	Energy production and conversion	Mitochondrial carrier protein	Mitochondrial carrier protein CoAc1 OS=Arabidopsis thaliana OX=3702 GN=COAC1 PE=2 SV=1	S	Function unknown	PREDICTED: graves disease carrier protein [Cucumis melo]
Cla97C05G105220	310	258	374	856	1293	1375	6.74808	4.54888	7.41738	13.7288	23.2547	23.9254	3.42e-08	1.59154	up	--	--	--	--	--	--	--	--	--	S	Function unknown	PREDICTED: uncharacterized protein LOC101207638 [Cucumis sativus]
Cla97C11G212670	148	89	133	432	447	555	2.16515	1.05148	1.77818	4.66856	5.40833	6.5012	4.2e-07	1.59135	up	[F]	Nucleotide transport and metabolism	Molecular Function: purine nucleobase transmembrane transporter activity (GO:0005345);; Cellular Component: integral component of membrane (GO:0016021);; Biological Process: purine nucleobase transmembrane transport (GO:1904823);;	K06901|0|csv:101213986|K06901 putative MFS transporter, AGZA family, xanthine/uracil permease | (RefSeq) adenine/guanine permease AZG1	--	--	--	Permease family	Adenine/guanine permease AZG1 OS=Arabidopsis thaliana OX=3702 GN=AZG1 PE=2 SV=1	S	Function unknown	PREDICTED: adenine/guanine permease AZG1 [Cucumis sativus]
Cla97C08G160510	5406	2517	2121	13129	12190	16639	149.118	56.0944	53.2199	266.361	277.163	366.132	1.68e-05	1.58757	up	--	--	Molecular Function: metal ion binding (GO:0046872);;	--	--	[R]	General function prediction only	--	Zinc finger CCCH domain-containing protein 20 OS=Arabidopsis thaliana OX=3702 GN=At2g19810 PE=2 SV=1	S	Function unknown	PREDICTED: LOW QUALITY PROTEIN: zinc finger CCCH domain-containing protein 20 [Cucumis melo]
Cla97C01G019760	3925	1378	1361	9215	8180	12264	203.913	57.8082	64.3155	352.105	350.297	508.275	9.27e-05	1.58723	up	[O]	Posttranslational modification, protein turnover, chaperones	--	--	--	[O]	Posttranslational modification, protein turnover, chaperones	DnaJ domain	Chaperone protein dnaJ 11, chloroplastic OS=Arabidopsis thaliana OX=3702 GN=ATJ11 PE=1 SV=2	O	Posttranslational modification, protein turnover, chaperones	chaperone protein dnaJ 11, chloroplastic-like [Cucurbita pepo subsp. pepo]
Cla97C11G223730	95	64	105	297	272	488	2.4084	1.28213	2.35525	5.34234	5.47839	9.851	7.66e-06	1.58718	up	--	--	Molecular Function: transcription factor activity, sequence-specific DNA binding (GO:0003700);; Biological Process: regulation of transcription, DNA-templated (GO:0006355);; Molecular Function: sequence-specific DNA binding (GO:0043565);;	--	--	--	--	bZIP transcription factor;; Basic region leucine zipper;; bZIP Maf transcription factor	Basic leucine zipper 61 OS=Arabidopsis thaliana OX=3702 GN=BZIP61 PE=1 SV=1	K	Transcription	basic leucine zipper 34-like [Cucurbita moschata]
Cla97C09G169250	239	275	301	919	843	1124	5.88598	5.48161	6.76097	16.6838	17.1497	22.1194	3.6e-14	1.58646	up	[I]	Lipid transport and metabolism	Biological Process: metabolic process (GO:0008152);; Biological Process: positive regulation of gibberellic acid mediated signaling pathway (GO:0009939);; Molecular Function: hydrolase activity (GO:0016787);; Biological Process: floral organ morphogenesis (GO:0048444);;	K14493|0|cmo:103492714|K14493 gibberellin receptor GID1 [EC:3.-.-.-] | (RefSeq) gibberellin receptor GID1B	Plant hormone signal transduction (ko04075)	[V]	Defense mechanisms	alpha/beta hydrolase fold;; Carboxylesterase family	Gibberellin receptor GID1B OS=Arabidopsis thaliana OX=3702 GN=GID1B PE=1 SV=1	I	Lipid transport and metabolism	PREDICTED: gibberellin receptor GID1B [Cucumis melo]
Cla97C02G040370	41	35	56	102	192	275	0.817877	0.302389	0.539792	0.802908	1.68619	2.91273	0.000151969	1.5826	up	[E]	Amino acid transport and metabolism	Molecular Function: transporter activity (GO:0005215);; Biological Process: transport (GO:0006810);; Cellular Component: integral component of membrane (GO:0016021);;	K14638|0|cmo:103493841|K14638 solute carrier family 15 (peptide/histidine transporter), member 3/4 | (RefSeq) protein NRT1/ PTR FAMILY 4.5-like	--	[E]	Amino acid transport and metabolism	POT family	Protein NRT1/ PTR FAMILY 4.3 OS=Arabidopsis thaliana OX=3702 GN=NPF4.3 PE=2 SV=1	E	Amino acid transport and metabolism	PREDICTED: protein NRT1/ PTR FAMILY 4.5-like [Cucumis melo]
Cla97C08G145130	4937	5400	5114	20142	19848	14348	98.8343	87.354	93.1473	296.575	327.534	229.137	7.13e-16	1.58151	up	[G]	Carbohydrate transport and metabolism	Molecular Function: mannan endo-1,4-beta-mannosidase activity (GO:0016985);; Biological Process: mannan catabolic process (GO:0046355);;	K19355|0|cmo:103498662|K19355 mannan endo-1,4-beta-mannosidase [EC:3.2.1.78] | (RefSeq) mannan endo-1,4-beta-mannosidase 1-like	Fructose and mannose metabolism (ko00051)	--	--	Cellulase (glycosyl hydrolase family 5)	Mannan endo-1,4-beta-mannosidase 5 OS=Solanum lycopersicum OX=4081 GN=MAN5 PE=2 SV=1	G	Carbohydrate transport and metabolism	PREDICTED: mannan endo-1,4-beta-mannosidase 1-like [Cucumis melo]
Cla97C07G138190	44	36	24	193	101	148	0.571678	0.364301	0.286167	1.5689	1.15507	1.67636	7.21e-05	1.58136	up	[N]	Cell motility	Cellular Component: integral component of membrane (GO:0016021);; Molecular Function: cellulose synthase (UDP-forming) activity (GO:0016760);; Biological Process: cellulose biosynthetic process (GO:0030244);; Biological Process: cell wall organization (GO:0071555);;	--	--	--	--	Cellulose synthase	Cellulose synthase-like protein G3 OS=Arabidopsis thaliana OX=3702 GN=CSLG3 PE=2 SV=2	M	Cell wall/membrane/envelope biogenesis	PREDICTED: cellulose synthase-like protein G2 [Cucumis sativus]
Cla97C07G133210	358	289	336	1008	1126	1463	5.44541	3.41586	5.27164	10.9413	13.4743	17.6985	9.51e-10	1.58103	up	--	--	Cellular Component: integral component of membrane (GO:0016021);;	--	--	[E]	Amino acid transport and metabolism	Transmembrane amino acid transporter protein;; Tryptophan/tyrosine permease family	Amino acid transporter AVT6C OS=Arabidopsis thaliana OX=3702 GN=AVT6C PE=2 SV=1	E	Amino acid transport and metabolism	PREDICTED: sodium-coupled neutral amino acid transporter 2 isoform X1 [Cucumis sativus]
Cla97C01G021180	130	172	92	681	482	349	3.42497	3.64691	2.18441	13.1958	10.4696	7.33759	2.02e-06	1.57953	up	[Q]	Secondary metabolites biosynthesis, transport and catabolism	Biological Process: ethylene biosynthetic process (GO:0009693);; Molecular Function: 1-aminocyclopropane-1-carboxylate oxidase activity (GO:0009815);; Biological Process: fruit ripening (GO:0009835);; Molecular Function: L-ascorbic acid binding (GO:0031418);; Molecular Function: metal ion binding (GO:0046872);; Biological Process: oxidation-reduction process (GO:0055114);;	K05933|0|cmo:103484645|K05933 aminocyclopropanecarboxylate oxidase [EC:1.14.17.4] | (RefSeq) ACO3, EFE; 1-aminocyclopropane-1-carboxylate oxidase 3	Cysteine and methionine metabolism (ko00270)	[QR]	Secondary metabolites biosynthesis, transport and catabolism;; General function prediction only	2OG-Fe(II) oxygenase superfamily;; non-haem dioxygenase in morphine synthesis N-terminal	1-aminocyclopropane-1-carboxylate oxidase 3 OS=Cucumis melo OX=3656 GN=ACO3 PE=2 SV=1	S	Function unknown	PREDICTED: 1-aminocyclopropane-1-carboxylate oxidase 3 [Cucumis melo]
Cla97C11G218530	7967	6139	5155	24311	19549	27114	156.164	97.2314	91.9271	350.511	315.876	423.989	1.95e-09	1.57488	up	[M]	Cell wall/membrane/envelope biogenesis	Cellular Component: endosome (GO:0005768);; Cellular Component: trans-Golgi network (GO:0005802);; Biological Process: carbohydrate metabolic process (GO:0005975);; Cellular Component: integral component of membrane (GO:0016021);; Molecular Function: UDP-glucuronate 4-epimerase activity (GO:0050378);; Molecular Function: UDP-glucuronate 5'-epimerase activity (GO:0050379);; Molecular Function: coe…	K08679|0|cmo:103503248|K08679 UDP-glucuronate 4-epimerase [EC:5.1.3.6] | (RefSeq) UDP-glucuronate 4-epimerase 1	Starch and sucrose metabolism (ko00500);; Amino sugar and nucleotide sugar metabolism (ko00520)	[M]	Cell wall/membrane/envelope biogenesis	NAD dependent epimerase/dehydratase family;; GDP-mannose 4,6 dehydratase;; 3-beta hydroxysteroid dehydrogenase/isomerase family;; RmlD substrate binding domain;; Polysaccharide biosynthesis protein;; Male sterility protein	UDP-glucuronate 4-epimerase 1 OS=Arabidopsis thaliana OX=3702 GN=GAE1 PE=1 SV=1	M	Cell wall/membrane/envelope biogenesis	PREDICTED: UDP-glucuronate 4-epimerase 1 [Cucumis melo]
Cla97C04G079450	963	536	605	2307	2525	3294	21.4542	9.44101	12.1576	37.6357	46.4045	57.0395	7.62e-07	1.57249	up	--	--	Molecular Function: transcription cofactor activity (GO:0003712);; Molecular Function: histone acetyltransferase activity (GO:0004402);; Cellular Component: nucleus (GO:0005634);; Biological Process: regulation of transcription, DNA-templated (GO:0006355);; Molecular Function: zinc ion binding (GO:0008270);; Biological Process: histone acetylation (GO:0016573);;	--	--	[K]	Transcription	BTB/POZ domain;; TAZ zinc finger	BTB/POZ and TAZ domain-containing protein 1 OS=Arabidopsis thaliana OX=3702 GN=BT1 PE=1 SV=1	S	Function unknown	PREDICTED: BTB/POZ and TAZ domain-containing protein 1-like [Cucumis melo]
Cla97C11G213230	1361	824	1091	4953	3764	3567	24.0955	11.7883	17.5814	64.5269	54.9607	50.4099	3.09e-08	1.57125	up	--	--	Biological Process: defense response (GO:0006952);;	--	--	--	--	Hs1pro-1 protein C-terminus;; Hs1pro-1 N-terminus	Nematode resistance protein-like HSPRO2 OS=Arabidopsis thaliana OX=3702 GN=HSPRO2 PE=1 SV=1	S	Function unknown	PREDICTED: nematode resistance protein-like HSPRO2 [Cucumis melo]
Cla97C11G218580	2001	1998	1744	9770	7153	4378	24.7645	19.9809	19.6368	88.9917	73.0618	43.2323	6.91e-08	1.56974	up	--	--	--	K01611|9.11567e-18|cmo:103493485|K01611 S-adenosylmethionine decarboxylase [EC:4.1.1.50] | (RefSeq) S-adenosylmethionine decarboxylase proenzyme-like	Cysteine and methionine metabolism (ko00270);; Arginine and proline metabolism (ko00330)	--	--	S-adenosyl-l-methionine decarboxylase leader peptide	--	S	Function unknown	hypothetical protein Csa_2G036690 [Cucumis sativus]
Cla97C05G102250	274	197	153	902	672	793	8.79234	5.10599	4.47601	21.3398	17.8303	20.3598	3.28e-07	1.56631	up	--	--	Molecular Function: transcription factor activity, sequence-specific DNA binding (GO:0003700);; Cellular Component: nucleus (GO:0005634);; Biological Process: response to chitin (GO:0010200);; Molecular Function: sequence-specific DNA binding (GO:0043565);; Molecular Function: transcription regulatory region DNA binding (GO:0044212);; Molecular Function: metal ion binding (GO:0046872);;	--	--	[R]	General function prediction only	C2H2-type zinc finger	Zinc finger protein ZAT10 OS=Arabidopsis thaliana OX=3702 GN=ZAT10 PE=2 SV=1	S	Function unknown	zinc finger protein ZAT10-like [Cucurbita pepo subsp. pepo]
Cla97C06G112650	157	54	112	894	293	357	7.58438	2.09101	4.91664	31.8107	11.6688	13.7528	0.000516903	1.56564	up	--	--	Biological Process: response to auxin (GO:0009733);;	K14488|1.56424e-72|cmo:103497676|K14488 SAUR family protein | (RefSeq) auxin-responsive protein SAUR36-like	Plant hormone signal transduction (ko04075)	--	--	Auxin responsive protein	Auxin-responsive protein SAUR36 OS=Arabidopsis thaliana OX=3702 GN=SAUR36 PE=2 SV=1	S	Function unknown	PREDICTED: auxin-responsive protein SAUR36-like [Cucumis melo]
Cla97C08G156750	326	317	384	928	1221	1547	3.35147	2.63294	3.59514	7.02566	10.3669	12.7069	3.46e-09	1.56483	up	--		Molecular Function: protein serine/threonine kinase activity (GO:0004674);; Molecular Function: ATP binding (GO:0005524);; Biological Process: protein phosphorylation (GO:0006468);; Cellular Component: integral component of membrane (GO:0016021);;	--	--	--	--	Protein kinase domain;; Protein tyrosine kinase;; D-mannose binding lectin	G-type lectin S-receptor-like serine/threonine-protein kinase SD2-5 OS=Arabidopsis thaliana OX=3702 GN=SD25 PE=1 SV=1	T	Signal transduction mechanisms	PREDICTED: G-type lectin S-receptor-like serine/threonine-protein kinase SD2-5 [Cucumis melo]
Cla97C02G030630	2021	1265	1269	6038	5231	5587	22.4508	11.402	12.8914	47.9932	47.7332	48.607	3.23e-08	1.5552	up	--		--	--	--	[T]	Signal transduction mechanisms	Protein tyrosine kinase;; Protein kinase domain	Serine/threonine-protein kinase STY46 OS=Arabidopsis thaliana OX=3702 GN=STY46 PE=1 SV=1	T	Signal transduction mechanisms	PREDICTED: serine/threonine-protein kinase STY46 isoform X1 [Cucumis melo]
Cla97C11G213730	168	124	101	747	465	339	3.30555	1.9614	1.79508	10.8142	7.53609	5.31986	1.85e-05	1.54713	up	--	--	Molecular Function: aspartic-type endopeptidase activity (GO:0004190);; Biological Process: proteolysis (GO:0006508);;	--	--	[O]	Posttranslational modification, protein turnover, chaperones	Xylanase inhibitor N-terminal;; Xylanase inhibitor C-terminal;; Eukaryotic aspartyl protease	Aspartic proteinase PCS1 OS=Arabidopsis thaliana OX=3702 GN=PCS1 PE=2 SV=1	O	Posttranslational modification, protein turnover, chaperones	PREDICTED: aspartic proteinase PCS1 [Cucumis melo]
Cla97C03G058190	35	44	74	100	209	366	0.751375	0.778007	1.46575	1.60549	3.79279	6.42407	0.000591859	1.54585	up	--	--	Cellular Component: thylakoid (GO:0009579);; Cellular Component: membrane (GO:0016020);; Biological Process: cellular metabolic process (GO:0044237);;	K08912|1.86129e-94|egr:104440809|K08912 light-harvesting complex II chlorophyll a/b binding protein 1 | (RefSeq) chlorophyll a-b binding protein of LHCII type 1	Photosynthesis - antenna proteins (ko00196)	--	--	Chlorophyll A-B binding protein;; Chlorophyll A-B binding protein	Chlorophyll a-b binding protein 21, chloroplastic OS=Nicotiana tabacum OX=4097 GN=CAB21 PE=2 SV=1	J	Translation, ribosomal structure and biogenesis	chlorophyll a-b binding protein of LHCII type 1-like [Momordica charantia]
Cla97C02G031790	439	429	402	1658	1325	1387	11.7305	9.36185	9.79828	32.7037	29.5158	29.6551	2.2e-15	1.54355	up	[R]	General function prediction only	--	--	--	--	--	NmrA-like family;; NAD(P)H-binding;; NAD dependent epimerase/dehydratase family;; 3-beta hydroxysteroid dehydrogenase/isomerase family	Isoflavone reductase homolog PCBER OS=Populus trichocarpa OX=3694 GN=PCBER PE=1 SV=1	S	Function unknown	PREDICTED: isoflavone reductase-like protein [Cucumis melo]
Cla97C01G018090	132	133	125	364	501	512	2.33142	1.88942	1.99857	4.72303	7.29557	7.21223	7.28e-09	1.53856	up	[G]	Carbohydrate transport and metabolism	Biological Process: metabolic process (GO:0008152);; Molecular Function: transferase activity, transferring hexosyl groups (GO:0016758);;	--	--	[GC]	Carbohydrate transport and metabolism;; Energy production and conversion	UDP-glucoronosyl and UDP-glucosyl transferase	Linamarin synthase 2 OS=Manihot esculenta OX=3983 GN=UGT85K5 PE=1 SV=1	S	Function unknown	PREDICTED: 7-deoxyloganetin glucosyltransferase-like isoform X2 [Cucumis sativus]
Cla97C06G122360	5633	2281	1929	11629	11380	18515	264.969	86.7012	82.5691	402.376	441.292	694.879	0.0001354	1.53577	up	--	--	Cellular Component: integral component of membrane (GO:0016021);;	--	--	--	--	--	Protein GLUTAMINE DUMPER 3 OS=Arabidopsis thaliana OX=3702 GN=GDU3 PE=2 SV=1	U	Intracellular trafficking, secretion, and vesicular transport	PREDICTED: protein GLUTAMINE DUMPER 1-like [Cucumis sativus]
Cla97C05G101520	108	86	13	588	255	271	1.9281	1.24873	0.203505	7.76744	3.77892	3.88222	0.00209815	1.5341	up	[QV]	Secondary metabolites biosynthesis, transport and catabolism;; Defense mechanisms	Molecular Function: iron ion binding (GO:0005506);; Biological Process: multicellular organism development (GO:0007275);; Biological Process: brassinosteroid homeostasis (GO:0010268);; Molecular Function: (+)-abscisic acid 8'-hydroxylase activity (GO:0010295);; Cellular Component: integral component of membrane (GO:0016021);; Biological Process: sterol metabolic process (GO:0016125);; Biological …	K09843|0|cmo:103493539|K09843 (+)-abscisic acid 8'-hydroxylase [EC:1.14.13.93] | (RefSeq) abscisic acid 8'-hydroxylase 4-like	Carotenoid biosynthesis (ko00906)	[QI]	Secondary metabolites biosynthesis, transport and catabolism;; Lipid transport and metabolism	Cytochrome P450	Abscisic acid 8&apos;-hydroxylase 3 OS=Oryza sativa subsp. japonica OX=39947 GN=CYP707A7 PE=2 SV=1	Q	Secondary metabolites biosynthesis, transport and catabolism	PREDICTED: abscisic acid 8&apos;-hydroxylase 4-like [Cucumis melo]
Cla97C11G213650	145	74	124	609	439	311	2.34473	0.850646	1.63457	7.13019	5.68194	3.60519	3.61e-05	1.53244	up	--	--	--	--	--	[G]	Carbohydrate transport and metabolism	Protein of unknown function, DUF604;; Fringe-like	--	S	Function unknown	PREDICTED: uncharacterized protein LOC103485521 [Cucumis melo]
Cla97C05G101440	97	98	102	270	344	453	9.26086	7.61354	8.85955	19.0575	27.2403	34.7632	2.62e-07	1.53241	up	--	--	Molecular Function: calcium ion binding (GO:0005509);;	--	--	--	--	EF-hand domain;; EF-hand domain pair;; EF hand	--	S	Function unknown	hypothetical protein Csa_4G639750 [Cucumis sativus]
Cla97C06G120270	1642	226	359	4484	3644	3740	19.8851	2.19908	3.99318	39.3452	35.8712	35.2221	0.00165369	1.53207	up	--	--	Molecular Function: transporter activity (GO:0005215);; Biological Process: oligopeptide transport (GO:0006857);; Cellular Component: integral component of membrane (GO:0016021);;	--	--	[E]	Amino acid transport and metabolism	POT family	Protein NRT1/ PTR FAMILY 6.2 OS=Arabidopsis thaliana OX=3702 GN=NPF6.2 PE=1 SV=1	E	Amino acid transport and metabolism	PREDICTED: protein NRT1/ PTR FAMILY 6.2-like [Cucumis sativus]
Cla97C02G035760	299	145	206	951	710	821	7.16919	2.81603	4.47695	16.7203	13.991	17.2596	5.32e-06	1.52898	up	[T]	Signal transduction mechanisms	Molecular Function: protein kinase activity (GO:0004672);; Molecular Function: ATP binding (GO:0005524);; Biological Process: protein phosphorylation (GO:0006468);;	K08867|0|cmo:103502127|K08867 WNK lysine deficient protein kinase [EC:2.7.11.1] | (RefSeq) probable serine/threonine-protein kinase WNK11	--	[R]	General function prediction only	Protein kinase domain;; Protein tyrosine kinase	Probable serine/threonine-protein kinase WNK11 OS=Arabidopsis thaliana OX=3702 GN=WNK11 PE=2 SV=1	T	Signal transduction mechanisms	hypothetical protein Csa_6G110320 [Cucumis sativus]
Cla97C06G113630	94	200	152	796	612	287	1.73861	2.9445	2.60421	10.2714	8.90759	4.07917	4.75e-05	1.52881	up	[D]	Cell cycle control, cell division, chromosome partitioning	Molecular Function: protein serine/threonine kinase activity (GO:0004674);; Molecular Function: ATP binding (GO:0005524);; Cellular Component: nucleus (GO:0005634);; Cellular Component: cytoplasm (GO:0005737);; Biological Process: protein phosphorylation (GO:0006468);; Biological Process: intracellular signal transduction (GO:0035556);;	K07198|1.4849e-160|cmo:103497750|K07198 5'-AMP-activated protein kinase, catalytic alpha subunit [EC:2.7.11.11] | (RefSeq) CBL-interacting serine/threonine-protein kinase 1-like	Regulation of autophagy (ko04140)	[T]	Signal transduction mechanisms	Protein kinase domain;; NAF domain;; Protein tyrosine kinase;; Kinase associated domain 1	CBL-interacting serine/threonine-protein kinase 1 OS=Arabidopsis thaliana OX=3702 GN=CIPK1 PE=1 SV=2	T	Signal transduction mechanisms	PREDICTED: CBL-interacting serine/threonine-protein kinase 1-like isoform X2 [Cucumis sativus]
Cla97C05G085450	97	84	123	276	351	487	1.49537	1.04325	1.71912	3.13639	4.47237	6.01278	2.98e-06	1.52385	up	[R]	General function prediction only	Molecular Function: protein kinase activity (GO:0004672);; Molecular Function: ATP binding (GO:0005524);; Biological Process: protein phosphorylation (GO:0006468);;	--	--	[T]	Signal transduction mechanisms	Protein kinase domain;; Protein tyrosine kinase	Serine/threonine-protein kinase BLUS1 OS=Arabidopsis thaliana OX=3702 GN=BLUS1 PE=1 SV=1	T	Signal transduction mechanisms	PREDICTED: serine/threonine-protein kinase BLUS1 [Cucumis melo]
Cla97C04G079670	1832	1260	2058	4396	5581	9029	15.5303	9.37792	16.5209	30.8996	44.1807	68.1751	2.8e-06	1.52373	up	--	--	Molecular Function: ion channel activity (GO:0005216);; Cellular Component: integral component of membrane (GO:0016021);; Biological Process: ion transmembrane transport (GO:0034220);;	K05391|0|csv:101215903|K05391 cyclic nucleotide gated channel, other eukaryote | (RefSeq) probable cyclic nucleotide-gated ion channel 20, chloroplastic	Plant-pathogen interaction (ko04626)	[PT]	Inorganic ion transport and metabolism;; Signal transduction mechanisms	Ion transport protein	Probable cyclic nucleotide-gated ion channel 20, chloroplastic OS=Arabidopsis thaliana OX=3702 GN=CNGC20 PE=2 SV=1	U	Intracellular trafficking, secretion, and vesicular transport	PREDICTED: probable cyclic nucleotide-gated ion channel 20, chloroplastic [Cucumis sativus]
Cla97C03G066470	6361	2262	3766	18434	17673	13226	129.777	36.3492	67.9327	278.342	298.521	217.776	3.93e-05	1.52352	up	[T]	Signal transduction mechanisms	Molecular Function: protein serine/threonine phosphatase activity (GO:0004722);; Biological Process: protein dephosphorylation (GO:0006470);; Molecular Function: metal ion binding (GO:0046872);;	K14497|0|csv:101220173|K14497 protein phosphatase 2C [EC:3.1.3.16] | (RefSeq) probable protein phosphatase 2C 6	Plant hormone signal transduction (ko04075)	[T]	Signal transduction mechanisms	Protein phosphatase 2C	Protein phosphatase 2C 56 OS=Arabidopsis thaliana OX=3702 GN=ABI1 PE=1 SV=2	T	Signal transduction mechanisms	PREDICTED: probable protein phosphatase 2C 6 [Cucumis sativus]
Citrullus_lanatus_newGene_1928	0	0	20	161	164	98	0	0	0.11251	0.763406	0.872656	0.505028	0.00457005	1.52337	up	--	--	--	--	--	[R]	General function prediction only	--	--	L	Replication, recombination and repair	hypothetical protein CRG98_042093 [Punica granatum]
Cla97C05G107610	1607	1364	1192	4292	4457	5723	47.0927	31.5754	30.5562	95.3081	108.24	135.943	3.72e-10	1.52096	up	[O]	Posttranslational modification, protein turnover, chaperones	Cellular Component: cytosol (GO:0005829);; Biological Process: proteolysis (GO:0006508);; Molecular Function: pyroglutamyl-peptidase activity (GO:0016920);;	K01304|8.18086e-148|cmo:103488999|K01304 pyroglutamyl-peptidase [EC:3.4.19.3] | (RefSeq) pyrrolidone-carboxylate peptidase	--	[O]	Posttranslational modification, protein turnover, chaperones	Pyroglutamyl peptidase	--	O	Posttranslational modification, protein turnover, chaperones	PREDICTED: pyrrolidone-carboxylate peptidase [Cucumis melo]
Cla97C06G123160	38	50	23	144	207	98	3.97774	4.20897	2.15698	11.1513	18.0051	8.20298	0.000259044	1.51954	up	--	--	--	--	--	--	--	--	--	--	--	hypothetical protein Csa_1G426950 [Cucumis sativus]
Cla97C02G038970	1069	716	724	3710	3140	2260	23.816	12.8854	14.6757	60.807	57.6742	40.1765	3.12e-07	1.51836	up	--	--	Cellular Component: integral component of membrane (GO:0016021);;	--	--	[S]	Function unknown	PQ loop repeat	--	S	Function unknown	PREDICTED: probable vacuolar amino acid transporter YPQ1 [Cucumis melo]
Cla97C06G119990	2178	804	826	5393	4653	5460	145.191	43.2894	50.0574	264.458	255.733	290.418	0.000103517	1.51235	up	--	--	--	--	--	--	--	--	--	S	Function unknown	PREDICTED: uncharacterized protein LOC105435656 [Cucumis sativus]
Cla97C09G164910	36	28	49	191	109	139	2.6779	1.70169	3.36352	10.6686	6.80571	8.40979	7.05e-05	1.51177	up	--	--	--	--	--	--	--	Domain of unknown function (DUF4666)	Uncharacterized protein At1g15400 OS=Arabidopsis thaliana OX=3702 GN=At1g15400 PE=1 SV=2	S	Function unknown	PREDICTED: uncharacterized protein At1g15400-like [Cucumis melo]
Cla97C01G016270	8383	6003	5045	30048	19924	19996	142.541	82.4794	78.0537	375.81	279.261	271.249	2.02e-07	1.51072	up	[QV]	Secondary metabolites biosynthesis, transport and catabolism;; Defense mechanisms	Molecular Function: monooxygenase activity (GO:0004497);; Molecular Function: iron ion binding (GO:0005506);; Cellular Component: integral component of membrane (GO:0016021);; Molecular Function: oxidoreductase activity, acting on paired donors, with incorporation or reduction of molecular oxygen (GO:0016705);; Molecular Function: heme binding (GO:0020037);; Biological Process: oxidation-reductio…	--	--	[Q]	Secondary metabolites biosynthesis, transport and catabolism	Cytochrome P450	Cytochrome P450 81E8 OS=Medicago truncatula OX=3880 GN=CYP81E8 PE=2 SV=1	Q	Secondary metabolites biosynthesis, transport and catabolism	PREDICTED: cytochrome P450 81E8 [Cucumis melo]
Cla97C03G056930	148	149	124	589	416	450	2.2189	1.77415	1.69107	6.39151	4.40925	4.98853	2.39e-09	1.51004	up	--	--	--	--	--	--	--	Bromodomain;; Myb-like DNA-binding domain	--	S	Function unknown	PREDICTED: uncharacterized protein LOC101217843 [Cucumis sativus]
Cla97C04G069050	187	93	90	672	367	447	21.9571	8.78934	9.57168	58.0541	35.5042	41.8643	9.71e-05	1.50945	up	--	--	Molecular Function: DNA binding (GO:0003677);; Molecular Function: zinc ion binding (GO:0008270);; Cellular Component: integral component of membrane (GO:0016021);;	--	--	[R]	General function prediction only	--	--	S	Function unknown	hypothetical protein Csa_4G569720 [Cucumis sativus]
Cla97C06G122630	367	160	251	974	1170	826	10.1303	3.63514	6.35084	20.2812	27.2363	18.5051	2.51e-05	1.50372	up	[G]	Carbohydrate transport and metabolism	Molecular Function: hydrolase activity, hydrolyzing O-glycosyl compounds (GO:0004553);; Cellular Component: cell wall (GO:0005618);; Biological Process: xyloglucan metabolic process (GO:0010411);; Molecular Function: xyloglucan:xyloglucosyl transferase activity (GO:0016762);; Biological Process: cell wall biogenesis (GO:0042546);; Cellular Component: apoplast (GO:0048046);; Biological Process: ce…	--	--	--	--	Glycosyl hydrolases family 16;; Xyloglucan endo-transglycosylase (XET) C-terminus	Probable xyloglucan endotransglucosylase/hydrolase protein 23 OS=Arabidopsis thaliana OX=3702 GN=XTH23 PE=2 SV=1	G	Carbohydrate transport and metabolism	probable xyloglucan endotransglucosylase/hydrolase protein 23 [Cucurbita moschata]
Cla97C02G029330	6	26	19	71	84	65	0.288599	1.06204	0.857095	2.63729	3.50046	2.62885	0.00120558	1.50269	up	--	--	--	--	--	--	--	--	--	S	Function unknown	PREDICTED: uncharacterized protein LOC105436067 [Cucumis sativus]
Cla97C01G025400	77	24	108	314	325	264	1.51733	0.370306	1.94125	4.57647	5.31768	4.18487	0.000684862	1.5024	up	[C]	Energy production and conversion	Molecular Function: oxidoreductase activity, acting on CH-OH group of donors (GO:0016614);; Molecular Function: flavin adenine dinucleotide binding (GO:0050660);; Biological Process: oxidation-reduction process (GO:0055114);;	--	--	--	--	Berberine and berberine like;; FAD binding domain	Berberine bridge enzyme-like 21 OS=Arabidopsis thaliana OX=3702 GN=At4g20840 PE=2 SV=1	C	Energy production and conversion	PREDICTED: reticuline oxidase-like protein [Cucumis melo]
Cla97C09G171970	1609	1195	1070	3764	4112	5803	34.5528	20.8139	21.0059	59.2838	72.5834	99.0732	1.66e-07	1.49917	up	--	--	Biological Process: mRNA splicing, via spliceosome (GO:0000398);; Cellular Component: spliceosomal complex (GO:0005681);;	--	--	[AD]	RNA processing and modification;; Cell cycle control, cell division, chromosome partitioning	Mitosis protein DIM1	Thioredoxin-like protein YLS8 OS=Arabidopsis thaliana OX=3702 GN=YLS8 PE=2 SV=1	S	Function unknown	thioredoxin-like protein 4B [Momordica charantia]
Cla97C01G010580	2655	2606	2190	12446	12003	3749	69.911	55.5062	52.1357	241.226	260.551	78.6753	6.29e-05	1.49648	up	[M]	Cell wall/membrane/envelope biogenesis	Molecular Function: transferase activity, transferring glycosyl groups (GO:0016757);;	K18819|0|csv:101215109|K18819 inositol 3-alpha-galactosyltransferase [EC:2.4.1.123] | (RefSeq) galactinol synthase 2-like	Galactose metabolism (ko00052)	[G]	Carbohydrate transport and metabolism	Glycosyl transferase family 8	Galactinol synthase 2 OS=Solanum lycopersicum OX=4081 GN=GOLS2 PE=2 SV=1	O	Posttranslational modification, protein turnover, chaperones	PREDICTED: galactinol synthase 2-like [Cucumis sativus]
Cla97C08G151090	776	791	718	2445	2498	2561	28.0828	23.1304	23.6401	65.054	74.4987	73.9271	1.91e-18	1.49578	up	--	--	Molecular Function: DNA binding (GO:0003677);; Cellular Component: nucleus (GO:0005634);; Biological Process: regulation of transcription, DNA-templated (GO:0006355);;	--	--	[O]	Posttranslational modification, protein turnover, chaperones	Myb-like DNA-binding domain;; Myb-like DNA-binding domain	Transcription factor DIVARICATA OS=Antirrhinum majus OX=4151 GN=DIVARICATA PE=2 SV=1	K	Transcription	PREDICTED: transcription factor DIVARICATA [Cucumis melo]
Cla97C06G123120	386	230	201	745	792	1654	13.2763	6.3876	6.28514	18.8456	22.4464	45.4178	0.000119815	1.49062	up	--	--	Molecular Function: protein dimerization activity (GO:0046983);;	--	--	--	--	Helix-loop-helix DNA-binding domain	Transcription factor bHLH35 OS=Arabidopsis thaliana OX=3702 GN=BHLH35 PE=2 SV=1	K	Transcription	PREDICTED: transcription factor bHLH35 [Cucumis melo]
Cla97C07G136580	21	7	21	60	70	102	0.562376	0.138212	0.492074	1.17738	1.55093	2.17397	0.00188323	1.4894	up	--	--	Cellular Component: integral component of membrane (GO:0016021);;	--	--	--	--	--	--	S	Function unknown	uncharacterized protein LOC111810623 [Cucurbita pepo subsp. pepo]
Cla97C02G030730	512	1060	549	2112	2158	2857	5.05865	8.62658	4.35064	16.3487	18.1494	23.6717	1.22e-07	1.48763	up	[O]	Posttranslational modification, protein turnover, chaperones	Molecular Function: nucleotide binding (GO:0000166);; Molecular Function: nucleic acid binding (GO:0003676);;	K09537|4.28224e-172|csv:101212080|K09537 DnaJ homolog subfamily C member 17 | (RefSeq) dnaJ homolog subfamily C member 17	--	[O]	Posttranslational modification, protein turnover, chaperones	DnaJ domain;; RNA recognition motif. (a.k.a. RRM, RBD, or RNP domain)	Chaperone protein dnaJ 10 OS=Arabidopsis thaliana OX=3702 GN=ATJ10 PE=2 SV=2	O	Posttranslational modification, protein turnover, chaperones	dnaJ homolog subfamily C member 17 [Cucurbita pepo subsp. pepo]
Cla97C08G156740	378	251	340	806	1145	1524	5.18142	2.83281	4.12623	7.91271	13.6606	18.1125	4.04e-06	1.48655	up	--	--	Molecular Function: peroxidase activity (GO:0004601);; Biological Process: response to oxidative stress (GO:0006979);; Molecular Function: heme binding (GO:0020037);; Biological Process: oxidation-reduction process (GO:0055114);; Biological Process: cellular oxidant detoxification (GO:0098869);;	K00434|0|csv:101216396|K00434 L-ascorbate peroxidase [EC:1.11.1.11] | (RefSeq) putative L-ascorbate peroxidase 6	Ascorbate and aldarate metabolism (ko00053);; Glutathione metabolism (ko00480)	--	--	Peroxidase	Putative L-ascorbate peroxidase 6 OS=Arabidopsis thaliana OX=3702 GN=APX6 PE=2 SV=1	P	Inorganic ion transport and metabolism	PREDICTED: putative L-ascorbate peroxidase 6 isoform X2 [Cucumis sativus]
Cla97C09G169920	2169	1562	1611	7445	6157	4885	16.9264	9.84453	10.3621	43.2252	33.1495	29.1324	2.83e-08	1.48462	up	[I]	Lipid transport and metabolism	Molecular Function: biotin carboxylase activity (GO:0004075);; Molecular Function: protein kinase activity (GO:0004672);; Molecular Function: ATP binding (GO:0005524);; Biological Process: protein phosphorylation (GO:0006468);; Molecular Function: metal ion binding (GO:0046872);;	K01968|0|cmo:103492640|K01968 3-methylcrotonyl-CoA carboxylase alpha subunit [EC:6.4.1.4] | (RefSeq) methylcrotonoyl-CoA carboxylase subunit alpha, mitochondrial	Valine, leucine and isoleucine degradation (ko00280)	[IE]	Lipid transport and metabolism;; Amino acid transport and metabolism	Carbamoyl-phosphate synthase L chain, ATP binding domain;; Biotin carboxylase, N-terminal domain;; Biotin carboxylase C-terminal domain;; Biotin-requiring enzyme;; D-ala D-ala ligase C-terminus;; ATP-grasp domain;; Biotin-lipoyl like	Methylcrotonoyl-CoA carboxylase subunit alpha, mitochondrial OS=Glycine max OX=3847 GN=MCCA PE=1 SV=2	I	Lipid transport and metabolism	PREDICTED: methylcrotonoyl-CoA carboxylase subunit alpha, mitochondrial isoform X1 [Cucumis melo]
Cla97C09G178900	57	14	16	341	144	58	1.37853	0.262501	0.349824	6.07461	2.8775	1.11685	0.0046785	1.48256	up	--	--	Molecular Function: electron carrier activity (GO:0009055);;	--	--	--	--	Plastocyanin-like domain	--	S	Function unknown	PREDICTED: extensin, partial [Cucumis melo]
Cla97C04G070210	136	155	73	747	391	275	3.56761	3.27453	1.71094	14.4796	8.45758	5.78894	0.000205953	1.48138	up	--	--	Molecular Function: peroxidase activity (GO:0004601);; Cellular Component: extracellular region (GO:0005576);; Biological Process: response to oxidative stress (GO:0006979);; Cellular Component: plant-type cell wall (GO:0009505);; Biological Process: plant-type cell wall organization (GO:0009664);; Cellular Component: integral component of membrane (GO:0016021);; Molecular Function: heme binding …	K00430|0|csv:101202852|K00430 peroxidase [EC:1.11.1.7] | (RefSeq) peroxidase 47	Phenylpropanoid biosynthesis (ko00940)	--	--	Peroxidase	Peroxidase 47 OS=Arabidopsis thaliana OX=3702 GN=PER47 PE=2 SV=2	G	Carbohydrate transport and metabolism	PREDICTED: peroxidase 47 [Cucumis sativus]
Cla97C10G189630	37	31	38	297	18	346	2.22338	1.50763	2.10191	13.2949	0.901496	16.7952	0.00510264	1.48131	up	[J]	Translation, ribosomal structure and biogenesis	Molecular Function: translation initiation factor activity (GO:0003743);; Biological Process: translational initiation (GO:0006413);;	K03113|1.42646e-74|csv:101214921|K03113 translation initiation factor 1 | (RefSeq) protein translation factor SUI1 homolog 2-like	RNA transport (ko03013)	[J]	Translation, ribosomal structure and biogenesis	Translation initiation factor SUI1	Protein translation factor SUI1 homolog 2 OS=Arabidopsis thaliana OX=3702 GN=At1g54290 PE=3 SV=1	J	Translation, ribosomal structure and biogenesis	PREDICTED: protein translation factor SUI1 homolog 2-like [Cucumis sativus]
Cla97C01G006490	48	52	79	128	291	255	0.826227	1.16217	1.41297	1.78931	6.27692	5.09579	0.000169163	1.47908	up	--	--	Molecular Function: zinc ion binding (GO:0008270);; Cellular Component: integral component of membrane (GO:0016021);;	--	--	[A]	RNA processing and modification	Protein of unknown function (DUF3675);; RING-variant domain	Probable E3 ubiquitin ligase SUD1 OS=Arabidopsis thaliana OX=3702 GN=SUD1 PE=1 SV=1	O	Posttranslational modification, protein turnover, chaperones	PREDICTED: uncharacterized protein LOC103504564 isoform X2 [Cucumis melo]
Cla97C02G035430	29	3	3	64	88	136	0.302869	0.017122	0.019279	0.494881	0.762549	1.13151	0.00628137	1.47842	up	--	--	Biological Process: cellular process (GO:0009987);; Cellular Component: membrane (GO:0016020);; Molecular Function: transferase activity, transferring glycosyl groups (GO:0016757);;	--	--	--	--	Cellulose synthase	Cellulose synthase-like protein H1 OS=Oryza sativa subsp. japonica OX=39947 GN=CSLH1 PE=2 SV=2	M	Cell wall/membrane/envelope biogenesis	PREDICTED: cellulose synthase-like protein B4 [Cucumis sativus]
Cla97C06G114580	31	40	43	224	126	89	0.207704	0.218803	0.266984	1.13396	0.713664	0.48938	0.000244046	1.47645	up	[I]	Lipid transport and metabolism	Molecular Function: 3-hydroxyacyl-CoA dehydrogenase activity (GO:0003857);; Molecular Function: dodecenoyl-CoA delta-isomerase activity (GO:0004165);; Molecular Function: enoyl-CoA hydratase activity (GO:0004300);; Biological Process: fatty acid beta-oxidation (GO:0006635);; Molecular Function: 3-hydroxybutyryl-CoA epimerase activity (GO:0008692);; Cellular Component: glyoxysome (GO:0009514);; Mo…	K10527|0|csv:101210295|K10527 enoyl-CoA hydratase/3-hydroxyacyl-CoA dehydrogenase [EC:4.2.1.17 1.1.1.35 1.1.1.211] | (RefSeq) glyoxysomal fatty acid beta-oxidation multifunctional protein MFP-a-like	Fatty acid degradation (ko00071);; alpha-Linolenic acid metabolism (ko00592);; Fatty acid metabolism (ko01212)	[I]	Lipid transport and metabolism	3-hydroxyacyl-CoA dehydrogenase, NAD binding domain;; Enoyl-CoA hydratase/isomerase;; Enoyl-CoA hydratase/isomerase;; 3-hydroxyacyl-CoA dehydrogenase, C-terminal domain	Glyoxysomal fatty acid beta-oxidation multifunctional protein MFP-a OS=Cucumis sativus OX=3659 PE=1 SV=1	I	Lipid transport and metabolism	glyoxysomal fatty acid beta-oxidation multifunctional protein MFP-a [Cucumis sativus]
Cla97C08G147910	2124	1240	1702	5752	5292	6608	31.9954	15.0225	23.1948	63.5705	65.9256	79.2486	1.7e-07	1.47618	up	[H]	Coenzyme transport and metabolism	Molecular Function: GTP cyclohydrolase II activity (GO:0003935);; Molecular Function: 3,4-dihydroxy-2-butanone-4-phosphate synthase activity (GO:0008686);; Biological Process: riboflavin biosynthetic process (GO:0009231);; Cellular Component: chloroplast stroma (GO:0009570);; Cellular Component: membrane (GO:0016020);;	K14652|0|csv:101212510|K14652 3,4-dihydroxy 2-butanone 4-phosphate synthase / GTP cyclohydrolase II [EC:4.1.99.12 3.5.4.25] | (RefSeq) bifunctional riboflavin biosynthesis protein RIBA 1, chloroplastic-like	Riboflavin metabolism (ko00740)	[H]	Coenzyme transport and metabolism	3,4-dihydroxy-2-butanone 4-phosphate synthase;; GTP cyclohydrolase II	Bifunctional riboflavin biosynthesis protein RIBA 1, chloroplastic OS=Arabidopsis thaliana OX=3702 GN=RIBA1 PE=1 SV=2	H	Coenzyme transport and metabolism	PREDICTED: bifunctional riboflavin biosynthesis protein RIBA 1, chloroplastic-like [Cucumis sativus]
Cla97C10G199380	357	184	458	1281	1064	1273	12.7253	5.30844	14.8597	33.6458	31.3293	36.2845	1.68e-05	1.46951	up	--	--	--	--	--	--	--	VQ motif	Calmodulin-binding protein 25 OS=Arabidopsis thaliana OX=3702 GN=CAMBP25 PE=1 SV=1	S	Function unknown	PREDICTED: calmodulin-binding protein 25 [Cucumis sativus]
Cla97C01G024180	46	33	68	133	173	257	0.655092	0.374787	0.885554	1.39227	2.0336	2.93038	0.000240997	1.4694	up	--	--	--	--	--	--	--	--	--	--	--	hypothetical protein Csa_6G521080 [Cucumis sativus]
Cla97C11G207700	1496	1163	1321	3595	3972	5973	10.1544	7.16714	8.06194	16.2242	22.9235	33.6685	9.98e-08	1.46538	up	[L]	Replication, recombination and repair	Molecular Function: RNA binding (GO:0003723);; Molecular Function: ATP-dependent RNA helicase activity (GO:0004004);; Molecular Function: ATP binding (GO:0005524);; Biological Process: RNA secondary structure unwinding (GO:0010501);;	K14806|0|cmo:103498955|K14806 ATP-dependent RNA helicase DDX31/DBP7 [EC:3.6.4.13] | (RefSeq) DEAD-box ATP-dependent RNA helicase 17	--	[A]	RNA processing and modification	DEAD/DEAH box helicase;; Helicase conserved C-terminal domain;; Domain of unknown function (DUF4217);; Type III restriction enzyme, res subunit	DEAD-box ATP-dependent RNA helicase 17 OS=Arabidopsis thaliana OX=3702 GN=RH17 PE=2 SV=1	L	Replication, recombination and repair	PREDICTED: DEAD-box ATP-dependent RNA helicase 17 isoform X1 [Cucumis melo]
Cla97C04G074920	64	44	39	199	129	224	3.06647	1.70659	1.70704	7.10997	5.16654	8.67696	0.000104482	1.46332	up	--	--	--	--	--	--	--	--	--	--	--	PREDICTED: uncharacterized protein LOC105435240 isoform X1 [Cucumis sativus]
Cla97C05G100220	1172	162	117	7264	3583	5308	68.9037	7.68182	6.25411	314.18	173.644	248.974	0.00719467	1.46267	up	--	--	--	--	--	--	--	--	--	S	Function unknown	PREDICTED: uncharacterized protein LOC103503930 [Cucumis melo]
Cla97C06G122380	1418	496	450	2390	2939	4451	31.9183	9.01951	9.21589	39.5755	54.5543	79.9622	0.000602991	1.46184	up	--	--	Cellular Component: intracellular (GO:0005622);; Molecular Function: zinc ion binding (GO:0008270);;	--	--	[K]	Transcription	CCT motif;; B-box zinc finger	Zinc finger protein CONSTANS-LIKE 5 OS=Arabidopsis thaliana OX=3702 GN=COL5 PE=2 SV=2	K	Transcription	PREDICTED: zinc finger protein CONSTANS-LIKE 5-like isoform X2 [Cucumis sativus]
Cla97C11G224040	84505	36890	22490	258367	198504	132078	1089.22	384.206	263.747	2449.38	2109.05	1358.07	0.00051625	1.46014	up	--	--	Molecular Function: electron carrier activity (GO:0009055);;	--	--	--	--	Plastocyanin-like domain	Early nodulin-like protein 2 OS=Arabidopsis thaliana OX=3702 GN=At4g27520 PE=1 SV=1	S	Function unknown	PREDICTED: skin secretory protein xP2-like [Cucumis melo]
Cla97C02G026280	474	368	264	1192	1145	1479	9.77996	6.08914	5.12572	17.4649	18.6499	23.3062	9.21e-07	1.45737	up	--	--	Molecular Function: DNA binding (GO:0003677);; Cellular Component: nucleus (GO:0005634);; Biological Process: regulation of transcription, DNA-templated (GO:0006355);;	--	--	--	--	No apical meristem (NAM) protein	NAC domain-containing protein 2 OS=Arabidopsis thaliana OX=3702 GN=NAC002 PE=2 SV=2	S	Function unknown	PREDICTED: NAC domain-containing protein 2 [Cucumis sativus]
Cla97C06G115780	132	204	167	562	592	468	6.54906	8.20399	7.53697	20.574	24.2745	18.5578	2.15e-10	1.45714	up	--	--	--	--	--	--	--	--	--	S	Function unknown	hypothetical protein Csa_7G234120 [Cucumis sativus]
Cla97C01G010020	49	46	27	127	129	200	0.955488	0.725015	0.479225	1.8288	2.0828	3.13515	0.000171785	1.45705	up	--	--	Cellular Component: integral component of membrane (GO:0016021);;	--	--	--	--	Protein of unknown function (DUF3537)	--	S	Function unknown	PREDICTED: uncharacterized protein LOC103498231 [Cucumis melo]
Cla97C02G027440	1740	933	708	4309	3450	4725	35.1609	13.6971	14.016	62.0946	55.8665	72.5337	4.14e-05	1.45631	up	[E]	Amino acid transport and metabolism	Molecular Function: kinase activity (GO:0016301);; Biological Process: phosphorylation (GO:0016310);;	K00891|0|csv:101210546|K00891 shikimate kinase [EC:2.7.1.71] | (RefSeq) shikimate kinase, chloroplastic	Phenylalanine, tyrosine and tryptophan biosynthesis (ko00400);; Biosynthesis of amino acids (ko01230)	--	--	Shikimate kinase;; AAA domain	Shikimate kinase, chloroplastic OS=Solanum lycopersicum OX=4081 GN=SK PE=1 SV=1	E	Amino acid transport and metabolism	PREDICTED: shikimate kinase, chloroplastic [Cucumis sativus]
Cla97C08G158070	87	47	55	210	238	246	2.39375	1.03615	1.36915	4.2712	5.42143	5.41032	5.8e-05	1.45532	up	--	--	Cellular Component: intracellular (GO:0005622);; Molecular Function: zinc ion binding (GO:0008270);;	--	--	--	--	B-box zinc finger	B-box zinc finger protein 21 OS=Arabidopsis thaliana OX=3702 GN=BBX21 PE=1 SV=1	S	Function unknown	PREDICTED: B-box zinc finger protein 20-like [Cucumis melo]
Cla97C03G052680	15767	9393	11627	41227	41131	43043	145.808	70.4034	98.1021	280.285	313.569	318.131	1.01e-07	1.45461	up	[O]	Posttranslational modification, protein turnover, chaperones	Molecular Function: ATP binding (GO:0005524);; Biological Process: proteolysis (GO:0006508);; Molecular Function: peptidase activity (GO:0008233);;	K03696|0|cmo:103502278|K03696 ATP-dependent Clp protease ATP-binding subunit ClpC | (RefSeq) ATP-dependent Clp protease ATP-binding subunit ClpA homolog CD4B, chloroplastic	--	[O]	Posttranslational modification, protein turnover, chaperones	AAA domain (Cdc48 subfamily);; Clp amino terminal domain, pathogenicity island component;; ATPase family associated with various cellular activities (AAA);; C-terminal, D2-small domain, of ClpB protein;; AAA domain (dynein-related subfamily);; AAA ATPase domain;; Sigma-54 interaction domain;; UvrB/uvrC motif;; Bacterial TniB protein;; IstB-like ATP binding protein;; Magnesium chelatase, subunit C…	Chaperone protein ClpC, chloroplastic OS=Pisum sativum OX=3888 PE=2 SV=1	O	Posttranslational modification, protein turnover, chaperones	ATP-dependent Clp protease ATP-binding subunit ClpA homolog CD4B, chloroplastic-like [Momordica charantia]
Cla97C07G130950	598	554	393	1702	1532	1900	16.8193	12.5876	10.0372	35.2049	35.524	42.6238	6.94e-09	1.45447	up	--	--	Molecular Function: transcription factor activity, sequence-specific DNA binding (GO:0003700);; Biological Process: regulation of transcription, DNA-templated (GO:0006355);; Molecular Function: sequence-specific DNA binding (GO:0043565);;	--	--	--	--	WRKY DNA -binding domain	Probable WRKY transcription factor 69 OS=Arabidopsis thaliana OX=3702 GN=WRKY69 PE=2 SV=1	K	Transcription	WRKY transcription factor 1-like protein [Luffa aegyptiaca]
Cla97C07G136610	3326	2154	2358	9698	8634	8209	56.8039	29.4016	36.0884	121.462	117.397	110.786	4.13e-08	1.45338	up	[Q]	Secondary metabolites biosynthesis, transport and catabolism	Molecular Function: homogentisate 1,2-dioxygenase activity (GO:0004411);; Cellular Component: cytosol (GO:0005829);; Biological Process: L-phenylalanine catabolic process (GO:0006559);; Biological Process: tyrosine catabolic process (GO:0006572);; Biological Process: oxidation-reduction process (GO:0055114);; Biological Process: homogentisate catabolic process (GO:1902000);;	K00451|0|csv:101206356|K00451 homogentisate 1,2-dioxygenase [EC:1.13.11.5] | (RefSeq) homogentisate 1,2-dioxygenase	Tyrosine metabolism (ko00350)	[E]	Amino acid transport and metabolism	homogentisate 1,2-dioxygenase	Homogentisate 1,2-dioxygenase OS=Arabidopsis thaliana OX=3702 GN=HGO PE=2 SV=2	Q	Secondary metabolites biosynthesis, transport and catabolism	PREDICTED: homogentisate 1,2-dioxygenase [Cucumis sativus]
Cla97C10G205390	1981	1797	1403	5980	5543	5429	54.2675	39.7933	34.9623	120.53	125.213	118.688	5.47e-11	1.45286	up	[H]	Coenzyme transport and metabolism	Cellular Component: cytosol (GO:0005829);; Cellular Component: plasma membrane (GO:0005886);; Biological Process: cellular amino acid metabolic process (GO:0006520);; Biological Process: response to lipid hydroperoxide (GO:0006982);; Biological Process: response to UV-B (GO:0010224);; Biological Process: response to non-ionic osmotic stress (GO:0010335);; Cellular Component: endomembrane system (…	K06215|0|csv:101212698|K06215 pyridoxal 5'-phosphate synthase pdxS subunit [EC:4.3.3.6] | (RefSeq) probable pyridoxal 5'-phosphate synthase subunit PDX1	Vitamin B6 metabolism (ko00750)	[H]	Coenzyme transport and metabolism	SOR/SNZ family;; Thiazole biosynthesis protein ThiG;; Dihydrouridine synthase (Dus)	Probable pyridoxal 5&apos;-phosphate synthase subunit PDX1 OS=Hevea brasiliensis OX=3981 GN=PDX1 PE=2 SV=1	H	Coenzyme transport and metabolism	PREDICTED: probable pyridoxal 5&apos;-phosphate synthase subunit PDX1 [Cucumis sativus]
Cla97C07G133580	158	250	20	1391	586	295	4.58457	5.9209	0.47846	29.8933	14.0605	6.75228	0.00498008	1.45141	up	--	--	Molecular Function: transcription factor activity, sequence-specific DNA binding (GO:0003700);; Biological Process: regulation of transcription, DNA-templated (GO:0006355);; Cellular Component: integral component of membrane (GO:0016021);; Molecular Function: sequence-specific DNA binding (GO:0043565);;	--	--	--	--	WRKY DNA -binding domain	Probable WRKY transcription factor 54 OS=Arabidopsis thaliana OX=3702 GN=WRKY54 PE=2 SV=2	K	Transcription	WRKY70 [Citrullus lanatus]
Cla97C09G180490	79	109	110	358	300	306	1.80956	2.02833	2.30098	6.08359	5.70299	5.63059	1.28e-09	1.44788	up	[M]	Cell wall/membrane/envelope biogenesis	Molecular Function: 3-beta-hydroxy-delta5-steroid dehydrogenase activity (GO:0003854);; Biological Process: steroid biosynthetic process (GO:0006694);; Biological Process: oxidation-reduction process (GO:0055114);;	--	--	[V]	Defense mechanisms	NAD(P)H-binding;; 3-beta hydroxysteroid dehydrogenase/isomerase family;; NAD dependent epimerase/dehydratase family;; NmrA-like family	Cinnamoyl-CoA reductase-like SNL6 OS=Oryza sativa subsp. japonica OX=39947 GN=SNL6 PE=3 SV=1	M	Cell wall/membrane/envelope biogenesis	cinnamoyl-CoA reductase-like SNL6 [Cucurbita moschata]
Cla97C03G065790	129	87	71	538	314	233	4.49865	2.45563	2.23189	13.8443	9.02901	6.50354	0.000198209	1.44645	up	--	--	Cellular Component: membrane (GO:0016020);;	--	--	--	--	Cotton fibre expressed protein;; Domain of unknown function (DUF4408)	--	S	Function unknown	uncharacterized protein LOC111461335 [Cucurbita moschata]
Cla97C01G015940	1688	1818	1890	4987	5335	6831	27.1207	26.0683	29.8032	44.1063	55.7736	73.7928	1.7e-13	1.44239	up	--	--	--	--	--	--	--	Remorin, C-terminal region	--	S	Function unknown	PREDICTED: uncharacterized protein LOC103484775 [Cucumis melo]
Cla97C10G204100	2012	1777	2277	6017	5924	7618	19.0254	13.6291	19.8492	41.9275	46.1635	57.4731	2.61e-11	1.44146	up	--	--	Molecular Function: hydrolase activity (GO:0016787);; Biological Process: phosphatidylinositol dephosphorylation (GO:0046856);;	--	--	[U]	Intracellular trafficking, secretion, and vesicular transport	Endonuclease/Exonuclease/phosphatase family	Type I inositol polyphosphate 5-phosphatase 8 OS=Arabidopsis thaliana OX=3702 GN=IP5P8 PE=2 SV=1	T	Signal transduction mechanisms	PREDICTED: type I inositol polyphosphate 5-phosphatase 8 isoform X1 [Cucumis melo]
Cla97C10G186600	5036	3187	4585	13283	13316	16265	39.1801	19.4953	33.0917	74.4673	84.7944	100.001	6.71e-08	1.44117	up	[O]	Posttranslational modification, protein turnover, chaperones	Molecular Function: ATP-dependent peptidase activity (GO:0004176);; Molecular Function: serine-type endopeptidase activity (GO:0004252);; Molecular Function: ATP binding (GO:0005524);; Cellular Component: peroxisomal matrix (GO:0005782);; Biological Process: misfolded or incompletely synthesized protein catabolic process (GO:0006515);; Biological Process: protein processing (GO:0016485);; Biologi…	K01338|0|csv:101213865|K01338 ATP-dependent Lon protease [EC:3.4.21.53] | (RefSeq) lon protease homolog 2, peroxisomal	--	[O]	Posttranslational modification, protein turnover, chaperones	Lon protease (S16) C-terminal proteolytic domain;; ATP-dependent protease La (LON) substrate-binding domain;; ATPase family associated with various cellular activities (AAA);; AAA domain (dynein-related subfamily);; Subunit ChlI of Mg-chelatase;; Holliday junction DNA helicase ruvB N-terminus;; ATPase family associated with various cellular activities (AAA)	Lon protease homolog 2, peroxisomal OS=Arabidopsis thaliana OX=3702 GN=LON2 PE=2 SV=1	O	Posttranslational modification, protein turnover, chaperones	PREDICTED: lon protease homolog 2, peroxisomal isoform X1 [Cucumis melo]
Cla97C01G023850	2973	1295	1193	4971	6732	9020	83.408	17.7479	38.836	61.5624	93.3244	120.977	0.000219604	1.4385	up	[G]	Carbohydrate transport and metabolism	Molecular Function: catalytic activity (GO:0003824);; Biological Process: trehalose biosynthetic process (GO:0005992);;	K16055|2.61372e-127|cmo:103484434|K16055 trehalose 6-phosphate synthase/phosphatase [EC:2.4.1.15 3.1.3.12] | (RefSeq) probable alpha,alpha-trehalose-phosphate synthase [UDP-forming] 7	Starch and sucrose metabolism (ko00500)	[G]	Carbohydrate transport and metabolism	Trehalose-phosphatase;; haloacid dehalogenase-like hydrolase	Probable alpha,alpha-trehalose-phosphate synthase [UDP-forming] 7 OS=Arabidopsis thaliana OX=3702 GN=TPS7 PE=1 SV=1	G	Carbohydrate transport and metabolism	trehalose-6-phosphate synthase [Cucumis melo subsp. melo]
Cla97C03G064060	12	3	23	56	91	57	0.730972	0.147495	1.272	2.54139	4.58723	2.80705	0.00551682	1.43834	up	--	--	Molecular Function: N-acetyltransferase activity (GO:0008080);;	K14521|1.02035e-52|csv:101219434|K14521 N-acetyltransferase 10 [EC:2.3.1.-] | (RefSeq) UPF0202 protein At3g57940-like	Ribosome biogenesis in eukaryotes (ko03008)	[R]	General function prediction only	Possible tRNA binding domain	RNA cytidine acetyltransferase 2 OS=Arabidopsis thaliana OX=3702 GN=At3g57940 PE=2 SV=2	S	Function unknown	PREDICTED: UPF0202 protein At3g57940-like [Cucumis sativus]
Cla97C09G164580	81	182	32	972	526	80	1.82588	3.32663	0.642985	16.2285	9.83733	1.4449	0.00591154	1.43748	up	[Q]	Secondary metabolites biosynthesis, transport and catabolism	Molecular Function: oxidoreductase activity (GO:0016491);; Molecular Function: metal ion binding (GO:0046872);; Biological Process: oxidation-reduction process (GO:0055114);;	K04124|0|cmo:103499758|K04124 gibberellin 3-beta-dioxygenase [EC:1.14.11.15] | (RefSeq) gibberellin 3-beta-dioxygenase 1-like	Diterpenoid biosynthesis (ko00904)	[QR]	Secondary metabolites biosynthesis, transport and catabolism;; General function prediction only	2OG-Fe(II) oxygenase superfamily;; non-haem dioxygenase in morphine synthesis N-terminal	Gibberellin 3-beta-dioxygenase 1 OS=Pisum sativum OX=3888 GN=LE PE=1 SV=1	S	Function unknown	PREDICTED: gibberellin 3-beta-dioxygenase 1-like [Cucumis melo]
Cla97C09G176420	24	3	0	127	124	70	0.379443	0.026209	0	1.49311	1.98526	1.09311	0.00824543	1.43592	up	[G]	Carbohydrate transport and metabolism	Biological Process: metabolic process (GO:0008152);; Molecular Function: transferase activity, transferring hexosyl groups (GO:0016758);;	--	--	[GC]	Carbohydrate transport and metabolism;; Energy production and conversion	UDP-glucoronosyl and UDP-glucosyl transferase	UDP-glycosyltransferase 74E2 OS=Arabidopsis thaliana OX=3702 GN=UGT74E2 PE=1 SV=1	S	Function unknown	PREDICTED: UDP-glycosyltransferase 74E1-like [Cucumis melo]
Cla97C09G172600	55	82	78	215	263	223	1.08146	1.31693	1.39998	3.12607	4.28833	3.53023	2.67e-07	1.43539	up	--	--	Cellular Component: Golgi apparatus (GO:0005794);; Cellular Component: integral component of membrane (GO:0016021);; Molecular Function: O-acetyltransferase activity (GO:0016413);; Biological Process: cell wall organization or biogenesis (GO:0071554);;	--	--	--	--	GDSL/SGNH-like Acyl-Esterase family found in Pmr5 and Cas1p;; PMR5 N terminal Domain	Protein trichome berefringence-like 7 OS=Arabidopsis thaliana OX=3702 GN=TBL7 PE=3 SV=1	S	Function unknown	hypothetical protein Csa_7G320030 [Cucumis sativus]
Cla97C02G045570	155	68	113	340	572	348	0.915042	0.324738	0.60407	1.47952	2.79095	1.64148	0.000253933	1.43518	up	[T]	Signal transduction mechanisms	Molecular Function: ATP binding (GO:0005524);; Biological Process: transport (GO:0006810);; Cellular Component: integral component of membrane (GO:0016021);; Molecular Function: ATPase activity (GO:0016887);;	--	--	[Q]	Secondary metabolites biosynthesis, transport and catabolism	ABC-2 type transporter;; ABC transporter;; Plant PDR ABC transporter associated;; AAA domain, putative AbiEii toxin, Type IV TA system;; ABC-transporter extracellular N-terminal;; RsgA GTPase;; P-loop containing region of AAA domain;; ATPase family associated with various cellular activities (AAA)	ABC transporter G family member 31 OS=Arabidopsis thaliana OX=3702 GN=ABCG31 PE=1 SV=1	V	Defense mechanisms	PREDICTED: ABC transporter G family member 31 [Cucumis sativus]
Citrullus_lanatus_newGene_869	215	20	371	1242	700	1224	0.795486	0.054421	1.20739	3.40355	2.04759	3.63205	0.00524549	1.43189	up	--	--	--	--	--	[R]	General function prediction only	--	Retrovirus-related Pol polyprotein from transposon TNT 1-94 OS=Nicotiana tabacum OX=4097 PE=2 SV=1	L	Replication, recombination and repair	hypothetical protein TSUD_55650 [Trifolium subterraneum]
Cla97C09G178540	396	146	185	2492	567	440	7.43742	2.2088	3.15067	34.4813	8.78745	6.59779	0.00353706	1.43079	up	--	--	--	--	--	--	--	Transferase family	Phenolic glucoside malonyltransferase 2 OS=Arabidopsis thaliana OX=3702 GN=PMAT2 PE=1 SV=1	S	Function unknown	malonyl-CoA:anthocyanidin 5-O-glucoside-6&apos;&apos;-O-malonyltransferase-like, partial [Cucurbita moschata]
Cla97C04G078700	205	271	171	1027	523	620	1.90111	1.63931	1.30067	5.28744	4.01413	3.40377	3.06e-06	1.42963	up	--	--	--	--	--	--	--	Domain of unknown function (DUF3458) Ig-like fold	--	S	Function unknown	PREDICTED: uncharacterized protein LOC103491456 [Cucumis melo]
Cla97C01G004920	376	119	350	846	767	1772	13.1512	3.35988	11.1227	21.761	22.1218	49.4436	0.000935581	1.42893	up	--	--	Molecular Function: DNA binding (GO:0003677);; Molecular Function: transcription factor activity, sequence-specific DNA binding (GO:0003700);; Cellular Component: nucleus (GO:0005634);; Biological Process: regulation of transcription, DNA-templated (GO:0006355);;	K09286|1.06973e-125|cmo:103482544|K09286 EREBP-like factor | (RefSeq) ethylene-responsive transcription factor ERF105	--	--	--	AP2 domain	Ethylene-responsive transcription factor ERF105 OS=Arabidopsis thaliana OX=3702 GN=ERF105 PE=2 SV=1	K	Transcription	PREDICTED: ethylene-responsive transcription factor ERF105 [Cucumis melo]
Cla97C09G162010	86	79	128	385	228	394	3.31355	2.45958	4.47615	10.9445	7.24892	12.1438	1.69e-05	1.42869	up	--	--	--	--	--	--	--	Cotton fibre expressed protein	--	S	Function unknown	uncharacterized protein LOC111494650 [Cucurbita maxima]
Cla97C03G065890	17707	13675	12854	56648	45097	42893	206.541	128.884	136.409	485.992	433.602	399.118	3.8e-09	1.42846	up	[G]	Carbohydrate transport and metabolism	--	--	--	[G]	Carbohydrate transport and metabolism	Glycosyl hydrolases family 35;; Beta-galactosidase;; Beta-galactosidase jelly roll domain	Beta-galactosidase OS=Malus domestica OX=3750 PE=1 SV=1	G	Carbohydrate transport and metabolism	PREDICTED: beta-galactosidase-like [Cucumis sativus]
Cla97C02G034420	313	228	284	853	937	905	3.06797	1.84838	2.41802	5.25035	6.67348	6.6809	1.57e-08	1.4273	up	--	--	Molecular Function: ATP binding (GO:0005524);; Cellular Component: nucleus (GO:0005634);; Biological Process: regulation of transcription, DNA-templated (GO:0006355);; Biological Process: developmental process (GO:0032502);;	--	--	--	--	WRC;; QLQ	Growth-regulating factor 5 OS=Oryza sativa subsp. japonica OX=39947 GN=GRF5 PE=2 SV=1	K	Transcription	growth-regulating factor 3-like [Cucurbita pepo subsp. pepo]
Cla97C11G221910	170	189	223	611	522	725	5.52857	4.75514	6.24836	14.414	13.7023	18.9347	9.96e-10	1.42614	up	--	--	Cellular Component: integral component of membrane (GO:0016021);;	--	--	--	--	--	--	S	Function unknown	PREDICTED: protein HAPLESS 2 isoform X1 [Cucumis melo]
Cla97C01G006250	58	14	58	223	176	158	3.2214	0.636513	2.96164	9.25193	8.1729	7.07985	0.0020604	1.42523	up	--	--	--	--	--	[O]	Posttranslational modification, protein turnover, chaperones	Ring finger domain;; RING-like zinc finger;; Zinc finger, C3HC4 type (RING finger);; Zinc finger, C3HC4 type (RING finger)	E3 ubiquitin-protein ligase RHA2A OS=Arabidopsis thaliana OX=3702 GN=RHA2A PE=1 SV=1	O	Posttranslational modification, protein turnover, chaperones	PREDICTED: probable E3 ubiquitin-protein ligase RHA2B [Cucumis sativus]
Cla97C01G000980	667	634	314	1986	1641	1833	22.8593	21.8871	8.57502	49.6043	50.8941	51.7581	5.09e-06	1.42183	up	--	--	Biological Process: metal ion transport (GO:0030001);; Molecular Function: metal ion binding (GO:0046872);;	--	--	[P]	Inorganic ion transport and metabolism	Heavy-metal-associated domain	Heavy metal-associated isoprenylated plant protein 39 OS=Arabidopsis thaliana OX=3702 GN=HIPP39 PE=2 SV=1	S	Function unknown	PREDICTED: FK506-binding protein 4-like [Cucumis melo]
Cla97C10G204860	236	251	320	1087	722	783	4.39199	3.76973	5.59536	14.1002	11.3546	11.8144	6.81e-09	1.42097	up	--	--	--	--	--	--	--	--	--	S	Function unknown	uncharacterized protein LOC111482180 [Cucurbita maxima]
Cla97C08G154910	226	140	169	1089	563	353	3.73507	1.83528	2.54259	13.1209	7.74872	4.57019	0.000340234	1.42083	up	--	--	--	--	--	[O]	Posttranslational modification, protein turnover, chaperones	--	--	O	Posttranslational modification, protein turnover, chaperones	PREDICTED: protein tumorous imaginal discs, mitochondrial-like isoform X1 [Cucumis melo]
Cla97C09G166730	283	177	400	1016	917	985	3.15013	1.61534	4.29896	8.61957	8.82393	9.37322	9.48e-06	1.41759	up	[K]	Transcription	--	--	--	[T]	Signal transduction mechanisms	--	Putative disease resistance protein RGA1 OS=Solanum bulbocastanum OX=147425 GN=RGA1 PE=2 SV=2	S	Function unknown	PREDICTED: disease resistance protein RGA2-like [Cucumis melo]
Cla97C09G179420	72	49	54	222	166	216	0.829057	0.467899	0.484084	1.69715	1.33078	1.74063	2.27e-05	1.41696	up	--	--	Cellular Component: integral component of membrane (GO:0016021);;	--	--	[U]	Intracellular trafficking, secretion, and vesicular transport	EXS family;; SPX domain	Phosphate transporter PHO1 homolog 9 OS=Arabidopsis thaliana OX=3702 GN=PHO1-H9 PE=2 SV=1	T	Signal transduction mechanisms	PREDICTED: phosphate transporter PHO1 homolog 9-like isoform X2 [Cucumis melo]
Cla97C05G091070	2011	844	1761	6418	5305	4545	40.7508	14.4674	33.861	97.5534	93.1473	77.6524	4.12e-05	1.41515	up	[T]	Signal transduction mechanisms	Molecular Function: protein serine/threonine phosphatase activity (GO:0004722);; Biological Process: protein dephosphorylation (GO:0006470);; Molecular Function: metal ion binding (GO:0046872);;	K14497|0|cmo:103485696|K14497 protein phosphatase 2C [EC:3.1.3.16] | (RefSeq) probable protein phosphatase 2C 8	Plant hormone signal transduction (ko04075)	[T]	Signal transduction mechanisms	Protein phosphatase 2C;; Protein phosphatase 2C	Probable protein phosphatase 2C 8 OS=Oryza sativa subsp. japonica OX=39947 GN=Os01g0656200 PE=2 SV=1	T	Signal transduction mechanisms	PREDICTED: probable protein phosphatase 2C 8 [Cucumis melo]
Cla97C08G154680	1010	1180	531	3035	2895	3018	14.8064	13.8216	7.27109	31.3906	34.4309	34.6518	1.75e-06	1.41395	up	--	--	--	--	--	--	--	--	--	S	Function unknown	PREDICTED: uncharacterized protein LOC103488121 [Cucumis melo]
Cla97C11G220900	634	349	385	1961	1542	1236	5.66077	2.5149	3.12849	12.8815	11.3517	8.80291	1.74e-05	1.41296	up	[K]	Transcription	Molecular Function: protein serine/threonine kinase activity (GO:0004674);; Molecular Function: ATP binding (GO:0005524);; Biological Process: protein phosphorylation (GO:0006468);; Cellular Component: integral component of membrane (GO:0016021);;	--	--	--	--	Protein kinase domain;; Protein tyrosine kinase;; Leucine rich repeat;; Leucine Rich repeats (2 copies);; Leucine Rich Repeat	Receptor protein-tyrosine kinase CEPR1 OS=Arabidopsis thaliana OX=3702 GN=CEPR1 PE=1 SV=1	S	Function unknown	PREDICTED: LOW QUALITY PROTEIN: receptor-like protein kinase HSL1 [Cucumis melo]
Cla97C10G185250	4857	3628	2450	12290	11136	13091	118.043	71.8682	53.893	218.561	221.713	250.935	1.67e-06	1.41146	up	--	--	Cellular Component: integral component of membrane (GO:0016021);;	--	--	--	--	Thaumatin family	Thaumatin-like protein 1 OS=Arabidopsis thaliana OX=3702 GN=TLP1 PE=2 SV=1	S	Function unknown	PREDICTED: thaumatin-like protein 1 [Cucumis melo]
Cla97C09G171420	2410	1162	1396	7376	4529	5569	51.5187	20.0701	27.1524	116.013	79.8258	94.9892	3.32e-05	1.41082	up	--	--	--	--	--	--	--	Protein of unknown function (DUF760)	UV-B-induced protein At3g17800, chloroplastic OS=Arabidopsis thaliana OX=3702 GN=At3g17800 PE=2 SV=1	S	Function unknown	PREDICTED: UV-B-induced protein At3g17800, chloroplastic [Cucumis melo]
Cla97C11G214610	364	364	371	858	1207	1454	5.75091	4.26432	5.31638	9.92556	15.293	17.507	8.54e-08	1.40871	up	[OT]	Posttranslational modification, protein turnover, chaperones;; Signal transduction mechanisms	Biological Process: metabolic process (GO:0008152);; Molecular Function: amino acid binding (GO:0016597);;	--	--	--	--	ACT domain;; ACT domain;; ACT domain	ACT domain-containing protein ACR6 OS=Arabidopsis thaliana OX=3702 GN=ACR6 PE=2 SV=1	S	Function unknown	PREDICTED: ACT domain-containing protein ACR6 [Cucumis melo]
Cla97C10G195960	676	331	928	2013	2174	2567	6.17392	2.43714	7.70638	13.5228	16.3676	18.706	7.36e-05	1.40851	up	[T]	Signal transduction mechanisms	Molecular Function: peroxidase activity (GO:0004601);; Molecular Function: calcium ion binding (GO:0005509);; Cellular Component: Golgi apparatus (GO:0005794);; Cellular Component: plasma membrane (GO:0005886);; Biological Process: osmosensory signaling pathway (GO:0007231);; Biological Process: response to heat (GO:0009408);; Cellular Component: integral component of membrane (GO:0016021);; Mole…	K13447|0|cmo:103502832|K13447 respiratory burst oxidase [EC:1.6.3.- 1.11.1.-] | (RefSeq) respiratory burst oxidase homolog protein C	Plant-pathogen interaction (ko04626)	[PQ]	Inorganic ion transport and metabolism;; Secondary metabolites biosynthesis, transport and catabolism	Ferric reductase NAD binding domain;; Respiratory burst NADPH oxidase;; FAD-binding domain;; Ferric reductase like transmembrane component	Respiratory burst oxidase homolog protein D OS=Arabidopsis thaliana OX=3702 GN=RBOHD PE=1 SV=1	U	Intracellular trafficking, secretion, and vesicular transport	respiratory burst oxidase-like protein [Citrullus colocynthis]
Cla97C06G126130	210	115	242	266	760	1232	6.91585	3.05032	7.24566	6.42498	20.6355	32.378	0.00170234	1.40837	up	--	--	Biological Process: microtubule-based process (GO:0007017);; Cellular Component: dynein complex (GO:0030286);;	--	--	[Z]	Cytoskeleton	Dynein light chain type 1	Dynein 8 kDa light chain, flagellar outer arm OS=Chlamydomonas reinhardtii OX=3055 PE=1 SV=1	S	Function unknown	uncharacterized protein LOC111440848 [Cucurbita moschata]
Cla97C01G003770	24	5	8	64	44	95	0.254154	0.034472	0.075396	0.526868	0.373808	0.872735	0.00673971	1.40817	up	[Q]	Secondary metabolites biosynthesis, transport and catabolism	Molecular Function: copper ion binding (GO:0005507);; Molecular Function: primary amine oxidase activity (GO:0008131);; Biological Process: amine metabolic process (GO:0009308);; Cellular Component: integral component of membrane (GO:0016021);; Molecular Function: quinone binding (GO:0048038);; Biological Process: oxidation-reduction process (GO:0055114);;	K00276|0|csv:101213059|K00276 primary-amine oxidase [EC:1.4.3.21] | (RefSeq) primary amine oxidase	Glycine, serine and threonine metabolism (ko00260);; Tyrosine metabolism (ko00350);; Phenylalanine metabolism (ko00360);; beta-Alanine metabolism (ko00410);; Isoquinoline alkaloid biosynthesis (ko00950);; Tropane, piperidine and pyridine alkaloid biosynthesis (ko00960)	[Q]	Secondary metabolites biosynthesis, transport and catabolism	Copper amine oxidase, enzyme domain;; Copper amine oxidase, N3 domain;; Copper amine oxidase, N2 domain	Primary amine oxidase OS=Arabidopsis thaliana OX=3702 GN=At1g62810 PE=2 SV=1	Q	Secondary metabolites biosynthesis, transport and catabolism	PREDICTED: primary amine oxidase [Cucumis sativus]
Cla97C03G055360	4868	3953	4901	13076	13991	16275	77.6995	50.8268	71.2072	153.141	185.576	208.484	1.24e-10	1.40747	up	[E]	Amino acid transport and metabolism	Cellular Component: endoplasmic reticulum (GO:0005783);; Biological Process: purine nucleobase catabolic process (GO:0006145);; Biological Process: proteolysis (GO:0006508);; Molecular Function: metallopeptidase activity (GO:0008237);; Biological Process: ureide catabolic process (GO:0010136);; Molecular Function: allantoate deiminase activity (GO:0047652);;	K02083|0|csv:101218785|K02083 allantoate deiminase [EC:3.5.3.9] | (RefSeq) allantoate deiminase	Purine metabolism (ko00230)	--	--	Peptidase family M20/M25/M40;; Peptidase dimerisation domain;; Peptidase family M28	Allantoate deiminase 2 OS=Glycine max OX=3847 GN=AAH2 PE=1 SV=1	E	Amino acid transport and metabolism	PREDICTED: allantoate deiminase isoform X1 [Cucumis sativus]
Cla97C10G187260	697	428	476	1879	1593	1840	12.4454	6.17451	7.73378	24.6869	23.4499	26.2129	7.87e-07	1.40698	up	[M]	Cell wall/membrane/envelope biogenesis	Cellular Component: integral component of membrane (GO:0016021);;	--	--	[G]	Carbohydrate transport and metabolism	--	Putative glucuronosyltransferase PGSIP8 OS=Arabidopsis thaliana OX=3702 GN=PGSIP8 PE=2 SV=1	O	Posttranslational modification, protein turnover, chaperones	putative glucuronosyltransferase PGSIP8 [Cucurbita pepo subsp. pepo]
Citrullus_lanatus_newGene_1032	140	132	13	1007	381	183	0.702384	0.446537	0.046208	3.69419	1.31719	0.798417	0.007324	1.40666	up	--	--	--	--	--	[R]	General function prediction only	--	--	L	Replication, recombination and repair	uncharacterized protein LOC111023248 [Momordica charantia]
Cla97C07G142280	4499	3670	2780	12881	10893	11591	161.425	106.404	90.7498	339.933	322.178	331.794	2.98e-08	1.40557	up	--	--	Molecular Function: DNA binding (GO:0003677);; Cellular Component: nucleus (GO:0005634);; Biological Process: regulation of transcription, DNA-templated (GO:0006355);;	--	--	--	--	No apical meristem (NAM) protein	NAC domain-containing protein 83 OS=Arabidopsis thaliana OX=3702 GN=NAC083 PE=1 SV=1	K	Transcription	PREDICTED: NAC transcription factor 25 [Cucumis sativus]
Cla97C02G050160	14352	9133	7267	36386	28959	38705	329.356	169.357	151.725	614.162	547.806	708.585	5.71e-06	1.40546	up	[M]	Cell wall/membrane/envelope biogenesis	--	--	--	[R]	General function prediction only	Kelch motif;; Galactose oxidase, central domain;; Kelch motif;; Galactose oxidase, central domain;; Kelch motif;; F-box-like;; F-box domain	F-box/kelch-repeat protein At2g44130 OS=Arabidopsis thaliana OX=3702 GN=At2g44130 PE=2 SV=2	S	Function unknown	PREDICTED: F-box/kelch-repeat protein At2g44130-like [Cucumis melo]
Cla97C10G202550	66	67	15	294	193	135	3.74801	3.07287	0.74822	12.4263	9.14345	6.16643	0.00291912	1.40158	up	--	--	--	--	--	--	--	--	--	S	Function unknown	PREDICTED: uncharacterized protein LOC103486565 [Cucumis melo]
Cla97C06G115890	4634	2265	913	17612	9849	5598	107.14	39.9765	19.7358	305.678	192.806	105.52	0.00244662	1.39865	up	[E]	Amino acid transport and metabolism	Molecular Function: methyltransferase activity (GO:0008168);; Biological Process: methylation (GO:0032259);;	K00547|0|cmo:103491241|K00547 homocysteine S-methyltransferase [EC:2.1.1.10] | (RefSeq) homocysteine S-methyltransferase 3	Cysteine and methionine metabolism (ko00270)	[E]	Amino acid transport and metabolism	Homocysteine S-methyltransferase	Homocysteine S-methyltransferase 3 OS=Arabidopsis thaliana OX=3702 GN=HMT3 PE=1 SV=2	E	Amino acid transport and metabolism	PREDICTED: homocysteine S-methyltransferase 3 [Cucumis melo]
Cla97C05G095940	4479	3499	3954	10345	12936	14643	82.8076	52.2766	66.5065	140.683	197.145	215.981	1.07e-08	1.39824	up	[O]	Posttranslational modification, protein turnover, chaperones	Cellular Component: vacuole (GO:0005773);;	K08770|0|csv:105434404|K08770 ubiquitin C | (RefSeq) UBQ14; polyubiquitin-like	--	[OR]	Posttranslational modification, protein turnover, chaperones;; General function prediction only	Ubiquitin family;; Ubiquitin-2 like Rad60 SUMO-like;; Ubiquitin-like domain;; DUF2407 ubiquitin-like domain;; Ubiquitin-2 like Rad60 SUMO-like;; RNA methyltransferase;; Protein of unknown function (DUF2870);; Toluene-4-monooxygenase system protein B (TmoB);; Domain of Unknown Function with PDB structure (DUF3861);; ACT domain	Polyubiquitin 10 OS=Arabidopsis thaliana OX=3702 GN=UBQ10 PE=2 SV=2	O	Posttranslational modification, protein turnover, chaperones	hypothetical protein LSAT_1X127601 [Lactuca sativa]
Cla97C05G090520	213	29	42	788	420	304	10.3482	1.10271	1.82681	28.1749	16.8316	11.7675	0.0064904	1.39804	up	--	--	Cellular Component: membrane (GO:0016020);;	--	--	--	--	--	--	S	Function unknown	PREDICTED: uncharacterized protein LOC103484107 [Cucumis melo]
Cla97C06G119080	436	426	346	1103	1156	1567	15.2046	11.9806	10.9176	28.1511	32.8657	43.2568	1.73e-08	1.39785	up	--	--	Cellular Component: nucleus (GO:0005634);; Biological Process: regulation of transcription, DNA-templated (GO:0006355);; Biological Process: auxin-activated signaling pathway (GO:0009734);;	K14484|5.16261e-124|csv:101212477|K14484 auxin-responsive protein IAA | (RefSeq) auxin-responsive protein IAA16	Plant hormone signal transduction (ko04075)	--	--	AUX/IAA family	Auxin-responsive protein IAA16 OS=Arabidopsis thaliana OX=3702 GN=IAA16 PE=1 SV=1	K	Transcription	PREDICTED: auxin-responsive protein IAA16 [Cucumis sativus]
Cla97C01G002050	19	26	34	118	99	66	1.01137	1.11014	1.64811	4.70542	4.40407	2.81684	0.000537036	1.39598	up	--	--	--	--	--	--	--	--	--	S	Function unknown	PREDICTED: uncharacterized protein LOC103482814 [Cucumis melo]
Cla97C06G111310	1051	732	823	2556	2568	3264	31.1032	17.5007	22.1702	55.6642	62.6724	77.0825	1.06e-07	1.39376	up	--	--	--	--	--	--	--	TCP family transcription factor	Transcription factor TCP20 OS=Arabidopsis thaliana OX=3702 GN=TCP20 PE=1 SV=1	--	--	PREDICTED: transcription factor TCP20-like [Cucumis melo]
Cla97C10G204650	571	244	154	2124	869	968	54.8961	18.9219	13.4259	150.288	68.9069	74.2438	0.00186671	1.39174	up	--	--	--	--	--	--	--	--	--	--	--	PREDICTED: uncharacterized protein LOC105434951 [Cucumis sativus]
Cla97C08G154150	2412	1830	3832	4351	9785	14469	66.083	40.5097	95.5271	87.6951	221.036	316.325	0.000433887	1.39026	up	--	--	Cellular Component: integral component of membrane (GO:0016021);;	--	--	--	--	Phosphate-induced protein 1 conserved region	Protein EXORDIUM OS=Arabidopsis thaliana OX=3702 GN=EXO PE=2 SV=1	S	Function unknown	PREDICTED: protein EXORDIUM-like 2 [Cucumis melo]
Cla97C07G128370	658	913	785	2198	2522	2356	9.89565	11.3072	9.98468	22.7579	29.5137	25.0449	9.88e-17	1.38865	up	[G]	Carbohydrate transport and metabolism	Biological Process: zinc II ion transport (GO:0006829);; Cellular Component: chloroplast (GO:0009507);; Cellular Component: plant-type vacuole membrane (GO:0009705);; Cellular Component: integral component of membrane (GO:0016021);; Molecular Function: substrate-specific transmembrane transporter activity (GO:0022891);; Biological Process: transmembrane transport (GO:0055085);;	K08145|0|csv:101221620|K08145 MFS transporter, SP family, solute carrier family 2 (facilitated glucose transporter), member 8 | (RefSeq) sugar transporter ERD6-like 7	--	[R]	General function prediction only	Sugar (and other) transporter;; Major Facilitator Superfamily	Sugar transporter ERD6-like 7 OS=Arabidopsis thaliana OX=3702 GN=At2g48020 PE=2 SV=2	G	Carbohydrate transport and metabolism	PREDICTED: sugar transporter ERD6-like 7 [Cucumis sativus]
Cla97C10G190200	154	114	155	299	466	678	9.06696	5.43835	8.30262	13.0119	22.7311	31.9977	9.82e-05	1.38855	up	--	--	--	--	--	--	--	--	--	S	Function unknown	uncharacterized protein LOC111483313 [Cucurbita maxima]
Cla97C05G101870	204	263	276	1235	893	398	3.73986	3.91106	4.61106	16.7104	13.5433	5.84046	0.000129356	1.38831	up	[O]	Posttranslational modification, protein turnover, chaperones	Molecular Function: cysteine-type endopeptidase activity (GO:0004197);; Cellular Component: extracellular space (GO:0005615);; Cellular Component: lysosome (GO:0005764);; Molecular Function: 2-alkenal reductase [NAD(P)] activity (GO:0032440);; Biological Process: proteolysis involved in cellular protein catabolic process (GO:0051603);; Biological Process: oxidation-reduction process (GO:0055114);;	--	--	[O]	Posttranslational modification, protein turnover, chaperones	Papain family cysteine protease;; Granulin;; Cathepsin propeptide inhibitor domain (I29)	Cysteine proteinase RD21A OS=Arabidopsis thaliana OX=3702 GN=RD21A PE=1 SV=1	O	Posttranslational modification, protein turnover, chaperones	PREDICTED: low-temperature-induced cysteine proteinase-like [Cucumis melo]
Cla97C01G000060	20	27	27	93	63	102	0.76754	0.845703	0.971524	2.713	2.05073	3.23041	0.000331374	1.3871	up	--	--	Cellular Component: integral component of membrane (GO:0016021);;	--	--	--	--	Late embryogenesis abundant protein	NDR1/HIN1-like protein 26 OS=Arabidopsis thaliana OX=3702 GN=NHL26 PE=2 SV=1	S	Function unknown	PREDICTED: NDR1/HIN1-like protein 12 [Cucumis melo]
Cla97C02G043130	560	628	695	1884	1766	2046	5.0999	5.54129	5.95533	13.6769	13.8839	17.3696	1.38e-16	1.38707	up	--	--	Biological Process: pseudouridine synthesis (GO:0001522);; Biological Process: ribosome biogenesis (GO:0042254);;	K14763|0|csv:101203341|K14763 H/ACA ribonucleoprotein complex non-core subunit NAF1 | (RefSeq) H/ACA ribonucleoprotein complex non-core subunit NAF1	--	[S]	Function unknown	Gar1/Naf1 RNA binding region	--	S	Function unknown	PREDICTED: H/ACA ribonucleoprotein complex non-core subunit NAF1 [Cucumis sativus]
Cla97C11G224350	64	44	47	153	138	257	1.1365	0.63279	0.644164	1.89082	2.02505	3.43774	0.000299871	1.38551	up	[G]	Carbohydrate transport and metabolism	Molecular Function: hydrolase activity, hydrolyzing O-glycosyl compounds (GO:0004553);; Biological Process: carbohydrate metabolic process (GO:0005975);;	K05350|4.59622e-68|csv:101220587|K05350 beta-glucosidase [EC:3.2.1.21] | (RefSeq) beta-glucosidase 18-like	Cyanoamino acid metabolism (ko00460);; Starch and sucrose metabolism (ko00500);; Phenylpropanoid biosynthesis (ko00940)	[G]	Carbohydrate transport and metabolism	Glycosyl hydrolase family 1	Beta-glucosidase 18 OS=Oryza sativa subsp. japonica OX=39947 GN=BGLU18 PE=3 SV=2	G	Carbohydrate transport and metabolism	PREDICTED: beta-glucosidase 18-like [Cucumis sativus]
Cla97C10G204820	703	590	274	2029	1772	1529	18.9486	12.8377	6.78459	40.1701	39.3358	32.8251	6.57e-05	1.38394	up	--	--	--	--	--	--	--	--	--	S	Function unknown	PREDICTED: uncharacterized protein LOC101220657 [Cucumis sativus]
Cla97C08G144630	1189	635	687	3166	2296	3007	12.8008	7.02504	8.5431	22.2214	27.1055	30.4917	1.73e-05	1.383	up	--	--	Molecular Function: ATP-dependent peptidase activity (GO:0004176);; Molecular Function: serine-type endopeptidase activity (GO:0004252);; Molecular Function: ATP binding (GO:0005524);; Biological Process: proteolysis (GO:0006508);; Biological Process: protein catabolic process (GO:0030163);;	--	--	--	--	ATP-dependent protease La (LON) substrate-binding domain	--	S	Function unknown	uncharacterized protein LOC111796812 isoform X1 [Cucurbita pepo subsp. pepo]
Cla97C02G035090	140	78	172	361	412	568	2.46129	0.989999	2.61861	4.24501	5.52276	7.20561	0.000137618	1.38251	up	--	--	Cellular Component: integral component of membrane (GO:0016021);; Biological Process: vesicle-mediated transport (GO:0016192);;	K08486|1.86311e-146|csv:101207292|K08486 syntaxin 1B/2/3 | (RefSeq) syntaxin-132-like	SNARE interactions in vesicular transport (ko04130)	[U]	Intracellular trafficking, secretion, and vesicular transport	Syntaxin	Putative syntaxin-131 OS=Arabidopsis thaliana OX=3702 GN=SYP131 PE=3 SV=1	U	Intracellular trafficking, secretion, and vesicular transport	PREDICTED: syntaxin-132-like [Cucumis sativus]
Cla97C05G087120	592	1216	408	2360	3038	1865	13.8132	21.2217	8.92074	37.01	52.1181	31.9921	9.11e-05	1.38248	up	[G]	Carbohydrate transport and metabolism	Molecular Function: sugar:proton symporter activity (GO:0005351);; Molecular Function: glucose transmembrane transporter activity (GO:0005355);; Cellular Component: integral component of plasma membrane (GO:0005887);; Biological Process: proton transport (GO:0015992);; Biological Process: glucose import (GO:0046323);; Biological Process: glucose transmembrane transport (GO:1904659);;	K08145|0|cmo:103483783|K08145 MFS transporter, SP family, solute carrier family 2 (facilitated glucose transporter), member 8 | (RefSeq) sugar transporter ERD6-like 16	--	[R]	General function prediction only	Sugar (and other) transporter;; Major Facilitator Superfamily	Sugar transporter ERD6-like 16 OS=Arabidopsis thaliana OX=3702 GN=At5g18840 PE=2 SV=2	G	Carbohydrate transport and metabolism	PREDICTED: sugar transporter ERD6-like 16 isoform X1 [Cucumis melo]
Cla97C05G103920	22	22	41	81	87	142	1.2049	0.961351	2.06291	3.33191	4.02804	6.38798	0.00109212	1.37886	up	--	--	Biological Process: metal ion transport (GO:0030001);; Molecular Function: metal ion binding (GO:0046872);;	--	--	[P]	Inorganic ion transport and metabolism	Heavy-metal-associated domain	Heavy metal-associated isoprenylated plant protein 22 OS=Arabidopsis thaliana OX=3702 GN=HIPP22 PE=1 SV=1	S	Function unknown	PREDICTED: heavy metal-associated isoprenylated plant protein 26 [Cucumis sativus]
Cla97C04G074500	37	17	6	84	64	154	1.14067	0.415515	0.15247	1.91967	1.62024	3.81982	0.00744995	1.37608	up	--	--	--	--	--	--	--	C1 domain;; PHD-finger;; Phorbol esters/diacylglycerol binding domain (C1 domain)	--	S	Function unknown	PREDICTED: diacylglycerol kinase theta-like [Cucumis melo]
Cla97C11G207970	25	32	21	80	77	112	0.395822	0.398786	0.289153	0.926771	0.99742	1.40568	0.000382287	1.37365	up	[E]	Amino acid transport and metabolism	Molecular Function: threonine synthase activity (GO:0004795);; Cellular Component: cytosol (GO:0005829);; Biological Process: cellular amino acid metabolic process (GO:0006520);; Cellular Component: chloroplast stroma (GO:0009570);; Molecular Function: pyridoxal phosphate binding (GO:0030170);;	K01733|0|cmo:103498677|K01733 threonine synthase [EC:4.2.3.1] | (RefSeq) threonine synthase, chloroplastic-like	Glycine, serine and threonine metabolism (ko00260);; Vitamin B6 metabolism (ko00750);; Biosynthesis of amino acids (ko01230)	--	--	Pyridoxal-phosphate dependent enzyme	Threonine synthase, chloroplastic OS=Solanum tuberosum OX=4113 PE=2 SV=1	E	Amino acid transport and metabolism	PREDICTED: threonine synthase, chloroplastic-like [Cucumis melo]
Cla97C10G191220	28	37	17	149	125	49	1.21496	1.30512	0.67332	4.84117	4.5323	1.72645	0.00297699	1.3731	up	[O]	Posttranslational modification, protein turnover, chaperones	--	K13993|1.32929e-90|csv:101211633|K13993 HSP20 family protein | (RefSeq) 22.0 kDa class IV heat shock protein-like	Protein processing in endoplasmic reticulum (ko04141)	[O]	Posttranslational modification, protein turnover, chaperones	Hsp20/alpha crystallin family	22.0 kDa class IV heat shock protein OS=Glycine max OX=3847 GN=HSP22.0 PE=3 SV=1	O	Posttranslational modification, protein turnover, chaperones	PREDICTED: 22.0 kDa class IV heat shock protein-like [Cucumis sativus]
Cla97C04G074930	51	36	26	139	117	141	2.38991	1.36472	1.10847	4.80562	4.52896	5.28553	0.000360346	1.3723	up	--	--	--	--	--	--	--	--	--	S	Function unknown	PREDICTED: uncharacterized protein LOC101214483 [Cucumis sativus]
Citrullus_lanatus_newGene_2912	41	61	70	121	186	277	0.922244	1.11607	1.43189	2.01253	3.46792	5.00681	0.000370378	1.37074	up	--	--	--	--	--	--	--	gag-polypeptide of LTR copia-type	--	S	Function unknown	uncharacterized protein LOC111024541 [Momordica charantia]
Cla97C06G123990	590	437	600	1640	1670	1750	12.1027	7.24505	11.2217	24.8639	28.3442	28.763	9.67e-09	1.37026	up	--	--	--	--	--	--	--	Stress up-regulated Nod 19	--	S	Function unknown	PREDICTED: uncharacterized protein LOC103494150 [Cucumis melo]
Citrullus_lanatus_newGene_3499	57	38	10	318	140	68	1.19694	0.647994	0.185382	4.93642	2.43625	1.13642	0.00790286	1.36927	up	[IQR]	Lipid transport and metabolism;; Secondary metabolites biosynthesis, transport and catabolism;; General function prediction only	Molecular Function: cyclopentanol dehydrogenase activity (GO:0055041);; Biological Process: oxidation-reduction process (GO:0055114);;	--	--	[R]	General function prediction only	Enoyl-(Acyl carrier protein) reductase;; short chain dehydrogenase;; KR domain	Secoisolariciresinol dehydrogenase (Fragment) OS=Forsythia intermedia OX=55183 PE=1 SV=1	S	Function unknown	secoisolariciresinol dehydrogenase-like [Cucurbita maxima]
Cla97C10G191930	2468	2350	3360	6112	8679	10775	43.9887	33.6355	54.0561	79.7012	126.509	151.497	6.34e-07	1.36848	up	[V]	Defense mechanisms	Biological Process: drug transmembrane transport (GO:0006855);; Molecular Function: drug transmembrane transporter activity (GO:0015238);; Molecular Function: antiporter activity (GO:0015297);; Cellular Component: integral component of membrane (GO:0016021);;	K03327|0|cmo:103495737|K03327 multidrug resistance protein, MATE family | (RefSeq) protein DETOXIFICATION 27-like	--	[R]	General function prediction only	MatE	Protein DETOXIFICATION 27 OS=Arabidopsis thaliana OX=3702 GN=DTX27 PE=2 SV=1	V	Defense mechanisms	PREDICTED: LOW QUALITY PROTEIN: protein DETOXIFICATION 27-like [Cucumis melo]
Cla97C01G022350	41	6	0	135	137	211	4.4442	0.530815	0	10.8968	12.3492	18.486	0.0118726	1.36783	up	--	--	--	--	--	--	--	Wound-induced protein	--	S	Function unknown	hypothetical protein Csa_6G516870 [Cucumis sativus]
Cla97C03G058530	277	233	116	801	602	699	7.44972	5.06426	2.84243	15.8828	13.361	15.0364	8.01e-05	1.36716	up	[I]	Lipid transport and metabolism	Biological Process: metabolic process (GO:0008152);; Molecular Function: hydrolase activity (GO:0016787);;	--	--	[V]	Defense mechanisms	alpha/beta hydrolase fold;; Carboxylesterase family;; Steryl acetyl hydrolase	Probable carboxylesterase 18 OS=Arabidopsis thaliana OX=3702 GN=CXE18 PE=1 SV=1	I	Lipid transport and metabolism	PREDICTED: probable carboxylesterase 18 [Cucumis melo]
Cla97C04G075700	227	594	388	1349	1776	778	6.63702	14.0708	10.4068	29.3962	43.2253	18.3714	0.000135271	1.36675	up	[G]	Carbohydrate transport and metabolism	Molecular Function: transporter activity (GO:0005215);; Biological Process: transport (GO:0006810);; Cellular Component: integral component of membrane (GO:0016021);;	K09872|4.2003e-177|csv:101215366|K09872 aquaporin PIP | (RefSeq) PIP2-3; aquaporin PIP2-2	--	[G]	Carbohydrate transport and metabolism	Major intrinsic protein	Aquaporin PIP2-2 OS=Arabidopsis thaliana OX=3702 GN=PIP2-2 PE=1 SV=2	G	Carbohydrate transport and metabolism	aquaporin PIP2-2-like [Cucurbita maxima]
Cla97C04G075620	269	198	236	737	946	571	9.08063	5.41284	7.25995	18.3485	26.3887	15.408	5.17e-06	1.36576	up	--	--	Cellular Component: integral component of membrane (GO:0016021);;	--	--	--	--	--	--	S	Function unknown	PREDICTED: uncharacterized protein LOC105435880 [Cucumis sativus]
Cla97C06G112400	28	17	30	81	84	103	0.500926	0.236014	0.493963	1.07782	1.24064	1.48104	0.0007912	1.36488	up	--	--	--	--	--	--	--	Agglutinin domain	--	S	Function unknown	PREDICTED: uncharacterized protein LOC103497997 [Cucumis melo]
Cla97C03G051990	64	43	23	98	217	188	3.50446	1.90421	1.13129	3.95327	9.8197	8.23211	0.00245862	1.36446	up	--	--	Molecular Function: copper ion transmembrane transporter activity (GO:0005375);; Cellular Component: integral component of membrane (GO:0016021);; Biological Process: copper ion transmembrane transport (GO:0035434);;	K14686|1.29203e-51|cmo:103497118|K14686 solute carrier family 31 (copper transporter), member 1 | (RefSeq) copper transporter 1	--	[P]	Inorganic ion transport and metabolism	Ctr copper transporter family	Copper transporter 6 OS=Arabidopsis thaliana OX=3702 GN=COPT6 PE=2 SV=1	P	Inorganic ion transport and metabolism	PREDICTED: copper transporter 1 [Cucumis melo]
Cla97C04G076600	161	111	81	835	332	208	0.733069	0.432293	0.354591	3.22668	1.26223	0.931859	0.00222389	1.36433	up	[L]	Replication, recombination and repair	Molecular Function: catalytic activity (GO:0003824);; Biological Process: base-excision repair (GO:0006284);; Molecular Function: 4 iron, 4 sulfur cluster binding (GO:0051539);;	--	--	--	--	RRM in Demeter;; Permuted single zf-CXXC unit;; HhH-GPD superfamily base excision DNA repair protein	Protein ROS1 OS=Arabidopsis thaliana OX=3702 GN=ROS1 PE=1 SV=2	L	Replication, recombination and repair	PREDICTED: protein ROS1 isoform X2 [Cucumis sativus]
Cla97C01G011200	1637	1694	1483	5407	4454	4573	33.1548	28.6086	19.089	79.2435	36.3461	48.2079	3.66e-15	1.36353	up	[BQ]	Chromatin structure and dynamics;; Secondary metabolites biosynthesis, transport and catabolism	Molecular Function: hydrolase activity (GO:0016787);;	--	--	[B]	Chromatin structure and dynamics	Histone deacetylase domain	Histone deacetylase 8 OS=Arabidopsis thaliana OX=3702 GN=HDA8 PE=2 SV=1	BQ	Chromatin structure and dynamics;; Secondary metabolites biosynthesis, transport and catabolism	histone deacetylase 8 [Cucurbita maxima]
Cla97C09G162060	764	489	775	2039	2122	2238	17.5848	9.19465	16.2835	34.8407	40.6347	41.0765	4.66e-07	1.36244	up	--	--	Molecular Function: DNA binding (GO:0003677);; Cellular Component: nucleus (GO:0005634);; Biological Process: regulation of transcription, DNA-templated (GO:0006355);; Biological Process: negative regulation of metabolic process (GO:0009892);; Biological Process: single-organism process (GO:0044699);; Biological Process: negative regulation of cellular process (GO:0048523);;	--	--	--	--	Myb-like DNA-binding domain	Transcription factor MYBS3 OS=Oryza sativa subsp. japonica OX=39947 GN=MYBS3 PE=2 SV=1	K	Transcription	PREDICTED: uncharacterized protein LOC103500780 [Cucumis melo]
Cla97C01G020980	153	161	73	413	379	482	2.16346	1.86036	0.914056	4.30531	4.42919	5.45139	6.86e-05	1.36212	up	[G]	Carbohydrate transport and metabolism	Biological Process: metabolic process (GO:0008152);; Cellular Component: integral component of membrane (GO:0016021);; Molecular Function: transferase activity (GO:0016740);; Molecular Function: substrate-specific transmembrane transporter activity (GO:0022891);; Biological Process: transmembrane transport (GO:0055085);;	K08150|0|csv:101212285|K08150 MFS transporter, SP family, solute carrier family 2 (myo-inositol transporter), member 13 | (RefSeq) inositol transporter 4	--	[R]	General function prediction only	Sugar (and other) transporter;; Major Facilitator Superfamily	Inositol transporter 4 OS=Arabidopsis thaliana OX=3702 GN=INT4 PE=1 SV=1	G	Carbohydrate transport and metabolism	PREDICTED: inositol transporter 4 [Cucumis sativus]
Cla97C01G006950	115	60	130	164	400	591	1.18427	0.495503	1.2179	1.24013	3.39162	4.85614	0.0021452	1.36179	up	[T]	Signal transduction mechanisms	Molecular Function: protein serine/threonine kinase activity (GO:0004674);; Molecular Function: ATP binding (GO:0005524);; Cellular Component: plasma membrane (GO:0005886);; Biological Process: protein phosphorylation (GO:0006468);; Cellular Component: integral component of membrane (GO:0016021);; Biological Process: recognition of pollen (GO:0048544);;	K04733|0|cmo:103504500|K04733 interleukin-1 receptor-associated kinase 4 [EC:2.7.11.1] | (RefSeq) G-type lectin S-receptor-like serine/threonine-protein kinase SD2-2	--	--	--	Protein kinase domain;; Protein tyrosine kinase;; D-mannose binding lectin;; S-locus glycoprotein domain;; PAN-like domain	G-type lectin S-receptor-like serine/threonine-protein kinase At1g34300 OS=Arabidopsis thaliana OX=3702 GN=At1g34300 PE=1 SV=1	T	Signal transduction mechanisms	PREDICTED: G-type lectin S-receptor-like serine/threonine-protein kinase SD2-2 [Cucumis melo]
Cla97C05G084890	646	705	430	2673	1953	1163	5.91272	5.31992	3.55271	17.3838	14.5342	8.57456	3.17e-05	1.36123	up	--	--	Cellular Component: integral component of membrane (GO:0016021);;	--	--	[U]	Intracellular trafficking, secretion, and vesicular transport	EXS family;; SPX domain	Phosphate transporter PHO1 OS=Arabidopsis thaliana OX=3702 GN=PHO1 PE=1 SV=1	T	Signal transduction mechanisms	PREDICTED: phosphate transporter PHO1 [Cucumis sativus]
Citrullus_lanatus_newGene_1999	337	182	154	574	875	877	4.00938	1.60341	1.741	5.4181	8.99757	8.96975	0.000262037	1.36046	up	--	--	--	--	--	--	--	--	--	L	Replication, recombination and repair	PREDICTED: uncharacterized protein LOC109135496 [Beta vulgaris subsp. vulgaris]
Cla97C09G172860	34	16	27	172	73	69	0.419821	0.155053	0.302554	1.57874	0.750338	0.680887	0.00359309	1.3597	up	[O]	Posttranslational modification, protein turnover, chaperones	Molecular Function: ATP binding (GO:0005524);; Biological Process: protein folding (GO:0006457);; Molecular Function: unfolded protein binding (GO:0051082);;	K03283|0|cmo:103500413|K03283 heat shock 70kDa protein 1/8 | (RefSeq) stromal 70 kDa heat shock-related protein, chloroplastic-like	--	[O]	Posttranslational modification, protein turnover, chaperones	Hsp70 protein;; MreB/Mbl protein	Stromal 70 kDa heat shock-related protein, chloroplastic OS=Pisum sativum OX=3888 GN=HSP70 PE=2 SV=1	O	Posttranslational modification, protein turnover, chaperones	PREDICTED: stromal 70 kDa heat shock-related protein, chloroplastic-like [Cucumis melo]
Cla97C09G168590	207	107	155	1141	392	289	9.14953	3.81317	6.22557	37.2011	14.3035	10.2032	0.00228339	1.35756	up	--	--	Cellular Component: endomembrane system (GO:0012505);; Cellular Component: integral component of membrane (GO:0016021);; Cellular Component: intracellular membrane-bounded organelle (GO:0043231);; Cellular Component: cytoplasmic part (GO:0044444);;	K05770|1.30047e-72|csv:101203787|K05770 benzodiazapine receptor | (RefSeq) translocator protein homolog	--	--	--	TspO/MBR family	Translocator protein homolog OS=Arabidopsis thaliana OX=3702 GN=TSPO PE=1 SV=1	U	Intracellular trafficking, secretion, and vesicular transport	PREDICTED: translocator protein homolog [Cucumis sativus]
Cla97C01G024870	1053	835	785	2940	2358	2969	9.96316	6.41799	6.30079	19.5557	17.2415	21.1865	1.46e-08	1.35694	up	--	--	--	--	--	--	--	Remorin, C-terminal region	Remorin 4.1 OS=Oryza sativa subsp. japonica OX=39947 GN=REM4.1 PE=1 SV=1	S	Function unknown	PREDICTED: uncharacterized protein LOC103484340 isoform X4 [Cucumis melo]
Cla97C11G221850	238	270	280	790	793	745	5.65907	5.1834	6.05246	13.8089	15.5361	14.1286	4.04e-14	1.35025	up	[O]	Posttranslational modification, protein turnover, chaperones	Biological Process: protein folding (GO:0006457);; Molecular Function: unfolded protein binding (GO:0051082);;	K09519|1.28142e-168|cmo:103487597|K09519 DnaJ homolog subfamily B member 13 | (RefSeq) chaperone protein DnaJ	--	[O]	Posttranslational modification, protein turnover, chaperones	DnaJ C terminal domain	DnaJ protein homolog 1 (Fragment) OS=Allium porrum OX=4681 GN=DNAJ1 PE=2 SV=1	O	Posttranslational modification, protein turnover, chaperones	PREDICTED: chaperone protein DnaJ [Cucumis melo]
Cla97C09G166720	154	74	202	585	450	432	3.3762	1.31519	4.03329	9.47363	8.16813	7.59359	0.000320654	1.34864	up	[R]	General function prediction only	--	--	--	[T]	Signal transduction mechanisms	NB-ARC domain	Putative disease resistance protein RGA3 OS=Solanum bulbocastanum OX=147425 GN=RGA3 PE=2 SV=2	S	Function unknown	PREDICTED: putative disease resistance protein RGA1 [Cucumis melo]
Cla97C01G005420	302	299	207	966	603	966	2.42331	2.71479	1.75011	6.5477	4.27708	9.59913	2.71e-06	1.34774	up	[T]	Signal transduction mechanisms	Molecular Function: protein serine/threonine kinase activity (GO:0004674);; Molecular Function: ATP binding (GO:0005524);; Biological Process: protein phosphorylation (GO:0006468);;	--	--	[TR]	Signal transduction mechanisms;; General function prediction only	Protein kinase domain;; Protein tyrosine kinase	Probable serine/threonine protein kinase IRE OS=Arabidopsis thaliana OX=3702 GN=IRE PE=2 SV=1	T	Signal transduction mechanisms	PREDICTED: probable serine/threonine protein kinase IRE [Cucumis melo]
Cla97C08G156930	253	56	137	551	438	765	16.0762	2.83454	7.89733	25.7737	22.9801	38.83	0.00273874	1.34677	up	--	--	--	--	--	--	--	--	--	S	Function unknown	uncharacterized protein LOC111805797 [Cucurbita pepo subsp. pepo]
Cla97C05G088570	3708	2331	1907	6847	7740	11478	52.7514	27.5559	24.8622	71.6665	91.2837	130.4	5.59e-05	1.34473	up	[T]	Signal transduction mechanisms	Molecular Function: protein serine/threonine kinase activity (GO:0004674);; Molecular Function: ATP binding (GO:0005524);; Biological Process: protein phosphorylation (GO:0006468);; Biological Process: signal transduction (GO:0007165);;	K07198|0|csv:101205987|K07198 5'-AMP-activated protein kinase, catalytic alpha subunit [EC:2.7.11.11] | (RefSeq) CBL-interacting serine/threonine-protein kinase 1	Regulation of autophagy (ko04140)	[T]	Signal transduction mechanisms	Protein kinase domain;; Protein tyrosine kinase;; NAF domain	CBL-interacting serine/threonine-protein kinase 1 OS=Arabidopsis thaliana OX=3702 GN=CIPK1 PE=1 SV=2	T	Signal transduction mechanisms	PREDICTED: CBL-interacting serine/threonine-protein kinase 1 isoform X1 [Cucumis sativus]
Cla97C01G018750	4429	261	354	18572	20812	24880	169.58	7.93591	12.1778	522.719	657.043	776.568	0.0127842	1.34412	up	--	--	Cellular Component: nucleus (GO:0005634);; Biological Process: regulation of transcription, DNA-templated (GO:0006355);; Molecular Function: sequence-specific DNA binding (GO:0043565);;	K09338|1.78408e-100|csv:101216890|K09338 homeobox-leucine zipper protein | (RefSeq) homeobox-leucine zipper protein ATHB-40	--	[K]	Transcription	Homeobox domain;; Homeobox KN domain	Homeobox-leucine zipper protein ATHB-40 OS=Arabidopsis thaliana OX=3702 GN=ATHB-40 PE=2 SV=3	K	Transcription	PREDICTED: homeobox-leucine zipper protein ATHB-40 [Cucumis sativus]
Cla97C10G204480	202	64	180	386	581	650	12.5492	3.18466	10.1923	17.6673	29.813	32.2488	0.00133607	1.34303	up	--	--	Cellular Component: integral component of membrane (GO:0016021);; Molecular Function: heat shock protein binding (GO:0031072);; Molecular Function: unfolded protein binding (GO:0051082);;	--	--	--	--	--	--	S	Function unknown	uncharacterized protein LOC111442008 [Cucurbita moschata]
Cla97C03G060190	4991	3304	6214	16914	15247	13144	15.3229	8.14642	17.1825	37.2133	37.4988	31.3767	1.74e-06	1.34241	up	[I]	Lipid transport and metabolism	Molecular Function: acetyl-CoA carboxylase activity (GO:0003989);; Molecular Function: biotin carboxylase activity (GO:0004075);; Molecular Function: ATP binding (GO:0005524);; Biological Process: fatty acid biosynthetic process (GO:0006633);; Molecular Function: metal ion binding (GO:0046872);;	K11262|0|csv:101212380|K11262 acetyl-CoA carboxylase / biotin carboxylase 1 [EC:6.4.1.2 6.3.4.14] | (RefSeq) acetyl-CoA carboxylase 1	Fatty acid biosynthesis (ko00061);; Pyruvate metabolism (ko00620);; Propanoate metabolism (ko00640);; Fatty acid metabolism (ko01212)	[I]	Lipid transport and metabolism	Acetyl-CoA carboxylase, central region;; Carboxyl transferase domain;; Carbamoyl-phosphate synthase L chain, ATP binding domain;; Biotin carboxylase, N-terminal domain;; Biotin carboxylase C-terminal domain;; ATP-grasp domain;; Biotin-requiring enzyme;; ATP-grasp domain;; D-ala D-ala ligase C-terminus	Acetyl-CoA carboxylase 1 OS=Arabidopsis thaliana OX=3702 GN=ACC1 PE=1 SV=1	I	Lipid transport and metabolism	PREDICTED: acetyl-CoA carboxylase 1 [Cucumis sativus]
Cla97C03G060020	154	65	106	130	482	712	3.63552	1.24163	2.26751	2.26288	9.42347	13.4681	0.00504981	1.33962	up	[E]	Amino acid transport and metabolism	Molecular Function: glutamate-ammonia ligase activity (GO:0004356);; Molecular Function: ATP binding (GO:0005524);; Biological Process: glutamine biosynthetic process (GO:0006542);;	K01915|0|cmo:103499306|K01915 glutamine synthetase [EC:6.3.1.2] | (RefSeq) glutamine synthetase nodule isozyme-like	Arginine biosynthesis (ko00220);; Alanine, aspartate and glutamate metabolism (ko00250);; Glyoxylate and dicarboxylate metabolism (ko00630);; Nitrogen metabolism (ko00910);; Biosynthesis of amino acids (ko01230)	[E]	Amino acid transport and metabolism	Glutamine synthetase, catalytic domain;; Glutamine synthetase, beta-Grasp domain	Glutamine synthetase nodule isozyme OS=Vigna aconitifolia OX=3918 PE=2 SV=1	E	Amino acid transport and metabolism	glutamine synthetase cytosolic isozyme-like [Cucurbita pepo subsp. pepo]
Cla97C04G073350	675	352	500	1362	1186	2626	27.7324	11.6802	18.6946	41.1796	40.185	86.0963	0.000301495	1.33867	up	--	--	Molecular Function: protein phosphatase inhibitor activity (GO:0004864);; Molecular Function: receptor activity (GO:0004872);; Cellular Component: nucleus (GO:0005634);; Cellular Component: cytoplasm (GO:0005737);; Biological Process: abscisic acid-activated signaling pathway (GO:0009738);; Molecular Function: abscisic acid binding (GO:0010427);; Biological Process: negative regulation of catalyt…	K14496|1.68248e-140|cmo:103502159|K14496 abscisic acid receptor PYR/PYL family | (RefSeq) abscisic acid receptor PYL4	Plant hormone signal transduction (ko04075)	--	--	Polyketide cyclase / dehydrase and lipid transport;; Polyketide cyclase / dehydrase and lipid transport;; Pathogenesis-related protein Bet v I family	Abscisic acid receptor PYL4 OS=Arabidopsis thaliana OX=3702 GN=PYL4 PE=1 SV=1	S	Function unknown	PREDICTED: abscisic acid receptor PYL4 [Cucumis melo]
Cla97C10G185390	4491	4574	3066	11149	10650	15108	92.2469	75.8165	57.5044	168.83	181.041	247.796	1.27e-07	1.33821	up	--	--	Molecular Function: RNA polymerase II transcription cofactor activity (GO:0001104);; Biological Process: regulation of transcription from RNA polymerase II promoter (GO:0006357);; Cellular Component: mediator complex (GO:0016592);; Cellular Component: core mediator complex (GO:0070847);;	K15151|1.72231e-99|cmo:103490703|K15151 mediator of RNA polymerase II transcription subunit 10 | (RefSeq) mediator of RNA polymerase II transcription subunit 10b	--	[K]	Transcription	Transcription factor subunit Med10 of Mediator complex	Mediator of RNA polymerase II transcription subunit 10b OS=Arabidopsis thaliana OX=3702 GN=MED10B PE=1 SV=1	K	Transcription	mediator of RNA polymerase II transcription subunit 10b-like [Cucurbita moschata]
Cla97C07G138210	2289	3599	1330	13938	7014	3876	22.7646	31.0483	12.3736	105.732	58.7304	31.4542	0.000998965	1.33775	up	--	--	Molecular Function: DNA binding (GO:0003677);; Cellular Component: nucleus (GO:0005634);; Biological Process: regulation of transcription, DNA-templated (GO:0006355);; Biological Process: auxin-activated signaling pathway (GO:0009734);;	K14486|0|csv:101213942|K14486 auxin response factor | (RefSeq) auxin response factor 9	Plant hormone signal transduction (ko04075)	--	--	Auxin response factor;; B3 DNA binding domain;; AUX/IAA family	Auxin response factor 9 OS=Arabidopsis thaliana OX=3702 GN=ARF9 PE=1 SV=1	K	Transcription	PREDICTED: auxin response factor 9 [Cucumis sativus]
Cla97C06G125560	1987	1879	1647	4941	6022	5446	26.8307	20.7188	19.9367	48.3705	66.3033	56.2933	1.31e-10	1.33724	up	[S]	Function unknown	Molecular Function: ATP-dependent peptidase activity (GO:0004176);; Biological Process: proteolysis (GO:0006508);; Molecular Function: zinc ion binding (GO:0008270);;	--	--	[O]	Posttranslational modification, protein turnover, chaperones	ATP-dependent protease La (LON) substrate-binding domain;; Zinc finger, C3HC4 type (RING finger);; Zinc finger, C3HC4 type (RING finger);; Zinc finger, C3HC4 type (RING finger);; Ring finger domain;; RING-type zinc-finger;; zinc-RING finger domain	Peroxisome biogenesis factor 10 OS=Arabidopsis thaliana OX=3702 GN=PEX10 PE=1 SV=1	O	Posttranslational modification, protein turnover, chaperones	PREDICTED: probable receptor-like protein kinase At5g61350 [Cucumis melo]
Cla97C05G083940	566	317	808	1517	1953	2028	5.22935	2.35452	6.83794	10.6888	15.4175	16.3114	0.000104758	1.33721	up	--	--	Cellular Component: integral component of membrane (GO:0016021);;	K11844|0|cmo:103483482|K11844 ubiquitin carboxyl-terminal hydrolase 16/45 [EC:3.4.19.12] | (RefSeq) ubiquitin carboxyl-terminal hydrolase 2	--	--	--	Zein-binding	Myosin-binding protein 3 OS=Arabidopsis thaliana OX=3702 GN=MYOB3 PE=1 SV=1	S	Function unknown	PREDICTED: ubiquitin carboxyl-terminal hydrolase 2 [Cucumis melo]
Cla97C05G105650	361	307	434	1032	1180	1104	7.85875	5.40133	8.60381	16.5525	21.2223	19.2051	1.59e-08	1.33595	up	--	--	Biological Process: signal transduction (GO:0007165);;	--	--	--	--	Putative nuclear localisation signal;; Ethylene-responsive binding factor-associated repression;; TPL-binding domain in jasmonate signalling	Ninja-family protein AFP2 OS=Arabidopsis thaliana OX=3702 GN=AFP2 PE=1 SV=1	S	Function unknown	PREDICTED: ninja-family protein AFP3-like [Cucumis melo]
Cla97C03G059860	1247	1218	830	4231	3187	2701	60.3191	47.6134	36.5322	150.571	127.117	104.235	5.03e-07	1.33578	up	--	--	Cellular Component: nucleus (GO:0005634);;	--	--	--	--	Protein of unknown function (DUF640)	Protein LIGHT-DEPENDENT SHORT HYPOCOTYLS 6 OS=Arabidopsis thaliana OX=3702 GN=LSH6 PE=1 SV=1	S	Function unknown	PREDICTED: protein LIGHT-DEPENDENT SHORT HYPOCOTYLS 4-like [Cucumis melo]
Cla97C08G148110	3639	2159	2728	9058	7463	10323	52.3734	25.0436	35.6256	95.6609	88.5191	118.642	2.95e-06	1.33565	up	[E]	Amino acid transport and metabolism	Molecular Function: transporter activity (GO:0005215);; Biological Process: oligopeptide transport (GO:0006857);; Cellular Component: integral component of membrane (GO:0016021);;	K14638|0|csv:101204653|K14638 solute carrier family 15 (peptide/histidine transporter), member 3/4 | (RefSeq) protein NRT1/ PTR FAMILY 3.1	--	[E]	Amino acid transport and metabolism	POT family;; Major Facilitator Superfamily	Protein NRT1/ PTR FAMILY 3.1 OS=Arabidopsis thaliana OX=3702 GN=NPF3.1 PE=2 SV=1	E	Amino acid transport and metabolism	protein NRT1/ PTR FAMILY 3.1 [Cucurbita maxima]
Cla97C05G106310	59	62	151	369	468	151	2.1687	1.84745	5.0851	10.0743	14.3166	4.45397	0.00270219	1.33456	up	[J]	Translation, ribosomal structure and biogenesis	Molecular Function: RNA binding (GO:0003723);; Cellular Component: integral component of membrane (GO:0016021);; Molecular Function: ribonuclease T2 activity (GO:0033897);; Biological Process: RNA phosphodiester bond hydrolysis, endonucleolytic (GO:0090502);;	K01166|8.88812e-146|csv:101204589|K01166 ribonuclease T2 [EC:3.1.27.1] | (RefSeq) ribonuclease 1-like	--	[A]	RNA processing and modification	Ribonuclease T2 family	Extracellular ribonuclease LE OS=Solanum lycopersicum OX=4081 PE=1 SV=2	S	Function unknown	PREDICTED: ribonuclease 1-like [Cucumis sativus]
Cla97C01G013040	307	539	389	1258	1174	1163	14.6803	20.8239	16.9257	44.2516	46.2629	44.3792	1.11e-10	1.33354	up	--	--	--	--	--	--	--	Domain of unknown function (DUF4228)	--	S	Function unknown	PREDICTED: uncharacterized protein LOC103483316 [Cucumis melo]
Cla97C05G100100	194	152	144	615	479	428	2.93814	1.87041	2.31423	7.85583	6.55796	5.03635	2.66e-06	1.33099	up	--	--	--	--	--	--	--	--	Transcription factor bHLH110 OS=Arabidopsis thaliana OX=3702 GN=BHLH110 PE=2 SV=2	S	Function unknown	transcription factor bHLH110 isoform X1 [Cucurbita pepo subsp. pepo]
Cla97C06G119780	367	352	120	2142	917	339	2.1686	1.67752	0.707355	9.1034	4.38654	1.60672	0.00547895	1.32984	up	[T]	Signal transduction mechanisms	Molecular Function: ATP binding (GO:0005524);; Biological Process: transport (GO:0006810);; Cellular Component: integral component of membrane (GO:0016021);; Molecular Function: ATPase activity (GO:0016887);;	--	--	[Q]	Secondary metabolites biosynthesis, transport and catabolism	ABC transporter;; ABC-transporter extracellular N-terminal;; ATPase family associated with various cellular activities (AAA)	ABC transporter G family member 38 OS=Arabidopsis thaliana OX=3702 GN=ABCG38 PE=2 SV=1	V	Defense mechanisms	PREDICTED: ABC transporter G family member 38 [Cucumis sativus]
Cla97C09G167220	723	1017	214	4314	2153	1007	46.3549	52.7167	12.485	203.535	113.822	51.5062	0.00420669	1.32982	up	--	--	--	--	--	--	--	NPR1 interacting	--	--	--	uncharacterized protein LOC111488189 [Cucurbita maxima]
Cla97C07G143900	265	321	211	914	789	677	4.3589	4.27142	3.15616	11.0936	10.7242	8.91209	4.05e-08	1.32843	up	[G]	Carbohydrate transport and metabolism	Biological Process: carbohydrate transport (GO:0008643);; Molecular Function: symporter activity (GO:0015293);; Cellular Component: integral component of membrane (GO:0016021);; Molecular Function: substrate-specific transmembrane transporter activity (GO:0022891);; Molecular Function: 2-alkenal reductase [NAD(P)] activity (GO:0032440);; Biological Process: transmembrane transport (GO:0055085);; …	--	--	[R]	General function prediction only	Sugar (and other) transporter;; Major Facilitator Superfamily	Hexose carrier protein HEX6 OS=Ricinus communis OX=3988 GN=HEX6 PE=2 SV=1	G	Carbohydrate transport and metabolism	PREDICTED: hexose carrier protein HEX6-like [Cucumis sativus]
Cla97C11G212900	189	151	129	606	470	393	3.13658	2.06023	2.00666	7.36092	6.41068	5.8268	9.14e-06	1.32819	up	--	--	Molecular Function: DNA binding (GO:0003677);; Molecular Function: transcription factor activity, sequence-specific DNA binding (GO:0003700);; Cellular Component: nucleus (GO:0005634);; Biological Process: regulation of transcription, DNA-templated (GO:0006355);;	--	--	--	--	AP2 domain	Dehydration-responsive element-binding protein 2C OS=Arabidopsis thaliana OX=3702 GN=DREB2C PE=2 SV=2	K	Transcription	PREDICTED: dehydration-responsive element-binding protein 2C isoform X2 [Cucumis sativus]
Citrullus_lanatus_newGene_2597	7	6	35	59	88	77	0.05962	0.044585	0.305979	0.423436	0.713553	0.599777	0.0106157	1.3267	up	--	--	Molecular Function: organic cyclic compound binding (GO:0097159);; Molecular Function: heterocyclic compound binding (GO:1901363);;	--	--	[R]	General function prediction only	zinc-binding in reverse transcriptase	Putative ribonuclease H protein At1g65750 OS=Arabidopsis thaliana OX=3702 GN=At1g65750 PE=3 SV=1	S	Function unknown	PREDICTED: LINE-1 retrotransposable element ORF2 protein [Cucumis melo]
Cla97C01G020530	368	335	366	913	942	1368	5.10478	3.72877	4.56552	9.4604	10.9728	15.2898	1.75e-07	1.32604	up	[K]	Transcription	--	--	--	[R]	General function prediction only	Leucine rich repeat;; Leucine Rich repeats (2 copies);; Leucine Rich Repeat;; Leucine Rich repeat	Plant intracellular Ras-group-related LRR protein 4 OS=Arabidopsis thaliana OX=3702 GN=PIRL4 PE=1 SV=1	S	Function unknown	PREDICTED: plant intracellular Ras-group-related LRR protein 4-like [Cucumis melo]
Cla97C02G045500	126	670	146	1208	1101	932	1.53574	6.60075	1.62088	10.8371	11.0658	9.06694	0.00292712	1.32312	up	--	--	Molecular Function: metal ion binding (GO:0046872);;	--	--	[R]	General function prediction only	Ankyrin repeat;; Ankyrin repeats (many copies);; Ankyrin repeats (3 copies);; Ankyrin repeat;; Zinc finger C-x8-C-x5-C-x3-H type (and similar)	Zinc finger CCCH domain-containing protein 66 OS=Arabidopsis thaliana OX=3702 GN=At5g58620 PE=2 SV=1	S	Function unknown	PREDICTED: zinc finger CCCH domain-containing protein 66 [Cucumis melo]
Cla97C08G159210	14	44	57	391	87	58	0.503854	1.30206	1.89598	10.568	2.61497	1.67439	0.0110092	1.32229	up	--	--	Molecular Function: DNA binding (GO:0003677);;	--	--	[K]	Transcription	Myb-like DNA-binding domain;; Myb-like DNA-binding domain	Transcription factor MYB73 OS=Arabidopsis thaliana OX=3702 GN=MYB73 PE=1 SV=1	K	Transcription	PREDICTED: transcription factor MYB44-like [Cucumis sativus]
Cla97C07G137260	2399	2303	1981	9819	8192	3406	35.0831	27.2157	26.3552	105.624	98.7597	39.7383	0.000122238	1.32225	up	[Q]	Secondary metabolites biosynthesis, transport and catabolism	Molecular Function: oxidoreductase activity, acting on single donors with incorporation of molecular oxygen, incorporation of two atoms of oxygen (GO:0016702);; Biological Process: oxidation-reduction process (GO:0055114);;	K09840|0|csv:101219505|K09840 9-cis-epoxycarotenoid dioxygenase [EC:1.13.11.51] | (RefSeq) NCED2; 9-cis-epoxycarotenoid dioxygenase NCED3, chloroplastic-like	Carotenoid biosynthesis (ko00906)	[Q]	Secondary metabolites biosynthesis, transport and catabolism	Retinal pigment epithelial membrane protein	9-cis-epoxycarotenoid dioxygenase NCED1, chloroplastic OS=Phaseolus vulgaris OX=3885 GN=NCED1 PE=2 SV=1	Q	Secondary metabolites biosynthesis, transport and catabolism	9-cis-epoxycarotenoid dioxygenase NCED1 [Luffa aegyptiaca]
Cla97C08G156830	880	961	242	3089	2525	1621	16.0542	14.1664	4.01637	41.4533	37.9854	23.5876	0.00144804	1.32158	up	[M]	Cell wall/membrane/envelope biogenesis	Cellular Component: integral component of membrane (GO:0016021);; Molecular Function: transferase activity, transferring glycosyl groups (GO:0016757);;	--	--	[GMW]	Carbohydrate transport and metabolism;; Cell wall/membrane/envelope biogenesis;; Extracellular structures	Exostosin family	Probable glycosyltransferase At5g25310 OS=Arabidopsis thaliana OX=3702 GN=At5g25310 PE=3 SV=2	S	Function unknown	PREDICTED: probable glycosyltransferase At5g25310 [Cucumis melo]
Cla97C05G106150	1763	1662	1389	4383	4076	5915	31.9131	25.3055	24.1404	59.01	64.2109	95.6394	2.47e-08	1.32081	up	[H]	Coenzyme transport and metabolism	Cellular Component: cytoplasm (GO:0005737);; Molecular Function: S-adenosylmethionine-dependent methyltransferase activity (GO:0008757);; Biological Process: methylation (GO:0032259);;	--	--	[R]	General function prediction only	Methyltransferase domain;; Methyltransferase domain;; Methyltransferase domain;; Methyltransferase domain;; ubiE/COQ5 methyltransferase family;; Methyltransferase domain;; Hypothetical methyltransferase	24-methylenesterol C-methyltransferase 2 OS=Oryza sativa subsp. japonica OX=39947 GN=Smt2-1 PE=2 SV=2	S	Function unknown	PREDICTED: methyltransferase-like protein 7A isoform X1 [Cucumis sativus]
Cla97C01G020950	2469	1948	1716	7482	5475	5666	38.076	24.2776	24.0712	84.8761	69.6098	69.7104	1.63e-07	1.32034	up	--	--	Biological Process: regulation of transcription, DNA-templated (GO:0006355);;	--	--	--	--	GRAS domain family	Scarecrow-like protein 13 OS=Arabidopsis thaliana OX=3702 GN=SCL13 PE=2 SV=2	K	Transcription	scarecrow-like protein 13 [Cucurbita maxima]
Cla97C07G140690	4224	3383	3782	10310	11881	11582	43.1945	28.6644	35.3749	73.5468	90.1728	89.5885	1.19e-09	1.32001	up	[T]	Signal transduction mechanisms	Molecular Function: protein serine/threonine kinase activity (GO:0004674);; Molecular Function: ATP binding (GO:0005524);; Biological Process: protein phosphorylation (GO:0006468);;	K02218|0|cmo:103490032|K02218 casein kinase 1 [EC:2.7.11.1] | (RefSeq) casein kinase I	--	[T]	Signal transduction mechanisms	Protein kinase domain;; Protein tyrosine kinase	Casein kinase 1-like protein 2 OS=Arabidopsis thaliana OX=3702 GN=CKL2 PE=1 SV=1	T	Signal transduction mechanisms	PREDICTED: casein kinase I [Cucumis melo]
Cla97C04G071010	1663	1364	1249	3267	3435	6781	71.1085	47.1345	48.5722	102.757	121.085	231.356	4.46e-05	1.31996	up	[T]	Signal transduction mechanisms	Molecular Function: calcium ion binding (GO:0005509);;	K13448|8.10828e-107|cmo:103497255|K13448 calcium-binding protein CML | (RefSeq) probable calcium-binding protein CML36	Plant-pathogen interaction (ko04626)	[T]	Signal transduction mechanisms	EF hand;; EF-hand domain pair;; EF-hand domain pair;; EF hand;; EF-hand domain;; Secreted protein acidic and rich in cysteine Ca binding region;; Caleosin related protein	Probable calcium-binding protein CML36 OS=Arabidopsis thaliana OX=3702 GN=CML36 PE=2 SV=1	DTZ	Cell cycle control, cell division, chromosome partitioning;; Signal transduction mechanisms;; Cytoskeleton	PREDICTED: probable calcium-binding protein CML36 [Cucumis melo]
Cla97C08G158720	2337	1619	1405	5581	4804	6178	62.4139	34.9307	34.1454	109.645	105.781	131.647	2.51e-06	1.31838	up	--	--	Cellular Component: integral component of membrane (GO:0016021);;	--	--	--	--	--	Uncharacterized protein At1g01500 OS=Arabidopsis thaliana OX=3702 GN=At1g01500 PE=2 SV=1	S	Function unknown	PREDICTED: uncharacterized protein At1g01500-like [Cucumis sativus]
Cla97C02G034830	266	141	336	510	671	1389	2.69986	1.15534	3.10698	3.81204	5.62381	11.2701	0.00141032	1.31566	up	[M]	Cell wall/membrane/envelope biogenesis	Molecular Function: protein serine/threonine kinase activity (GO:0004674);; Molecular Function: ATP binding (GO:0005524);; Biological Process: protein phosphorylation (GO:0006468);; Cellular Component: integral component of membrane (GO:0016021);;	--	--	[T]	Signal transduction mechanisms	Protein tyrosine kinase;; Protein kinase domain;; Carbohydrate-binding protein of the ER;; Di-glucose binding within endoplasmic reticulum	Probable receptor-like protein kinase At2g23200 OS=Arabidopsis thaliana OX=3702 GN=At2g23200 PE=3 SV=1	T	Signal transduction mechanisms	PREDICTED: probable receptor-like protein kinase At2g23200 [Cucumis sativus]
Cla97C10G192430	176	313	173	642	508	836	4.24313	6.11635	3.80745	11.4183	10.1229	16.1247	1e-05	1.31189	up	[H]	Coenzyme transport and metabolism	Cellular Component: mitochondrion (GO:0005739);; Molecular Function: alternative oxidase activity (GO:0009916);; Cellular Component: integral component of membrane (GO:0016021);; Molecular Function: metal ion binding (GO:0046872);; Biological Process: oxidation-reduction process (GO:0055114);; Cellular Component: respiratory chain (GO:0070469);;	K17893|0|cmo:103503097|K17893 ubiquinol oxidase [EC:1.10.3.11] | (RefSeq) ubiquinol oxidase, mitochondrial-like	--	--	--	Alternative oxidase	Ubiquinol oxidase, mitochondrial OS=Mangifera indica OX=29780 GN=AOMI 1 PE=1 SV=2	S	Function unknown	mitochondrial AOX2 (mitochondrion) [Citrullus lanatus]
Cla97C02G026990	3007	2235	2108	6086	7297	8892	51.7104	31.0551	32.786	76.9675	103.416	122.019	1.31e-06	1.30919	up	--	--	Molecular Function: DNA binding (GO:0003677);;	--	--	[K]	Transcription	Myb/SANT-like DNA-binding domain;; Myb-like DNA-binding domain;; Alcohol dehydrogenase transcription factor Myb/SANT-like	Trihelix transcription factor GT-2 OS=Arabidopsis thaliana OX=3702 GN=GT-2 PE=2 SV=1	K	Transcription	PREDICTED: trihelix transcription factor GT-2-like [Cucumis sativus]
Cla97C09G171320	140	85	96	348	296	371	3.84997	1.87368	2.40901	7.0564	6.721	8.14467	5.47e-05	1.30897	up	--	--	--	--	--	--	--	PDDEXK-like family of unknown function	--	S	Function unknown	uncharacterized protein LOC111460895 [Cucurbita moschata]
Cla97C06G124660	74	57	101	240	265	217	1.56798	1.04061	1.78196	4.312	5.28342	3.94581	5.99e-05	1.30814	up	[I]	Lipid transport and metabolism	Molecular Function: catalytic activity (GO:0003824);; Biological Process: metabolic process (GO:0008152);; Cellular Component: membrane (GO:0016020);;	--	--	[I]	Lipid transport and metabolism	--	Probable acyl-activating enzyme 17, peroxisomal OS=Arabidopsis thaliana OX=3702 GN=AAE17 PE=2 SV=1	I	Lipid transport and metabolism	probable acyl-activating enzyme 17, peroxisomal [Momordica charantia]
Cla97C04G071910	858	629	654	2207	1716	2557	25.4812	15.1016	17.6632	48.2192	42.0146	60.6009	9.68e-07	1.30586	up	--	--	Cellular Component: integral component of membrane (GO:0016021);;	--	--	--	--	--	--	S	Function unknown	PREDICTED: uncharacterized protein LOC103485984 [Cucumis melo]
Cla97C05G104870	3035	1152	1459	6004	4820	8402	59.2553	18.0799	26.4943	87.0171	77.4105	133.868	0.000688156	1.30535	up	--	--	Molecular Function: DNA binding (GO:0003677);; Cellular Component: nucleus (GO:0005634);; Biological Process: regulation of transcription, DNA-templated (GO:0006355);;	--	--	--	--	Myb-like DNA-binding domain	Transcription factor HHO2 OS=Arabidopsis thaliana OX=3702 GN=HHO2 PE=1 SV=1	K	Transcription	PREDICTED: LOW QUALITY PROTEIN: transcription factor LUX [Cucumis melo]
Cla97C08G155460	930	1583	1027	2688	3356	4239	31.7547	43.6714	31.8946	67.5026	94.447	115.468	3.08e-07	1.30505	up	[G]	Carbohydrate transport and metabolism	Molecular Function: transporter activity (GO:0005215);; Biological Process: transport (GO:0006810);; Cellular Component: integral component of membrane (GO:0016021);;	K09873|2.39025e-137|cmo:103488186|K09873 aquaporin TIP | (RefSeq) aquaporin TIP4-1	--	[G]	Carbohydrate transport and metabolism	Major intrinsic protein	Aquaporin TIP4-1 OS=Arabidopsis thaliana OX=3702 GN=TIP4-1 PE=2 SV=1	G	Carbohydrate transport and metabolism	PREDICTED: aquaporin TIP4-1 [Cucumis melo]
Cla97C01G022940	32	11	19	85	74	78	1.17359	0.302134	0.640712	2.30114	2.25551	2.30295	0.00462147	1.30455	up	--	--	--	--	--	--	--	VQ motif	VQ motif-containing protein 4 OS=Arabidopsis thaliana OX=3702 GN=VQ4 PE=1 SV=1	S	Function unknown	PREDICTED: VQ motif-containing protein 4-like [Cucumis sativus]
Cla97C01G024110	56	106	40	216	172	254	1.22018	1.91359	0.805084	3.58357	3.19804	4.63432	0.000523138	1.30318	up	[Q]	Secondary metabolites biosynthesis, transport and catabolism	Molecular Function: oxidoreductase activity (GO:0016491);; Molecular Function: metal ion binding (GO:0046872);; Biological Process: oxidation-reduction process (GO:0055114);;	--	--	[QR]	Secondary metabolites biosynthesis, transport and catabolism;; General function prediction only	2OG-Fe(II) oxygenase superfamily;; non-haem dioxygenase in morphine synthesis N-terminal	Protein SRG1 OS=Arabidopsis thaliana OX=3702 GN=SRG1 PE=2 SV=1	S	Function unknown	PREDICTED: protein SRG1-like [Cucumis sativus]
Cla97C01G024120	3484	3350	1590	9846	9497	6850	23.4082	18.2116	9.67411	48.6876	52.6438	36.7336	5.52e-05	1.30303	up	[V]	Defense mechanisms	Molecular Function: ATP binding (GO:0005524);; Cellular Component: integral component of membrane (GO:0016021);; Molecular Function: ATPase activity, coupled to transmembrane movement of substances (GO:0042626);; Biological Process: transmembrane transport (GO:0055085);;	K05658|0|cmo:103484410|K05658 ATP-binding cassette, subfamily B (MDR/TAP), member 1 [EC:3.6.3.44] | (RefSeq) ABC transporter B family member 9	ABC transporters (ko02010)	[Q]	Secondary metabolites biosynthesis, transport and catabolism	ABC transporter transmembrane region;; ABC transporter;; RecF/RecN/SMC N terminal domain;; P-loop containing region of AAA domain;; AAA ATPase domain;; AAA domain;; Predicted ATPase of the ABC class	ABC transporter B family member 9 OS=Arabidopsis thaliana OX=3702 GN=ABCB9 PE=3 SV=2	V	Defense mechanisms	PREDICTED: ABC transporter B family member 9 [Cucumis melo]
Cla97C03G054370	381	366	346	793	1162	1291	8.19001	6.38572	6.73026	12.5225	20.6231	22.1882	9.79e-07	1.30248	up	--	--	Molecular Function: transcription cofactor activity (GO:0003712);; Molecular Function: histone acetyltransferase activity (GO:0004402);; Cellular Component: nucleus (GO:0005634);; Biological Process: regulation of transcription, DNA-templated (GO:0006355);; Molecular Function: zinc ion binding (GO:0008270);; Biological Process: histone acetylation (GO:0016573);;	--	--	[K]	Transcription	BTB/POZ domain;; TAZ zinc finger	BTB/POZ and TAZ domain-containing protein 1 OS=Arabidopsis thaliana OX=3702 GN=BT1 PE=1 SV=1	BK	Chromatin structure and dynamics;; Transcription	PREDICTED: BTB/POZ and TAZ domain-containing protein 1 [Cucumis sativus]
Cla97C05G092320	1366	1329	1390	3025	4041	4901	20.3653	14.9283	17.1769	32.6703	47.844	57.9096	7.01e-08	1.30074	up	--	--	--	--	--	[S]	Function unknown	Eukaryotic protein of unknown function (DUF829)	--	S	Function unknown	PREDICTED: uncharacterized protein LOC101216799 [Cucumis sativus]
Cla97C03G061900	5447	4414	2126	12656	12074	13059	127.231	83.1911	45.1833	218.231	233.293	241.88	9.65e-05	1.30039	up	[IR]	Lipid transport and metabolism;; General function prediction only	Molecular Function: hydrolase activity, acting on ester bonds (GO:0016788);;	--	--	--	--	GDSL-like Lipase/Acylhydrolase	GDSL esterase/lipase At5g33370 OS=Arabidopsis thaliana OX=3702 GN=At5g33370 PE=2 SV=1	S	Function unknown	PREDICTED: GDSL esterase/lipase At5g33370 [Cucumis melo]
Cla97C05G108200	184	209	14	682	705	394	3.06017	2.79746	0.204403	8.34384	9.66392	5.21653	0.0108851	1.30027	up	[QV]	Secondary metabolites biosynthesis, transport and catabolism;; Defense mechanisms	--	--	--	[Q]	Secondary metabolites biosynthesis, transport and catabolism	Cytochrome P450	Cytochrome P450 71B34 OS=Arabidopsis thaliana OX=3702 GN=CYP71B34 PE=2 SV=1	Q	Secondary metabolites biosynthesis, transport and catabolism	PREDICTED: cytochrome P450 71B34-like [Cucumis melo]
Cla97C09G170560	2751	2731	1697	9956	6397	5527	43.8626	35.1868	24.6177	116.777	84.0887	70.3093	1.09e-05	1.29967	up	[E]	Amino acid transport and metabolism	Molecular Function: serine-type carboxypeptidase activity (GO:0004185);; Biological Process: proteolysis (GO:0006508);;	K16296|0|cmo:103492577|K16296 serine carboxypeptidase-like clade I [EC:3.4.16.-] | (RefSeq) serine carboxypeptidase-like 20	--	[OE]	Posttranslational modification, protein turnover, chaperones;; Amino acid transport and metabolism	Serine carboxypeptidase	Serine carboxypeptidase 1 OS=Hordeum vulgare OX=4513 GN=CBP1 PE=1 SV=4	E	Amino acid transport and metabolism	serine carboxypeptidase-like 20 [Cucurbita maxima]
Cla97C02G040830	1458	245	535	3315	2213	3251	73.9133	10.0113	24.6656	123.606	92.4905	131.47	0.00494438	1.29753	up	[T]	Signal transduction mechanisms	Biological Process: response to stress (GO:0006950);;	--	--	--	--	Universal stress protein family	Universal stress protein A-like protein OS=Arabidopsis thaliana OX=3702 GN=At3g01520 PE=1 SV=2	S	Function unknown	PREDICTED: universal stress protein A-like protein isoform X2 [Cucumis sativus]
Cla97C06G123680	1871	151	899	5129	3193	4369	182.059	11.8512	79.5546	367.155	256.112	339.214	0.00912124	1.29417	up	--	--	Molecular Function: transferase activity (GO:0016740);;	--	--	--	--	--	--	S	Function unknown	uncharacterized protein LOC111789199 [Cucurbita pepo subsp. pepo]
Cla97C09G173070	828	525	466	1880	1731	1976	8.86971	5.70197	5.10839	14.543	14.5338	15.3705	1.65e-05	1.29098	up	[V]	Defense mechanisms	Biological Process: drug transmembrane transport (GO:0006855);; Molecular Function: drug transmembrane transporter activity (GO:0015238);; Molecular Function: antiporter activity (GO:0015297);; Cellular Component: integral component of membrane (GO:0016021);;	K03327|0|cmo:103500050|K03327 multidrug resistance protein, MATE family | (RefSeq) protein DETOXIFICATION 54	--	[R]	General function prediction only	MatE	Protein DETOXIFICATION 54 OS=Arabidopsis thaliana OX=3702 GN=DTX54 PE=2 SV=1	V	Defense mechanisms	PREDICTED: protein DETOXIFICATION 54 [Cucumis melo]
Cla97C06G121090	1096	655	686	2544	2377	2529	45.4757	21.9397	25.8829	77.6697	81.3221	83.7289	9.57e-06	1.29068	up	--	--	--	--	--	--	--	--	--	S	Function unknown	PREDICTED: uncharacterized serine-rich protein C215.13-like [Cucumis sativus]
Cla97C05G082290	2801	1555	1221	5774	4737	7447	58.5275	26.5859	23.6449	91.233	84.5027	129.862	0.000241727	1.29006	up	--	--	--	--	--	--	--	Phloem protein 2	F-box protein PP2-A13 OS=Arabidopsis thaliana OX=3702 GN=PP2A13 PE=1 SV=1	S	Function unknown	PREDICTED: F-box protein PP2-A13 [Cucumis sativus]
Cla97C07G131420	67	24	40	125	127	228	1.90225	0.535061	1.03317	2.60513	2.95717	5.14705	0.00397265	1.2891	up	--	--	--	--	--	--	--	Protein of unknown function (DUF674)	--	--	--	uncharacterized protein LOC111010013 [Momordica charantia]
Cla97C07G143300	32	11	84	97	197	246	0.537679	0.118993	1.12768	1.03529	2.30324	2.80615	0.0111393	1.28905	up	--	--	Molecular Function: serine-type carboxypeptidase activity (GO:0004185);; Cellular Component: vacuole (GO:0005773);; Biological Process: brassinosteroid mediated signaling pathway (GO:0009742);; Biological Process: proteolysis involved in cellular protein catabolic process (GO:0051603);;	K16297|8.84742e-178|cmo:103499132|K16297 serine carboxypeptidase-like clade II [EC:3.4.16.-] | (RefSeq) serine carboxypeptidase-like 25	--	[OE]	Posttranslational modification, protein turnover, chaperones;; Amino acid transport and metabolism	Serine carboxypeptidase	Serine carboxypeptidase-like 25 OS=Arabidopsis thaliana OX=3702 GN=SCPL25 PE=2 SV=2	E	Amino acid transport and metabolism	serine carboxypeptidase-like 25 [Cucurbita moschata]
Cla97C06G112180	9719	762	4900	26311	29051	38451	154.123	9.75361	70.6893	306.879	379.745	486.434	0.0170322	1.28902	up	[QV]	Secondary metabolites biosynthesis, transport and catabolism;; Defense mechanisms	Molecular Function: iron ion binding (GO:0005506);; Cellular Component: integral component of membrane (GO:0016021);; Molecular Function: oxidoreductase activity, acting on paired donors, with incorporation or reduction of molecular oxygen, NAD(P)H as one donor, and incorporation of one atom of oxygen (GO:0016709);; Molecular Function: heme binding (GO:0020037);; Biological Process: secondary met…	--	--	[Q]	Secondary metabolites biosynthesis, transport and catabolism	Cytochrome P450	Cytochrome P450 78A3 OS=Glycine max OX=3847 GN=CYP78A3 PE=2 SV=1	Q	Secondary metabolites biosynthesis, transport and catabolism	PREDICTED: cytochrome P450 78A9-like [Cucumis sativus]
Cla97C02G026950	26	6	15	63	69	65	0.804489	0.139799	0.408873	1.43285	1.74674	1.60492	0.00933593	1.2879	up	--	--	Molecular Function: zinc ion binding (GO:0008270);; Cellular Component: integral component of membrane (GO:0016021);;	K19040|4.59447e-96|cmo:103499651|K19040 E3 ubiquitin-protein ligase ATL10/75/76/77/78 [EC:2.3.2.27] | (RefSeq) RING-H2 finger protein ATL78-like	--	[O]	Posttranslational modification, protein turnover, chaperones	Ring finger domain;; RING-like zinc finger;; Zinc finger, C3HC4 type (RING finger);; RING-H2 zinc finger domain;; Zinc finger, C3HC4 type (RING finger)	RING-H2 finger protein ATL78 OS=Arabidopsis thaliana OX=3702 GN=ATL78 PE=2 SV=1	O	Posttranslational modification, protein turnover, chaperones	PREDICTED: RING-H2 finger protein ATL78-like [Cucumis melo]
Cla97C10G202910	109	82	30	261	232	274	1.87129	1.13479	0.453881	3.29262	3.28197	3.74117	0.00241696	1.28767	up	--	--	Biological Process: metabolic process (GO:0008152);; Molecular Function: transferase activity, transferring hexosyl groups (GO:0016758);;	K13496|0|cmo:103486530|K13496 UDP-glucosyl transferase 73C [EC:2.4.1.-] | (RefSeq) UDP-glycosyltransferase 73C3-like	--	[GC]	Carbohydrate transport and metabolism;; Energy production and conversion	UDP-glucoronosyl and UDP-glucosyl transferase	UDP-glycosyltransferase 73C3 OS=Arabidopsis thaliana OX=3702 GN=UGT73C3 PE=2 SV=1	S	Function unknown	PREDICTED: UDP-glycosyltransferase 73C2-like isoform X1 [Cucumis melo]
Cla97C06G124950	97	202	98	476	357	349	0.893413	1.97725	1.38128	5.18009	3.29263	3.58221	5.4e-05	1.28728	up	--	--	--	--	--	--	--	--	--	S	Function unknown	PREDICTED: uncharacterized protein LOC105434534 isoform X1 [Cucumis sativus]
Cla97C01G021600	92	63	31	180	178	290	4.06221	2.24643	1.23072	5.89946	6.52627	10.2771	0.00255974	1.287	up	--	--	--	--	--	--	--	Senescence regulator	--	S	Function unknown	PREDICTED: uncharacterized protein LOC101209587 isoform X2 [Cucumis sativus]
Cla97C00G000130	1716	1386	838	4030	4147	3790	27.6533	18.054	12.2087	47.9111	55.1466	49.1456	1.78e-05	1.28649	up	[V]	Defense mechanisms	Biological Process: drug transmembrane transport (GO:0006855);; Molecular Function: drug transmembrane transporter activity (GO:0015238);; Molecular Function: antiporter activity (GO:0015297);; Cellular Component: integral component of membrane (GO:0016021);;	K03327|0|csv:101221154|K03327 multidrug resistance protein, MATE family | (RefSeq) protein TRANSPARENT TESTA 12	--	[R]	General function prediction only	MatE	Protein DETOXIFICATION 40 OS=Arabidopsis thaliana OX=3702 GN=DTX40 PE=1 SV=1	V	Defense mechanisms	PREDICTED: protein TRANSPARENT TESTA 12 [Cucumis sativus]
Cla97C08G160550	2915	1659	2880	6428	5613	11372	27.1328	9.4072	24.8448	43.3398	40.1224	63.0686	0.000174633	1.28429	up	--	--	Biological Process: single-organism process (GO:0044699);;	K12125|0|cmo:103487799|K12125 protein EARLY FLOWERING 3 | (RefSeq) protein EARLY FLOWERING 3	Circadian rhythm - plant (ko04712)	--	--	--	Protein EARLY FLOWERING 3 OS=Arabidopsis thaliana OX=3702 GN=ELF3 PE=1 SV=1	S	Function unknown	PREDICTED: protein EARLY FLOWERING 3 [Cucumis melo]
Cla97C07G131240	4400	2198	4366	10837	10864	12014	69.2577	27.9479	62.5138	125.456	140.95	150.856	3.85e-05	1.28403	up	--	--	--	--	--	--	--	UBA-like domain (DUF1421)	--	S	Function unknown	PREDICTED: transcription factor SPT20 homolog [Cucumis melo]
Cla97C10G187080	2250	1783	1467	4502	4985	6908	68.2668	43.7252	40.5022	100.485	124.708	167.252	5.44e-06	1.27976	up	--	--	Molecular Function: transcription factor activity, sequence-specific DNA binding (GO:0003700);; Cellular Component: nucleus (GO:0005634);; Biological Process: regulation of transcription, DNA-templated (GO:0006355);; Biological Process: anatomical structure morphogenesis (GO:0009653);; Molecular Function: sequence-specific DNA binding (GO:0043565);; Biological Process: system development (GO:0048…	K09338|1.09202e-158|cmo:103490870|K09338 homeobox-leucine zipper protein | (RefSeq) homeobox-leucine zipper protein HAT4	--	[K]	Transcription	HD-ZIP protein N terminus;; Homeobox domain;; Homeobox associated leucine zipper;; Homeobox KN domain	Homeobox-leucine zipper protein HAT4 OS=Arabidopsis thaliana OX=3702 GN=HAT4 PE=1 SV=1	K	Transcription	homeobox-leucine zipper protein HAT4 [Cucurbita moschata]
Cla97C10G203550	547	288	600	1085	1475	1948	8.66733	3.68187	8.65217	12.652	19.2786	24.6374	0.000269727	1.27943	up	--	--	Molecular Function: zinc ion binding (GO:0008270);; Cellular Component: integral component of membrane (GO:0016021);;	--	--	[A]	RNA processing and modification	RING-variant domain	--	O	Posttranslational modification, protein turnover, chaperones	PREDICTED: uncharacterized protein LOC101213656 [Cucumis sativus]
Cla97C05G096430	95	83	162	228	312	561	1.17796	0.70809	1.52651	1.45702	2.79522	4.70964	0.00126171	1.27911	up	--		--	--	--	[T]	Signal transduction mechanisms	Protein tyrosine kinase;; Protein kinase domain	Serine/threonine-protein kinase STY46 OS=Arabidopsis thaliana OX=3702 GN=STY46 PE=1 SV=1	T	Signal transduction mechanisms	PREDICTED: serine/threonine-protein kinase STY46-like isoform X2 [Cucumis melo]
Cla97C05G106300	731	1088	439	3053	2276	1543	26.5629	31.9376	14.4913	81.8809	68.5608	44.6382	0.000177339	1.27745	up	[J]	Translation, ribosomal structure and biogenesis	Molecular Function: RNA binding (GO:0003723);; Molecular Function: ribonuclease T2 activity (GO:0033897);; Biological Process: RNA phosphodiester bond hydrolysis, endonucleolytic (GO:0090502);;	K01166|8.03249e-127|csv:101218904|K01166 ribonuclease T2 [EC:3.1.27.1] | (RefSeq) ribonuclease 3-like	--	[A]	RNA processing and modification	Ribonuclease T2 family	Ribonuclease 3 OS=Arabidopsis thaliana OX=3702 GN=RNS3 PE=2 SV=1	S	Function unknown	PREDICTED: ribonuclease 3-like [Cucumis sativus]
Cla97C08G159510	480	326	295	876	1249	1221	14.4033	7.93756	8.09395	19.3294	30.7457	29.9872	3.97e-05	1.27736	up	--	--	Biological Process: response to light stimulus (GO:0009416);; Cellular Component: chloroplast thylakoid membrane (GO:0009535);; Biological Process: photosynthesis, light harvesting in photosystem I (GO:0009768);; Cellular Component: photosystem I antenna complex (GO:0009782);; Cellular Component: chloroplast envelope (GO:0009941);; Cellular Component: plastoglobule (GO:0010287);; Cellular Compone…	K08911|3.93046e-133|csv:101219846|K08911 light-harvesting complex I chlorophyll a/b binding protein 5 | (RefSeq) chlorophyll a-b binding protein 4, chloroplastic	Photosynthesis - antenna proteins (ko00196)	--	--	Chlorophyll A-B binding protein	Photosystem I chlorophyll a/b-binding protein 5, chloroplastic OS=Arabidopsis thaliana OX=3702 GN=LHCA5 PE=1 SV=1	S	Function unknown	PREDICTED: chlorophyll a-b binding protein 4, chloroplastic [Cucumis sativus]
Cla97C07G131460	261	168	183	645	594	603	7.4717	3.91055	4.67139	13.9715	14.2477	13.8025	1.09e-05	1.27703	up	--	--	--	--	--	--	--	Domain of unknown function (DUF966)	Protein UPSTREAM OF FLC OS=Arabidopsis thaliana OX=3702 GN=UFC PE=2 SV=1	S	Function unknown	PREDICTED: uncharacterized protein LOC103500195 [Cucumis melo]
Cla97C01G002900	662	549	384	2203	1473	1198	5.75951	3.86323	3.03648	14.1144	10.5752	8.32045	5.28e-05	1.27688	up	[P]	Inorganic ion transport and metabolism	Molecular Function: nucleotide binding (GO:0000166);; Molecular Function: copper-exporting ATPase activity (GO:0004008);; Molecular Function: copper ion binding (GO:0005507);; Biological Process: detoxification of copper ion (GO:0010273);; Cellular Component: integral component of membrane (GO:0016021);; Biological Process: copper ion export (GO:0060003);;	K17686|0|csv:101220448|K17686 Cu+-exporting ATPase [EC:3.6.3.54] | (RefSeq) HMA5.1; probable copper-transporting ATPase HMA5	--	[P]	Inorganic ion transport and metabolism	E1-E2 ATPase;; haloacid dehalogenase-like hydrolase;; Heavy-metal-associated domain	Probable copper-transporting ATPase HMA5 OS=Arabidopsis thaliana OX=3702 GN=HMA5 PE=1 SV=2	P	Inorganic ion transport and metabolism	probable copper-transporting ATPase HMA5 [Cucumis sativus]
Cla97C05G087250	459	64	4	3345	5633	6116	19.6164	2.19138	0.142857	105.2	198.58	208.658	0.0141983	1.27568	up	--	--	Cellular Component: plasma membrane (GO:0005886);; Cellular Component: integral component of membrane (GO:0016021);;	--	--	--	--	Domain of unknown function (DUF588)	CASP-like protein 1D1 OS=Ricinus communis OX=3988 GN=RCOM_0679870 PE=2 SV=1	S	Function unknown	CASP-like protein 1D1 [Cucurbita moschata]
Cla97C11G219880	109	122	119	342	365	295	3.82499	3.45675	3.79943	8.85318	10.5911	8.29441	8.4e-08	1.27552	up	--	--	Cellular Component: integral component of membrane (GO:0016021);;	--	--	--	--	--	TLC domain-containing protein At5g14285 OS=Arabidopsis thaliana OX=3702 GN=At5g14285 PE=2 SV=1	U	Intracellular trafficking, secretion, and vesicular transport	PREDICTED: uncharacterized protein LOC103488912 [Cucumis melo]
Cla97C05G083850	413	557	275	1182	1199	1227	4.9429	5.37649	2.86471	10.6482	11.7597	10.4643	2.6e-06	1.27461	up	--	--	--	K13456|3.31241e-163|csv:101211635|K13456 RPM1-interacting protein 4 | (RefSeq) RPM1-interacting protein 4	Plant-pathogen interaction (ko04626)	--	--	Cleavage site for pathogenic type III effector avirulence factor Avr	RPM1-interacting protein 4 OS=Arabidopsis thaliana OX=3702 GN=RIN4 PE=1 SV=1	S	Function unknown	PREDICTED: RPM1-interacting protein 4 [Cucumis sativus]
Cla97C01G020370	1044	1556	711	3429	3192	2952	25.0289	30.1493	15.5017	60.4883	63.1054	56.4907	3.43e-06	1.27327	up	[E]	Amino acid transport and metabolism	Cellular Component: cytoplasm (GO:0005737);; Biological Process: cysteine biosynthetic process from serine (GO:0006535);; Molecular Function: serine O-acetyltransferase activity (GO:0009001);;	K00640|0|cmo:103485187|K00640 serine O-acetyltransferase [EC:2.3.1.30] | (RefSeq) serine acetyltransferase 2	Cysteine and methionine metabolism (ko00270);; Sulfur metabolism (ko00920);; Carbon metabolism (ko01200);; Biosynthesis of amino acids (ko01230)	[E]	Amino acid transport and metabolism	Serine acetyltransferase, N-terminal;; Bacterial transferase hexapeptide (six repeats)	Serine acetyltransferase 4 OS=Arabidopsis thaliana OX=3702 GN=SAT4 PE=1 SV=1	E	Amino acid transport and metabolism	PREDICTED: serine acetyltransferase 2 [Cucumis melo]
Cla97C06G118420	53979	73209	17039	210295	142981	115623	954.711	1047.65	273.43	2737.66	2102.84	1631.35	0.00155554	1.27294	up	[O]	Posttranslational modification, protein turnover, chaperones	--	K01369|0|cmo:103501567|K01369 legumain [EC:3.4.22.34] | (RefSeq) vacuolar-processing enzyme gamma-isozyme-like	--	[O]	Posttranslational modification, protein turnover, chaperones	Peptidase C13 family	Vacuolar-processing enzyme OS=Phaseolus vulgaris OX=3885 PE=1 SV=1	O	Posttranslational modification, protein turnover, chaperones	vacuolar-processing enzyme gamma-isozyme-like isoform X2 [Momordica charantia]
Citrullus_lanatus_newGene_2214	43	19	3	349	85	28	0.236763	0.065499	0.007891	1.53366	0.301355	0.093602	0.0193173	1.27285	up	--	--	Molecular Function: nucleic acid binding (GO:0003676);; Molecular Function: aspartic-type endopeptidase activity (GO:0004190);; Biological Process: proteolysis (GO:0006508);; Molecular Function: zinc ion binding (GO:0008270);; Biological Process: DNA integration (GO:0015074);;	--	--	[R]	General function prediction only	--	--	L	Replication, recombination and repair	uncharacterized protein LOC111395103 [Olea europaea var. sylvestris]
Cla97C10G206070	733	762	633	2018	2059	1907	14.3283	11.1806	11.321	29.1516	32.7413	27.9995	5.66e-12	1.27188	up	--		Molecular Function: protein serine/threonine kinase activity (GO:0004674);; Molecular Function: non-membrane spanning protein tyrosine kinase activity (GO:0004715);; Molecular Function: ATP binding (GO:0005524);; Biological Process: peptidyl-tyrosine phosphorylation (GO:0018108);;	--	--	[T]	Signal transduction mechanisms	Protein tyrosine kinase;; Protein kinase domain;; Lipopolysaccharide kinase (Kdo/WaaP) family	Serine/threonine-protein kinase STY13 OS=Arabidopsis thaliana OX=3702 GN=STY13 PE=1 SV=2	T	Signal transduction mechanisms	PREDICTED: serine/threonine-protein kinase HT1 [Cucumis melo]
Cla97C08G160770	88	34	33	339	165	105	3.26663	1.00144	1.09344	9.35888	5.06378	3.11382	0.00805287	1.26862	up	--	--	Cellular Component: cell (GO:0005623);; Molecular Function: electron carrier activity (GO:0009055);; Molecular Function: protein disulfide oxidoreductase activity (GO:0015035);; Biological Process: cell redox homeostasis (GO:0045454);; Biological Process: oxidation-reduction process (GO:0055114);;	K03676|4.81288e-60|csv:101218698|K03676 glutaredoxin 3 | (RefSeq) glutaredoxin-C6-like	--	[O]	Posttranslational modification, protein turnover, chaperones	Glutaredoxin	Glutaredoxin-C6 OS=Arabidopsis thaliana OX=3702 GN=GRXC6 PE=2 SV=2	O	Posttranslational modification, protein turnover, chaperones	PREDICTED: glutaredoxin-C6-like isoform X1 [Cucumis melo]
Cla97C10G190410	2673	1535	3114	7966	6943	7044	33.9564	15.7424	36.4005	74.5946	72.8939	71.8943	2.04e-05	1.26852	up	[T]	Signal transduction mechanisms	Molecular Function: ion channel activity (GO:0005216);; Cellular Component: integral component of membrane (GO:0016021);; Biological Process: ion transmembrane transport (GO:0034220);;	--	--	[PT]	Inorganic ion transport and metabolism;; Signal transduction mechanisms	Ion transport protein;; Cyclic nucleotide-binding domain	Cyclic nucleotide-gated ion channel 4 OS=Arabidopsis thaliana OX=3702 GN=CNGC4 PE=2 SV=2	U	Intracellular trafficking, secretion, and vesicular transport	PREDICTED: cyclic nucleotide-gated ion channel 4 [Cucumis melo]
Cla97C11G220070	5987	3408	3745	12450	12392	14858	63.1066	29.9893	38.3895	105.91	117.742	131.901	2.08e-05	1.2683	up	[L]	Replication, recombination and repair	Biological Process: blue light signaling pathway (GO:0009785);; Molecular Function: blue light photoreceptor activity (GO:0009882);;	K12118|0|csv:101213649|K12118 cryptochrome 1 | (RefSeq) cryptochrome-1	Circadian rhythm - plant (ko04712)	[LT]	Replication, recombination and repair;; Signal transduction mechanisms	FAD binding domain of DNA photolyase;; DNA photolyase;; Blue/Ultraviolet sensing protein C terminal	Cryptochrome-1 OS=Arabidopsis thaliana OX=3702 GN=CRY1 PE=1 SV=2	L	Replication, recombination and repair	PREDICTED: cryptochrome-1 isoform X2 [Cucumis sativus]
Cla97C05G096200	488	407	301	616	1012	2333	24.551	16.5675	13.8033	22.8125	42.0335	93.7755	0.00226609	1.26552	up	--	--	--	--	--	--	--	Protein of unknown function, DUF538	--	S	Function unknown	PREDICTED: uncharacterized protein LOC101218420 [Cucumis sativus]
Cla97C01G015210	175	115	118	489	410	341	4.46912	2.37861	2.74207	9.22941	8.67239	6.97109	6.76e-05	1.26543	up	--	--	--	K20858|0|csv:101205500|K20858 calcium uniporter protein, mitochondrial | (RefSeq) calcium uniporter protein 3, mitochondrial-like	--	[R]	General function prediction only	Mitochondrial calcium uniporter	Calcium uniporter protein 2, mitochondrial OS=Arabidopsis thaliana OX=3702 GN=At2g23790 PE=2 SV=1	S	Function unknown	PREDICTED: calcium uniporter protein 3, mitochondrial-like [Cucumis sativus]
Cla97C02G031270	480	350	597	1308	1490	1360	4.96793	3.14851	5.60643	9.98166	12.8102	10.2055	3e-06	1.2642	up	[T]	Signal transduction mechanisms	Molecular Function: protein kinase activity (GO:0004672);; Molecular Function: ATP binding (GO:0005524);; Biological Process: protein phosphorylation (GO:0006468);; Biological Process: response to stress (GO:0006950);;	--	--	--	--	Protein kinase domain;; Protein tyrosine kinase;; Universal stress protein family	U-box domain-containing protein 34 OS=Arabidopsis thaliana OX=3702 GN=PUB34 PE=3 SV=1	T	Signal transduction mechanisms	PREDICTED: U-box domain-containing protein 35-like [Cucumis melo]
Cla97C02G040380	63	59	87	88	210	448	1.7155	1.29677	2.15458	1.75556	4.71448	9.75039	0.0065153	1.26321	up	--	--	Cellular Component: membrane (GO:0016020);;	K09422|9.48311e-159|cmo:103493851|K09422 myb proto-oncogene protein, plant | (RefSeq) transcription factor MYB86-like	--	[K]	Transcription	Myb-like DNA-binding domain;; Myb-like DNA-binding domain	Transcription factor MYB86 OS=Arabidopsis thaliana OX=3702 GN=MYB86 PE=2 SV=1	K	Transcription	PREDICTED: transcription factor MYB86-like [Cucumis melo]
Cla97C05G100460	1702	959	1429	4298	4042	3830	15.4317	7.02339	11.6669	28.3968	29.7337	27.3831	9.52e-06	1.26255	up	[K]	Transcription	Molecular Function: protein kinase activity (GO:0004672);; Molecular Function: ATP binding (GO:0005524);; Biological Process: protein phosphorylation (GO:0006468);; Cellular Component: integral component of membrane (GO:0016021);;	--	--	--	--	Leucine rich repeat;; Protein tyrosine kinase;; Protein kinase domain;; Leucine Rich repeats (2 copies);; Leucine Rich Repeat	Probable LRR receptor-like serine/threonine-protein kinase At2g16250 OS=Arabidopsis thaliana OX=3702 GN=At2g16250 PE=2 SV=1	S	Function unknown	PREDICTED: probable LRR receptor-like serine/threonine-protein kinase At2g16250 [Cucumis melo]
Cla97C06G111520	10807	6246	8646	30310	20657	25880	57.6782	26.7243	41.6237	116.315	89.8525	107.288	1.24e-05	1.26169	up	[T]	Signal transduction mechanisms	Molecular Function: phosphorelay sensor kinase activity (GO:0000155);; Biological Process: phosphorelay signal transduction system (GO:0000160);; Cellular Component: intracellular (GO:0005622);; Biological Process: response to osmotic stress (GO:0006970);; Biological Process: regulation of flower development (GO:0009909);; Biological Process: regulation of seed germination (GO:0010029);; Biologic…	K14489|0|cmo:103498842|K14489 arabidopsis histidine kinase 2/3/4 (cytokinin receptor) [EC:2.7.13.3] | (RefSeq) histidine kinase 3	Plant hormone signal transduction (ko04075)	[T]	Signal transduction mechanisms	CHASE domain;; Histidine kinase-, DNA gyrase B-, and HSP90-like ATPase;; Response regulator receiver domain;; His Kinase A (phospho-acceptor) domain	Histidine kinase 3 OS=Arabidopsis thaliana OX=3702 GN=AHK3 PE=1 SV=1	T	Signal transduction mechanisms	PREDICTED: LOW QUALITY PROTEIN: histidine kinase 3 [Cucumis melo]
Cla97C07G133220	2028	2118	1319	5478	5224	4915	39.555	33.3843	23.4088	78.6085	84.0079	76.4916	1.53e-07	1.26169	up	--	--	Cellular Component: integral component of membrane (GO:0016021);;	--	--	[E]	Amino acid transport and metabolism	Transmembrane amino acid transporter protein;; Tryptophan/tyrosine permease family	Amino acid transporter AVT6C OS=Arabidopsis thaliana OX=3702 GN=AVT6C PE=2 SV=1	E	Amino acid transport and metabolism	PREDICTED: probable sodium-coupled neutral amino acid transporter 6 [Cucumis sativus]
Cla97C09G166830	478	749	455	1511	1550	1621	6.04013	7.65284	5.24	14.061	16.1691	16.3669	7.85e-09	1.26126	up	[I]	Lipid transport and metabolism	--	--	--	[R]	General function prediction only	Alpha/beta hydrolase family;; alpha/beta hydrolase fold;; Serine aminopeptidase, S33	Pheophytinase, chloroplastic OS=Arabidopsis thaliana OX=3702 GN=PPH PE=1 SV=1	S	Function unknown	PREDICTED: pheophytinase, chloroplastic [Cucumis sativus]
Cla97C05G091150	3492	3199	2767	10184	8973	7685	40.44	30.7003	29.4155	84.7456	83.7144	68.9132	4.29e-09	1.26078	up	--	--	Molecular Function: protein kinase activity (GO:0004672);; Molecular Function: ATP binding (GO:0005524);; Biological Process: protein phosphorylation (GO:0006468);;	--	--	[R]	General function prediction only	Protein kinase domain;; PAP_fibrillin	Probable plastid-lipid-associated protein 14, chloroplastic OS=Arabidopsis thaliana OX=3702 GN=PAP14 PE=1 SV=1	T	Signal transduction mechanisms	PREDICTED: probable plastid-lipid-associated protein 14, chloroplastic isoform X1 [Cucumis melo]
Cla97C07G137720	975	689	1440	1306	3695	5183	13.894	7.95717	18.8503	13.685	43.7617	59.355	0.00253468	1.26009	up	--	--	Molecular Function: signal transducer activity (GO:0004871);; Cellular Component: nucleus (GO:0005634);; Cellular Component: cytoplasm (GO:0005737);; Biological Process: signal transduction (GO:0007165);; Biological Process: phototropism (GO:0009638);;	--	--	--	--	NPH3 family;; BTB/POZ domain	Root phototropism protein 2 OS=Arabidopsis thaliana OX=3702 GN=RPT2 PE=1 SV=2	S	Function unknown	PREDICTED: root phototropism protein 2 [Cucumis sativus]
Cla97C06G112620	4996	6161	4976	12998	14828	16758	86.2778	87.0388	79.0977	167.251	213.778	226.723	2.29e-12	1.26008	up	[R]	General function prediction only	Molecular Function: selenium binding (GO:0008430);;	K17285|0|cmo:103497673|K17285 selenium-binding protein 1 | (RefSeq) selenium-binding protein 2	--	[P]	Inorganic ion transport and metabolism	56kDa selenium binding protein (SBP56)	Selenium-binding protein 2 OS=Arabidopsis thaliana OX=3702 GN=SBP2 PE=1 SV=1	S	Function unknown	PREDICTED: selenium-binding protein 2 [Cucumis melo]
Cla97C11G220060	152	180	134	442	379	500	2.14695	2.05069	1.71951	4.60514	4.42355	5.64415	1.63e-07	1.25857	up	--	--	Cellular Component: signal peptidase complex (GO:0005787);; Biological Process: signal peptide processing (GO:0006465);; Molecular Function: peptidase activity (GO:0008233);; Cellular Component: integral component of membrane (GO:0016021);;	--	--	--	--	Microsomal signal peptidase 12 kDa subunit (SPC12)	Signal peptidase complex-like protein DTM1 OS=Oryza sativa subsp. japonica OX=39947 GN=DTM1 PE=2 SV=1	S	Function unknown	PREDICTED: uncharacterized protein LOC103503709 [Cucumis melo]
Cla97C04G073600	16	17	8	56	47	43	1.14803	0.40955	0.197201	1.41201	1.1664	1.02727	0.00643627	1.25672	up	--	--	Molecular Function: transcription factor activity, sequence-specific DNA binding (GO:0003700);; Cellular Component: nucleus (GO:0005634);; Biological Process: regulation of transcription, DNA-templated (GO:0006355);; Molecular Function: sequence-specific DNA binding (GO:0043565);;	--	--	[K]	Transcription	Myb/SANT-like DNA-binding domain;; Alcohol dehydrogenase transcription factor Myb/SANT-like	Trihelix transcription factor GT-3b OS=Arabidopsis thaliana OX=3702 GN=GT-3B PE=1 SV=1	K	Transcription	PREDICTED: trihelix transcription factor GT-3b isoform X1 [Cucumis sativus]
Cla97C01G003110	1605	1456	759	4112	3426	3818	29.0277	20.7133	12.7929	53.6761	49.1625	57.024	3.76e-05	1.25652	up	--	--	Molecular Function: transcription factor activity, sequence-specific DNA binding (GO:0003700);; Cellular Component: nucleus (GO:0005634);; Biological Process: regulation of transcription, DNA-templated (GO:0006355);; Molecular Function: sequence-specific DNA binding (GO:0043565);;	K09419|0|csv:101203886|K09419 heat shock transcription factor, other eukaryote | (RefSeq) heat stress transcription factor B-2b	--	[K]	Transcription	HSF-type DNA-binding	Heat stress transcription factor B-2b OS=Arabidopsis thaliana OX=3702 GN=HSFB2B PE=2 SV=1	K	Transcription	PREDICTED: heat stress transcription factor B-2b [Cucumis sativus]
Cla97C01G020860	362	403	113	1670	1098	376	4.17598	3.6852	1.22481	13.8135	10.1766	3.40404	0.00661474	1.2557	up	--	--	Biological Process: cytoskeleton organization (GO:0007010);; Molecular Function: microtubule binding (GO:0008017);;	--	--	--	--	Microtubule-associated protein 70	Microtubule-associated protein 70-5 OS=Arabidopsis thaliana OX=3702 GN=MAP70.5 PE=1 SV=1	S	Function unknown	PREDICTED: microtubule-associated protein 70-5 [Cucumis sativus]
Cla97C09G170320	325	450	81	1689	1085	394	5.51158	6.28683	1.172	21.1535	15.4691	5.06582	0.00878059	1.25569	up	[Q]	Secondary metabolites biosynthesis, transport and catabolism	Molecular Function: oxidoreductase activity (GO:0016491);; Molecular Function: metal ion binding (GO:0046872);; Biological Process: oxidation-reduction process (GO:0055114);;	--	--	[QR]	Secondary metabolites biosynthesis, transport and catabolism;; General function prediction only	2OG-Fe(II) oxygenase superfamily	2&apos;-deoxymugineic-acid 2&apos;-dioxygenase OS=Hordeum vulgare OX=4513 GN=IDS3 PE=1 SV=3	S	Function unknown	PREDICTED: 2&apos;-deoxymugineic-acid 2&apos;-dioxygenase-like [Cucumis sativus]
Cla97C02G046120	1110	790	1129	2166	2768	4028	12.0805	6.84415	11.3285	17.1713	24.5733	34.7471	3.62e-05	1.25541	up	--		Molecular Function: protein kinase activity (GO:0004672);; Molecular Function: ATP binding (GO:0005524);; Biological Process: protein phosphorylation (GO:0006468);;	K04733|0|cmo:103502082|K04733 interleukin-1 receptor-associated kinase 4 [EC:2.7.11.1] | (RefSeq) protein kinase APK1A, chloroplastic-like	--	[T]	Signal transduction mechanisms	Protein tyrosine kinase;; Protein kinase domain	Probable serine/threonine-protein kinase PBL9 OS=Arabidopsis thaliana OX=3702 GN=PBL9 PE=1 SV=1	T	Signal transduction mechanisms	PREDICTED: protein kinase APK1A, chloroplastic-like [Cucumis melo]
Cla97C10G201170	1039	699	677	2675	2010	2415	22.4244	12.1954	13.2871	42.4982	35.7827	41.6025	7.02e-06	1.25125	up	--	--	Molecular Function: DNA binding (GO:0003677);; Cellular Component: nucleus (GO:0005634);; Biological Process: regulation of transcription, DNA-templated (GO:0006355);; Molecular Function: protein dimerization activity (GO:0046983);;	--	--	[K]	Transcription	SRF-type transcription factor (DNA-binding and dimerisation domain)	Agamous-like MADS-box protein AGL80 OS=Arabidopsis thaliana OX=3702 GN=AGL80 PE=1 SV=1	K	Transcription	PREDICTED: uncharacterized protein LOC103486691 [Cucumis melo]
Cla97C01G006190	353	370	279	1162	995	713	3.68843	3.22768	2.55678	8.61429	8.32782	5.17549	2.12e-06	1.25026	up	[I]	Lipid transport and metabolism	--	--	--	--	--	Serine aminopeptidase, S33;; alpha/beta hydrolase fold;; Alpha/beta hydrolase family	--	S	Function unknown	PREDICTED: uncharacterized protein LOC103504592 [Cucumis melo]
Cla97C10G190570	5019	3330	3553	9717	12454	12509	69.4951	34.2033	39.5838	84.1979	130.701	117.753	5.6e-06	1.24925	up	--	--	Cellular Component: integral component of membrane (GO:0016021);;	K13348|0|cmo:103493348|K13348 protein Mpv17 | (RefSeq) uncharacterized LOC103493348	Peroxisome (ko04146)	[R]	General function prediction only	Mpv17 / PMP22 family	--	S	Function unknown	PREDICTED: uncharacterized protein LOC103493348 isoform X2 [Cucumis melo]
Cla97C02G035460	302	33	12	1120	1102	1589	3.41896	0.294049	0.122946	9.33296	10.2944	14.369	0.0204258	1.24923	up	[N]	Cell motility	--	--	--	--	--	Cellulose synthase	Cellulose synthase-like protein H1 OS=Oryza sativa subsp. japonica OX=39947 GN=CSLH1 PE=2 SV=2	M	Cell wall/membrane/envelope biogenesis	PREDICTED: cellulose synthase-like protein H1 [Cucumis melo]
Cla97C06G125100	62	27	95	233	152	239	0.373608	0.171772	0.472264	0.989639	0.851638	1.2383	0.00387056	1.24923	up	--	--	Biological Process: regulation of monopolar cell growth (GO:0051513);;	--	--	--	--	Domain of unknown function (DUF4378);; DUF761-associated sequence motif	Protein LONGIFOLIA 2 OS=Arabidopsis thaliana OX=3702 GN=LNG2 PE=1 SV=1	S	Function unknown	PREDICTED: protein LONGIFOLIA 1 [Cucumis sativus]
Cla97C05G096220	2101	39	547	9828	10258	12091	31.1669	0.435829	7.23104	107.074	124.679	139.958	0.0199441	1.24905	up	[HJ]	Coenzyme transport and metabolism;; Translation, ribosomal structure and biogenesis	--	K14487|0|csv:101219992|K14487 auxin responsive GH3 gene family | (RefSeq) indole-3-acetic acid-amido synthetase GH3.6-like	Plant hormone signal transduction (ko04075)	--	--	GH3 auxin-responsive promoter	Indole-3-acetic acid-amido synthetase GH3.6 OS=Arabidopsis thaliana OX=3702 GN=GH3.6 PE=1 SV=1	S	Function unknown	indole-3-acetic acid-amido synthetase GH3.6-like [Cucurbita pepo subsp. pepo]
Cla97C07G131080	8862	4912	5889	15382	17010	27523	104.81	46.9343	63.3628	133.802	165.832	259.679	0.000175789	1.24897	up	--	--	Biological Process: multicellular organism development (GO:0007275);; Biological Process: response to water deprivation (GO:0009414);; Biological Process: anatomical structure morphogenesis (GO:0009653);; Biological Process: regulation of developmental process (GO:0050793);;	--	--	--	--	--	F-box/LRR-repeat MAX2 homolog A OS=Petunia hybrida OX=4102 GN=MAX2A PE=1 SV=1	S	Function unknown	PREDICTED: F-box/LRR-repeat MAX2 homolog A [Cucumis melo]
Cla97C02G042000	60	18	107	144	221	338	1.44583	0.33628	2.34677	2.54575	4.40578	6.51905	0.0102158	1.24879	up	[K]	Transcription	Biological Process: defense response (GO:0006952);; Molecular Function: ADP binding (GO:0043531);;	--	--	[T]	Signal transduction mechanisms	NB-ARC domain	Probable disease resistance protein At1g61190 OS=Arabidopsis thaliana OX=3702 GN=At1g61190 PE=3 SV=1	S	Function unknown	PREDICTED: probable disease resistance protein At4g27220 [Cucumis melo]
Cla97C09G181790	213	238	67	1299	482	210	4.76436	4.3693	1.29987	21.4819	9.03909	3.95575	0.0107006	1.24785	up	--	--	--	--	--	--	--	--	--	S	Function unknown	uncharacterized protein LOC111458632 [Cucurbita moschata]
Cla97C03G064390	826	563	341	2093	1602	1618	12.0133	5.46166	3.55945	21.032	14.4071	17.7291	0.000271833	1.24671	up	[IQR]	Lipid transport and metabolism;; Secondary metabolites biosynthesis, transport and catabolism;; General function prediction only	Molecular Function: prostaglandin-E2 9-reductase activity (GO:0050221);; Biological Process: oxidation-reduction process (GO:0055114);;	K15095|0|csv:101222482|K15095 (+)-neomenthol dehydrogenase [EC:1.1.1.208] | (RefSeq) (+)-neomenthol dehydrogenase-like	Monoterpenoid biosynthesis (ko00902)	[Q]	Secondary metabolites biosynthesis, transport and catabolism	short chain dehydrogenase;; Enoyl-(Acyl carrier protein) reductase;; KR domain;; NAD dependent epimerase/dehydratase family	(+)-neomenthol dehydrogenase OS=Arabidopsis thaliana OX=3702 GN=SDR1 PE=1 SV=1	S	Function unknown	short-chain dehydrogenase/reductase 2b-like [Cucurbita moschata]
Cla97C05G085860	2210	3575	5132	6640	11367	13733	39.8317	51.9568	84.4222	88.1561	169.117	197.563	0.000193013	1.24482	up	[P]	Inorganic ion transport and metabolism	Biological Process: sulfate assimilation (GO:0000103);; Molecular Function: adenylylsulfate kinase activity (GO:0004020);; Molecular Function: sulfate adenylyltransferase (ATP) activity (GO:0004781);; Cellular Component: mitochondrion (GO:0005739);; Cellular Component: chloroplast stroma (GO:0009570);; Biological Process: phosphorylation (GO:0016310);;	K13811|0|cmo:103483665|K13811 3'-phosphoadenosine 5'-phosphosulfate synthase [EC:2.7.7.4 2.7.1.25] | (RefSeq) ATP sulfurylase 1, chloroplastic	Purine metabolism (ko00230);; Monobactam biosynthesis (ko00261);; Selenocompound metabolism (ko00450);; Sulfur metabolism (ko00920)	[P]	Inorganic ion transport and metabolism	ATP-sulfurylase;; PUA-like domain	ATP sulfurylase 1, chloroplastic OS=Arabidopsis thaliana OX=3702 GN=APS1 PE=1 SV=1	P	Inorganic ion transport and metabolism	PREDICTED: ATP sulfurylase 1, chloroplastic [Cucumis melo]
Cla97C10G186140	51	39	32	256	104	74	3.61021	2.20437	2.05017	13.3958	6.06847	4.17844	0.00668777	1.24243	up	--	--	--	--	--	--	--	--	--	--	--	uncharacterized protein LOC111800878 isoform X2 [Cucurbita pepo subsp. pepo]
Cla97C01G021400	20974	34263	10739	111652	71221	29551	321.185	423.96	149.617	1257.55	899.013	360.989	0.0030625	1.24226	up	--	--	Molecular Function: aspartic-type endopeptidase activity (GO:0004190);; Cellular Component: endoplasmic reticulum (GO:0005783);; Biological Process: proteolysis (GO:0006508);; Biological Process: lipid metabolic process (GO:0006629);;	K08245|0|csv:101221973|K08245 phytepsin [EC:3.4.23.40] | (RefSeq) aspartic proteinase-like	--	[O]	Posttranslational modification, protein turnover, chaperones	Eukaryotic aspartyl protease;; Xylanase inhibitor N-terminal;; Saposin-like type B, region 1;; Saposin-like type B, region 2	Aspartic proteinase A2 OS=Arabidopsis thaliana OX=3702 GN=APA2 PE=2 SV=1	O	Posttranslational modification, protein turnover, chaperones	PREDICTED: aspartic proteinase-like isoform X2 [Cucumis melo]
Cla97C01G024890	4733	2613	3826	9666	10105	13255	31.177	13.7179	23.4579	46.9442	55.3939	68.5898	3.63e-05	1.24148	up	--	--	Molecular Function: DNA binding (GO:0003677);; Cellular Component: nucleus (GO:0005634);; Biological Process: regulation of transcription, DNA-templated (GO:0006355);; Biological Process: auxin-activated signaling pathway (GO:0009734);; Biological Process: flower development (GO:0009908);;	--	--	--	--	Auxin response factor;; B3 DNA binding domain;; AUX/IAA family	Auxin response factor 6 OS=Oryza sativa subsp. japonica OX=39947 GN=ARF6 PE=1 SV=1	K	Transcription	hypothetical protein Csa_6G524670 [Cucumis sativus]
Cla97C01G001460	91	129	60	319	166	380	1.78828	2.22426	1.04996	4.68748	2.74626	6.11688	0.00120003	1.24131	up	[R]	General function prediction only	--	K00001|0|cmo:103482867|K00001 alcohol dehydrogenase [EC:1.1.1.1] | (RefSeq) alcohol dehydrogenase-like 4	Glycolysis / Gluconeogenesis (ko00010);; Fatty acid degradation (ko00071);; Tyrosine metabolism (ko00350)	[Q]	Secondary metabolites biosynthesis, transport and catabolism	Alcohol dehydrogenase GroES-like domain;; Zinc-binding dehydrogenase	Alcohol dehydrogenase-like 4 OS=Arabidopsis thaliana OX=3702 GN=At1g64710 PE=2 SV=1	C	Energy production and conversion	PREDICTED: alcohol dehydrogenase-like 4 [Cucumis melo]
Cla97C00G000090	1643	1037	1354	2053	3337	7621	44.7256	22.7989	33.5284	41.098	74.8923	165.523	0.00223183	1.24083	up	--	--	--	--	--	--	--	Transcriptional repressor, ovate	Transcription repressor OFP7 OS=Arabidopsis thaliana OX=3702 GN=OFP7 PE=2 SV=1	S	Function unknown	PREDICTED: transcription repressor OFP7 [Cucumis melo]
Cla97C09G181050	711	537	317	1453	1100	2298	65.3682	39.8844	26.4944	98.3396	83.3895	168.687	0.000719921	1.23854	up	--	--	--	--	--	--	--	DVL family	--	S	Function unknown	PREDICTED: uncharacterized protein LOC105435519 [Cucumis sativus]
Cla97C01G014500	1698	1069	1532	3890	3841	4658	15.9479	7.71492	13.375	28.108	30.6059	35.8216	4.53e-06	1.23701	up	[R]	General function prediction only	--	K20241|0|csv:101207772|K20241 WD repeat-containing protein 44 | (RefSeq) WD repeat-containing protein 44	--	[S]	Function unknown	WD domain, G-beta repeat;; Anaphase-promoting complex subunit 4 WD40 domain;; WD40 region of Ge1, enhancer of mRNA-decapping protein	COMPASS-like H3K4 histone methylase component WDR5B OS=Arabidopsis thaliana OX=3702 GN=WDR5B PE=1 SV=1	S	Function unknown	PREDICTED: WD repeat-containing protein 44 [Cucumis sativus]
Cla97C03G057170	37	0	9	112	135	110	0.710896	0	0.143309	1.60489	2.16423	1.70749	0.0231188	1.23597	up	--	--	Cellular Component: membrane (GO:0016020);;	K01988|0|cmo:103486194|K01988 lactosylceramide 4-alpha-galactosyltransferase [EC:2.4.1.228] | (RefSeq) lactosylceramide 4-alpha-galactosyltransferase	Glycosphingolipid biosynthesis - globo series (ko00603)	[G]	Carbohydrate transport and metabolism	Alpha 1,4-glycosyltransferase conserved region;; Glycosyltransferase sugar-binding region containing DXD motif	Uncharacterized protein At4g19900 OS=Arabidopsis thaliana OX=3702 GN=At4g19900 PE=2 SV=1	S	Function unknown	PREDICTED: lactosylceramide 4-alpha-galactosyltransferase [Cucumis melo]
Cla97C11G218400	1016	1452	144	4314	2316	2806	30.2974	35.004	3.94318	94.6576	56.8303	66.7183	0.00963191	1.23585	up	[G]	Carbohydrate transport and metabolism	Molecular Function: hydrolase activity, hydrolyzing O-glycosyl compounds (GO:0004553);; Cellular Component: cell wall (GO:0005618);; Biological Process: xyloglucan metabolic process (GO:0010411);; Molecular Function: xyloglucan:xyloglucosyl transferase activity (GO:0016762);; Biological Process: cell wall biogenesis (GO:0042546);; Cellular Component: apoplast (GO:0048046);; Biological Process: ce…	K08235|9.80177e-170|cmo:103493325|K08235 xyloglucan:xyloglucosyl transferase [EC:2.4.1.207] | (RefSeq) probable xyloglucan endotransglucosylase/hydrolase protein 23	--	--	--	Glycosyl hydrolases family 16;; Xyloglucan endo-transglycosylase (XET) C-terminus	Probable xyloglucan endotransglucosylase/hydrolase protein 23 OS=Arabidopsis thaliana OX=3702 GN=XTH23 PE=2 SV=1	G	Carbohydrate transport and metabolism	PREDICTED: probable xyloglucan endotransglucosylase/hydrolase protein 23 [Cucumis melo]
Cla97C02G030470	44	86	19	106	168	235	0.356751	0.560212	0.133298	0.656259	1.87713	1.99988	0.00787187	1.23514	up	[T]	Signal transduction mechanisms	Molecular Function: protein kinase activity (GO:0004672);; Molecular Function: ATP binding (GO:0005524);; Biological Process: protein phosphorylation (GO:0006468);;	--	--	[T]	Signal transduction mechanisms	Protein kinase domain;; Protein tyrosine kinase	Receptor-like serine/threonine-protein kinase ALE2 OS=Arabidopsis thaliana OX=3702 GN=ALE2 PE=1 SV=1	T	Signal transduction mechanisms	PREDICTED: PTI1-like tyrosine-protein kinase 1 [Cucumis sativus]
Cla97C05G107410	153	167	240	492	590	489	1.89126	1.66134	2.70195	4.47124	6.01621	4.8247	2.89e-06	1.23496	up	[L]	Replication, recombination and repair	Molecular Function: ubiquitin-protein transferase activity (GO:0004842);; Cellular Component: nucleus (GO:0005634);; Cellular Component: cytoplasm (GO:0005737);; Biological Process: protein ubiquitination (GO:0016567);; Molecular Function: ligase activity (GO:0016874);;	--	--	[S]	Function unknown	U-box domain;; Armadillo/beta-catenin-like repeat	U-box domain-containing protein 19 OS=Arabidopsis thaliana OX=3702 GN=PUB19 PE=2 SV=1	O	Posttranslational modification, protein turnover, chaperones	PREDICTED: U-box domain-containing protein 19-like [Cucumis sativus]
Cla97C03G066960	111	146	243	511	495	425	0.733888	0.820598	2.01604	3.04126	2.85749	2.56817	7.29e-05	1.23152	up	[F]	Nucleotide transport and metabolism	Cellular Component: integral component of membrane (GO:0016021);;	--	--	[F]	Nucleotide transport and metabolism	Inosine-uridine preferring nucleoside hydrolase	Uridine nucleosidase 1 OS=Arabidopsis thaliana OX=3702 GN=URH1 PE=1 SV=2	F	Nucleotide transport and metabolism	PREDICTED: uncharacterized protein LOC101212769 [Cucumis sativus]
Cla97C11G220800	276	346	345	779	877	971	3.57705	3.98475	4.40181	8.11354	9.90282	9.95974	4.06e-10	1.23063	up	--	--	Cellular Component: chloroplast (GO:0009507);;	--	--	[G]	Carbohydrate transport and metabolism	Histidine phosphatase superfamily (branch 1)	Phosphoglycerate mutase-like protein OS=Arabidopsis thaliana OX=3702 GN=PGM PE=2 SV=1	S	Function unknown	PREDICTED: phosphoglycerate mutase-like protein 1 [Cucumis melo]
Cla97C10G204730	213	148	265	861	595	422	2.21593	1.24578	2.51395	6.60306	5.11362	3.50758	0.00034047	1.23033	up	[T]	Signal transduction mechanisms	Molecular Function: protein serine/threonine kinase activity (GO:0004674);; Molecular Function: ATP binding (GO:0005524);; Biological Process: protein phosphorylation (GO:0006468);; Cellular Component: integral component of membrane (GO:0016021);; Molecular Function: carbohydrate binding (GO:0030246);; Biological Process: recognition of pollen (GO:0048544);;	K04733|0|csv:101203460|K04733 interleukin-1 receptor-associated kinase 4 [EC:2.7.11.1] | (RefSeq) putative receptor protein kinase ZmPK1	--	--	--	Protein kinase domain;; Protein tyrosine kinase;; D-mannose binding lectin;; S-locus glycoprotein domain;; PAN-like domain	Putative receptor protein kinase ZmPK1 OS=Zea mays OX=4577 GN=PK1 PE=2 SV=2	T	Signal transduction mechanisms	PREDICTED: putative receptor protein kinase ZmPK1 [Cucumis sativus]
Cla97C03G053060	91	83	75	270	251	193	10.4794	7.77947	7.85221	22.974	23.9178	17.8145	3.33e-05	1.22573	up	--	--	--	--	--	--	--	--	--	--	--	hypothetical protein Csa_1G077190 [Cucumis sativus]
Cla97C09G165080	10	9	26	77	44	46	0.190083	0.127362	0.448353	1.088	0.697573	0.704102	0.0124525	1.22314	up	--	--	Molecular Function: electron carrier activity (GO:0009055);;	--	--	--	--	Plastocyanin-like domain	Cucumber peeling cupredoxin OS=Cucumis sativus OX=3659 PE=1 SV=3	S	Function unknown	PREDICTED: uncharacterized protein LOC103499800 [Cucumis melo]
Cla97C02G030950	64	27	36	79	132	248	3.59128	1.2301	1.84145	3.28877	6.14692	11.2333	0.00952222	1.22257	up	[O]	Posttranslational modification, protein turnover, chaperones	Molecular Function: ATP binding (GO:0005524);;	--	--	[O]	Posttranslational modification, protein turnover, chaperones	Ubiquitin-conjugating enzyme	Ubiquitin-conjugating enzyme E2 28 OS=Arabidopsis thaliana OX=3702 GN=UBC28 PE=1 SV=1	O	Posttranslational modification, protein turnover, chaperones	hypothetical protein PRUPE_8G165100 [Prunus persica]
Cla97C06G111250	299	423	229	896	837	890	14.3773	16.4078	10.0039	31.6898	33.1659	34.1396	1.2e-06	1.22245	up	--	--	Biological Process: response to auxin (GO:0009733);;	K14488|1.39769e-99|csv:101219164|K14488 SAUR family protein | (RefSeq) uncharacterized LOC101219164	Plant hormone signal transduction (ko04075)	--	--	Auxin responsive protein	Auxin-responsive protein SAUR71 OS=Arabidopsis thaliana OX=3702 GN=SAUR71 PE=2 SV=1	S	Function unknown	PREDICTED: uncharacterized protein LOC101219164 [Cucumis sativus]
Cla97C02G045220	1049	1123	803	2373	2701	3104	19.5847	18.8977	13.528	36.8969	46.0055	49.3949	8.82e-08	1.22069	up	[IR]	Lipid transport and metabolism;; General function prediction only	Molecular Function: hydrolase activity, acting on ester bonds (GO:0016788);;	--	--	--	--	GDSL-like Lipase/Acylhydrolase	GDSL esterase/lipase At2g30310 OS=Arabidopsis thaliana OX=3702 GN=At2g30310 PE=2 SV=1	S	Function unknown	PREDICTED: GDSL esterase/lipase At1g06990 [Cucumis melo]
Cla97C05G091010	403	301	437	771	942	1640	4.66562	2.87926	4.21586	6.89365	8.44249	16.1468	0.000268155	1.22052	up	--	--	Molecular Function: intracellular cyclic nucleotide activated cation channel activity (GO:0005221);; Molecular Function: inward rectifier potassium channel activity (GO:0005242);; Molecular Function: calmodulin binding (GO:0005516);; Cellular Component: plasma membrane (GO:0005886);; Biological Process: potassium ion transport (GO:0006813);; Biological Process: calcium ion transport (GO:0006816);…	K05391|7.13664e-34|csv:101214911|K05391 cyclic nucleotide gated channel, other eukaryote | (RefSeq) cyclic nucleotide-gated ion channel 1-like	--	[PT]	Inorganic ion transport and metabolism;; Signal transduction mechanisms	--	Cyclic nucleotide-gated ion channel 1 OS=Arabidopsis thaliana OX=3702 GN=CNGC1 PE=1 SV=1	U	Intracellular trafficking, secretion, and vesicular transport	hypothetical protein DCAR_010608 [Daucus carota subsp. sativus]
Cla97C11G224830	6255	6187	5394	22099	16651	11373	81.6061	65.2101	64.0867	211.962	179.054	118.346	3.93e-06	1.21953	up	[P]	Inorganic ion transport and metabolism	Molecular Function: catalase activity (GO:0004096);; Biological Process: response to oxidative stress (GO:0006979);; Cellular Component: glyoxysome (GO:0009514);; Molecular Function: heme binding (GO:0020037);; Biological Process: hydrogen peroxide catabolic process (GO:0042744);; Molecular Function: metal ion binding (GO:0046872);; Biological Process: oxidation-reduction process (GO:0055114);; B…	K03781|0|aly:ARALYDRAFT_312977|K03781 catalase [EC:1.11.1.6] | (RefSeq) F5M15.5	Tryptophan metabolism (ko00380);; Glyoxylate and dicarboxylate metabolism (ko00630);; Carbon metabolism (ko01200);; Peroxisome (ko04146)	[P]	Inorganic ion transport and metabolism	Catalase;; Catalase-related immune-responsive	Catalase isozyme 1 OS=Cucurbita pepo OX=3663 GN=CAT1 PE=2 SV=1	P	Inorganic ion transport and metabolism	catalase, putative [Ricinus communis]
Cla97C10G204880	29	10	21	54	62	107	1.24187	0.324785	0.805512	1.70484	2.21275	3.69888	0.0115485	1.21912	up	[O]	Posttranslational modification, protein turnover, chaperones	--	K13993|7.28598e-102|cmo:103486347|K13993 HSP20 family protein | (RefSeq) 18.1 kDa class I heat shock protein-like	Protein processing in endoplasmic reticulum (ko04141)	[O]	Posttranslational modification, protein turnover, chaperones	Hsp20/alpha crystallin family	18.2 kDa class I heat shock protein OS=Medicago sativa OX=3879 GN=HSP18.2 PE=2 SV=1	O	Posttranslational modification, protein turnover, chaperones	HSP22.8 [Citrullus lanatus]
Cla97C09G179040	994	1027	648	2634	2008	2836	40.4454	33.7847	23.9905	78.8495	67.3651	92.0833	2.87e-06	1.21907	up	--	--	Cellular Component: chloroplast (GO:0009507);; Biological Process: embryo development ending in seed dormancy (GO:0009793);;	--	--	--	--	--	CCG-binding protein 1 OS=Arabidopsis thaliana OX=3702 GN=MEE14 PE=1 SV=1	S	Function unknown	PREDICTED: CCG-binding protein 1 [Cucumis melo]
Cla97C03G056560	68	30	54	137	131	227	0.789613	0.193239	0.519552	1.04807	1.13221	1.86948	0.0037193	1.21717	up	[W]	Extracellular structures	--	--	--	--	--	Protein tyrosine kinase;; Protein kinase domain;; D-mannose binding lectin;; S-locus glycoprotein domain;; PAN-like domain;; Domain of unknown function (DUF3403)	G-type lectin S-receptor-like serine/threonine-protein kinase At4g27290 OS=Arabidopsis thaliana OX=3702 GN=At4g27290 PE=3 SV=4	T	Signal transduction mechanisms	PREDICTED: G-type lectin S-receptor-like serine/threonine-protein kinase At4g27290 isoform X1 [Cucumis melo]
Cla97C06G117340	37	5	10	82	79	79	0.53898	0.048597	0.12312	0.899373	0.960603	0.929891	0.0202724	1.21655	up	[Q]	Secondary metabolites biosynthesis, transport and catabolism	Cellular Component: chloroplast thylakoid membrane (GO:0009535);; Cellular Component: chloroplast stroma (GO:0009570);; Molecular Function: 9-cis-epoxycarotenoid dioxygenase activity (GO:0045549);; Biological Process: oxidation-reduction process (GO:0055114);;	K09840|0|cmo:103499487|K09840 9-cis-epoxycarotenoid dioxygenase [EC:1.13.11.51] | (RefSeq) 9-cis-epoxycarotenoid dioxygenase NCED6, chloroplastic	Carotenoid biosynthesis (ko00906)	[Q]	Secondary metabolites biosynthesis, transport and catabolism	Retinal pigment epithelial membrane protein	9-cis-epoxycarotenoid dioxygenase NCED6, chloroplastic OS=Arabidopsis thaliana OX=3702 GN=NCED6 PE=2 SV=1	Q	Secondary metabolites biosynthesis, transport and catabolism	PREDICTED: 9-cis-epoxycarotenoid dioxygenase NCED6, chloroplastic [Cucumis melo]
Cla97C02G044460	2004	644	1422	7903	2695	3197	20.5199	5.50945	13.2939	48.5616	22.2182	26.7768	0.00484353	1.21585	up	--	--	Cellular Component: cyclin-dependent protein kinase holoenzyme complex (GO:0000307);; Cellular Component: nucleus (GO:0005634);; Molecular Function: cyclin-dependent protein serine/threonine kinase regulator activity (GO:0016538);; Biological Process: positive regulation of cyclin-dependent protein serine/threonine kinase activity (GO:0045737);; Biological Process: positive regulation of transcri…	K15188|0|csv:101220862|K15188 cyclin T | (RefSeq) cyclin-T1-3-like	--	[D]	Cell cycle control, cell division, chromosome partitioning	Cyclin, N-terminal domain	Cyclin-T1-3 OS=Oryza sativa subsp. japonica OX=39947 GN=CYCT1-3 PE=3 SV=2	DKL	Cell cycle control, cell division, chromosome partitioning;; Transcription;; Replication, recombination and repair	PREDICTED: cyclin-T1-3-like [Cucumis sativus]
Cla97C03G067400	87	102	268	199	395	1017	1.49328	1.26467	4.23054	2.54558	5.68042	14.542	0.0115442	1.21524	up	--	--	Molecular Function: nucleic acid binding (GO:0003676);; Molecular Function: metal ion binding (GO:0046872);;	--	--	[R]	General function prediction only	Zinc finger, C2H2 type;; Zinc-finger double-stranded RNA-binding	Protein indeterminate-domain 7 OS=Arabidopsis thaliana OX=3702 GN=IDD7 PE=2 SV=1	S	Function unknown	PREDICTED: protein indeterminate-domain 2 [Cucumis sativus]
Cla97C04G072170	136	69	113	247	364	354	2.52537	1.03007	1.90431	3.36973	5.57849	5.24678	0.00089052	1.21524	up	[G]	Carbohydrate transport and metabolism	Biological Process: metabolic process (GO:0008152);; Molecular Function: transferase activity, transferring hexosyl groups (GO:0016758);;	--	--	[GC]	Carbohydrate transport and metabolism;; Energy production and conversion	UDP-glucoronosyl and UDP-glucosyl transferase	UDP-glycosyltransferase 76B1 OS=Arabidopsis thaliana OX=3702 GN=UGT76B1 PE=2 SV=1	S	Function unknown	PREDICTED: UDP-glycosyltransferase 76E2-like [Cucumis melo]
Cla97C10G202390	194	127	109	381	368	530	5.49341	2.8957	2.79358	7.91599	8.57361	11.9557	0.000369529	1.2142	up	--	--	--	--	--	--	--	Plant protein of unknown function (DUF868)	--	S	Function unknown	PREDICTED: uncharacterized protein LOC103486576 [Cucumis melo]
Cla97C05G108260	158	300	168	807	592	386	2.07353	3.1333	2.66143	7.51778	6.17073	4.10938	0.000263154	1.21369	up	--	--	Molecular Function: zinc ion binding (GO:0008270);;	K16280|0|cmo:103488946|K16280 E3 ubiquitin-protein ligase RGLG [EC:2.3.2.27] | (RefSeq) E3 ubiquitin-protein ligase RGLG2-like	--	[T]	Signal transduction mechanisms	Copine;; Zinc finger, C3HC4 type (RING finger)	E3 ubiquitin-protein ligase RGLG2 OS=Arabidopsis thaliana OX=3702 GN=RGLG2 PE=1 SV=1	S	Function unknown	PREDICTED: E3 ubiquitin-protein ligase RGLG2-like [Cucumis melo]
Cla97C10G200130	4400	3145	3357	9722	9064	11803	75.2431	42.221	50.0783	125.494	130.949	164.726	1.47e-06	1.21367	up	[G]	Carbohydrate transport and metabolism	Molecular Function: polygalacturonase activity (GO:0004650);; Cellular Component: extracellular region (GO:0005576);; Biological Process: carbohydrate metabolic process (GO:0005975);; Biological Process: cell wall organization (GO:0071555);;	--	--	--	--	Glycosyl hydrolases family 28;; Pectate lyase superfamily protein;; Right handed beta helix region	Probable polygalacturonase OS=Vitis vinifera OX=29760 GN=GSVIVT00026920001 PE=1 SV=1	M	Cell wall/membrane/envelope biogenesis	PREDICTED: exo-poly-alpha-D-galacturonosidase [Cucumis melo]
Cla97C05G100720	48	62	32	117	134	169	1.15746	1.21054	0.69442	2.10319	2.70011	3.30581	0.000930326	1.21241	up	--	--	Molecular Function: uniporter activity (GO:0015292);; Cellular Component: membrane (GO:0016020);;	K20858|4.51108e-180|csv:101211280|K20858 calcium uniporter protein, mitochondrial | (RefSeq) calcium uniporter protein 4, mitochondrial	--	[R]	General function prediction only	Mitochondrial calcium uniporter	Calcium uniporter protein 4, mitochondrial OS=Arabidopsis thaliana OX=3702 GN=At5g42610 PE=2 SV=1	S	Function unknown	calcium uniporter protein 4, mitochondrial [Momordica charantia]
Cla97C05G106740	303	294	347	826	776	965	7.67159	5.75591	7.66922	14.318	14.807	18.1468	1.05e-08	1.21191	up	[S]	Function unknown	Cellular Component: integral component of membrane (GO:0016021);;	--	--	--	--	Putative small multi-drug export protein	--	S	Function unknown	PREDICTED: uncharacterized protein LOC101204187 [Cucumis sativus]
Cla97C08G155880	64	31	55	97	161	235	0.719057	0.267313	0.534405	0.808636	1.50399	2.13437	0.00539542	1.20964	up	--	--	Cellular Component: integral component of membrane (GO:0016021);; Biological Process: transmembrane transport (GO:0055085);;	--	--	[T]	Signal transduction mechanisms	OPT oligopeptide transporter protein	Oligopeptide transporter 6 OS=Arabidopsis thaliana OX=3702 GN=OPT6 PE=2 SV=1	S	Function unknown	oligopeptide transporter 6 isoform X1 [Cucurbita pepo subsp. pepo]
Cla97C04G077370	636	927	449	1801	1839	1883	32.0204	37.745	20.5599	66.7364	76.391	75.7097	5.3e-06	1.20959	up	--	--	Cellular Component: plasma membrane (GO:0005886);; Biological Process: lipid transport (GO:0006869);; Molecular Function: lipid binding (GO:0008289);; Cellular Component: anchored component of membrane (GO:0031225);;	--	--	--	--	Probable lipid transfer	--	U	Intracellular trafficking, secretion, and vesicular transport	PREDICTED: lipid transfer-like protein VAS [Cucumis melo]
Cla97C03G057160	1274	1023	1325	2765	2799	4633	38.9427	25.7398	37.5632	65.0974	70.2537	115.11	1.7e-05	1.20928	up	--	--	Cellular Component: integral component of membrane (GO:0016021);;	--	--	--	--	Protein of unknown function (DUF1218)	--	S	Function unknown	uncharacterized protein LOC111456828 [Cucurbita moschata]
Cla97C04G072380	1455	932	1326	3344	2813	4439	25.3921	13.4071	20.7392	40.2067	39.0313	63.2692	2.78e-05	1.20926	up	--	--	Molecular Function: nucleic acid binding (GO:0003676);;	--	--	[A]	RNA processing and modification	R3H domain;; SUZ domain	--	S	Function unknown	PREDICTED: cAMP-regulated phosphoprotein 21 [Cucumis sativus]
Cla97C05G082940	3917	5471	1517	15250	10001	7727	65.0316	73.3981	22.9133	186.24	136.876	102.347	0.00176427	1.20884	up	[GI]	Carbohydrate transport and metabolism;; Lipid transport and metabolism	Cellular Component: extracellular region (GO:0005576);; Cellular Component: cell wall (GO:0005618);; Cellular Component: integral component of membrane (GO:0016021);; Molecular Function: pectinesterase activity (GO:0030599);; Biological Process: cell wall modification (GO:0042545);; Biological Process: negative regulation of catalytic activity (GO:0043086);; Molecular Function: aspartyl esterase …	K01051|0|cmo:103483370|K01051 pectinesterase [EC:3.1.1.11] | (RefSeq) pectinesterase 2	Pentose and glucuronate interconversions (ko00040);; Starch and sucrose metabolism (ko00500)	--	--	Pectinesterase;; Plant invertase/pectin methylesterase inhibitor	Pectinesterase 2 OS=Citrus sinensis OX=2711 GN=PECS-2.1 PE=2 SV=1	G	Carbohydrate transport and metabolism	PREDICTED: pectinesterase 2 [Cucumis melo]
Cla97C09G173550	2965	3123	1179	8996	6220	6200	222.173	189.085	80.342	495.807	384.193	370.628	0.000528627	1.20756	up	[J]	Translation, ribosomal structure and biogenesis	Molecular Function: translation initiation factor activity (GO:0003743);; Biological Process: translational initiation (GO:0006413);;	K03113|4.2053e-74|csv:101202908|K03113 translation initiation factor 1 | (RefSeq) protein translation factor SUI1 homolog 1-like	RNA transport (ko03013)	[J]	Translation, ribosomal structure and biogenesis	Translation initiation factor SUI1	Protein translation factor SUI1 homolog 1 OS=Arabidopsis thaliana OX=3702 GN=At4g27130 PE=1 SV=2	J	Translation, ribosomal structure and biogenesis	PREDICTED: protein translation factor SUI1 homolog 1-like [Cucumis sativus]
Cla97C10G192560	59	153	27	646	289	61	0.766045	1.56182	0.245489	6.70527	3.51888	0.665443	0.0210978	1.20731	up	--	--	Cellular Component: integral component of membrane (GO:0016021);; Molecular Function: transferase activity, transferring glycosyl groups (GO:0016757);;	--	--	--	--	Protein of unknown function (DUF563)	--	S	Function unknown	PREDICTED: uncharacterized protein LOC101219216 [Cucumis sativus]
Cla97C02G028210	251	333	91	891	716	475	8.47613	9.0991	2.78989	22.1945	19.9796	12.8319	0.00300035	1.20524	up	--	--	--	K08770|1.61503e-154|csv:101202926|K08770 ubiquitin C | (RefSeq) uncharacterized LOC101202926	--	[OR]	Posttranslational modification, protein turnover, chaperones;; General function prediction only	Ubiquitin family;; Ubiquitin-like domain	--	O	Posttranslational modification, protein turnover, chaperones	PREDICTED: uncharacterized protein LOC101202926 [Cucumis sativus]
Cla97C03G054290	48	28	24	126	75	125	0.715069	0.338757	0.324977	1.3904	0.929419	1.49006	0.0048209	1.20327	up	[QV]	Secondary metabolites biosynthesis, transport and catabolism;; Defense mechanisms	Cellular Component: membrane (GO:0016020);; Molecular Function: oxidoreductase activity (GO:0016491);; Molecular Function: metal ion binding (GO:0046872);;	K20617|0|csv:101209244|K20617 cytochrome P450 family 71 subfamily A | (RefSeq) cytochrome P450 71A1-like	--	[Q]	Secondary metabolites biosynthesis, transport and catabolism	Cytochrome P450	Cytochrome P450 71A1 OS=Persea americana OX=3435 GN=CYP71A1 PE=1 SV=2	Q	Secondary metabolites biosynthesis, transport and catabolism	PREDICTED: cytochrome P450 71A1-like [Cucumis sativus]
Cla97C06G111180	644	965	675	2231	1837	1984	21.2158	25.6868	20.2331	54.0473	49.8881	52.126	1.42e-10	1.20243	up	--	--	Molecular Function: DNA binding (GO:0003677);; Cellular Component: nucleus (GO:0005634);; Biological Process: regulation of transcription, DNA-templated (GO:0006355);;	--	--	--	--	No apical meristem (NAM) protein	NAC domain-containing protein 83 OS=Arabidopsis thaliana OX=3702 GN=NAC083 PE=1 SV=1	K	Transcription	PREDICTED: NAC domain-containing protein 18 [Cucumis sativus]
Cla97C08G145050	697	325	464	1953	1256	1256	20.7672	7.82812	12.6981	42.9352	30.5855	29.8676	0.000557279	1.20219	up	[PQ]	Inorganic ion transport and metabolism;; Secondary metabolites biosynthesis, transport and catabolism	Molecular Function: nitrite reductase [NAD(P)H] activity (GO:0008942);; Biological Process: nitrate assimilation (GO:0042128);; Molecular Function: 2 iron, 2 sulfur cluster binding (GO:0051537);; Biological Process: oxidation-reduction process (GO:0055114);;	--	--	--	--	Rieske-like [2Fe-2S] domain;; Rieske [2Fe-2S] domain	--	C	Energy production and conversion	PREDICTED: uncharacterized protein LOC101206141 [Cucumis sativus]
Cla97C09G179310	68	77	87	169	210	273	2.40895	2.17728	2.79691	4.39972	6.1064	7.69285	0.000120788	1.20043	up	--	--	Cellular Component: intracellular (GO:0005622);; Biological Process: intracellular signal transduction (GO:0035556);;	--	--	--	--	C1 domain;; Zinc finger, ZZ type	--	S	Function unknown	hypothetical protein Csa_2G239390 [Cucumis sativus]
Cla97C06G115770	1230	1262	1358	2766	3077	4674	8.77476	7.74559	8.74766	13.6992	18.6383	25.9105	1.78e-06	1.20001	up	[Q]	Secondary metabolites biosynthesis, transport and catabolism	Molecular Function: lactoylglutathione lyase activity (GO:0004462);; Cellular Component: mitochondrion (GO:0005739);; Biological Process: carbohydrate metabolic process (GO:0005975);;	--	--	[G]	Carbohydrate transport and metabolism	Glyoxalase/Bleomycin resistance protein/Dioxygenase superfamily;; Glyoxalase/Bleomycin resistance protein/Dioxygenase superfamily	--	E	Amino acid transport and metabolism	uncharacterized protein LOC111460456 [Cucurbita moschata]
Cla97C10G205180	5701	4524	3169	14466	13089	10308	95.785	61.4129	48.4335	178.768	181.279	138.166	2.83e-05	1.19992	up	--	--	Biological Process: flower development (GO:0009908);; Biological Process: cutin biosynthetic process (GO:0010143);; Cellular Component: integral component of membrane (GO:0016021);; Biological Process: dephosphorylation (GO:0016311);; Molecular Function: phosphatase activity (GO:0016791);; Molecular Function: glycerol-3-phosphate 2-O-acyltransferase activity (GO:0090447);;	K13508|0|cmo:103486314|K13508 glycerol-3-phosphate acyltransferase [EC:2.3.1.15] | (RefSeq) glycerol-3-phosphate 2-O-acyltransferase 6	Glycerolipid metabolism (ko00561);; Glycerophospholipid metabolism (ko00564)	--	--	haloacid dehalogenase-like hydrolase;; Acyltransferase	Glycerol-3-phosphate 2-O-acyltransferase 6 OS=Arabidopsis thaliana OX=3702 GN=GPAT6 PE=1 SV=1	I	Lipid transport and metabolism	PREDICTED: glycerol-3-phosphate 2-O-acyltransferase 6 [Cucumis melo]
Cla97C05G087800	72	18	45	146	114	225	2.05785	0.399886	1.16771	3.0908	2.70208	5.16295	0.0109683	1.19988	up	--	--	Molecular Function: zinc ion binding (GO:0008270);; Cellular Component: integral component of membrane (GO:0016021);;	--	--	[O]	Posttranslational modification, protein turnover, chaperones	Ring finger domain;; RING-like zinc finger;; Zinc finger, C3HC4 type (RING finger);; Zinc finger, C3HC4 type (RING finger)	RING-H2 finger protein ATL2 OS=Arabidopsis thaliana OX=3702 GN=ATL2 PE=2 SV=2	O	Posttranslational modification, protein turnover, chaperones	PREDICTED: RING-H2 finger protein ATL2 [Cucumis melo]
Cla97C09G171790	1641	621	1006	3121	3064	3742	24.2093	6.91357	13.611	33.063	36.0052	43.8582	0.00088833	1.19981	up	--	--	Cellular Component: integral component of membrane (GO:0016021);;	--	--	--	--	Zein-binding	Myosin-binding protein 3 OS=Arabidopsis thaliana OX=3702 GN=MYOB3 PE=1 SV=1	S	Function unknown	PREDICTED: probable myosin-binding protein 5 [Cucumis sativus]
Cla97C08G154160	1098	565	817	1890	1986	3507	29.1307	12.1148	19.7285	36.9012	43.4415	74.2556	0.000644486	1.19933	up	--	--	--	--	--	--	--	Phosphate-induced protein 1 conserved region	Protein EXORDIUM OS=Arabidopsis thaliana OX=3702 GN=EXO PE=2 SV=1	S	Function unknown	PREDICTED: protein EXORDIUM-like [Cucumis melo]
Cla97C02G027550	360	504	260	1305	883	921	6.83688	8.04492	4.50939	19.5383	14.0288	14.1249	2.39e-05	1.19916	up	--	--	--	--	--	--	--	Protein of unknown function (DUF789)	--	S	Function unknown	PREDICTED: uncharacterized protein LOC101214941 [Cucumis sativus]
Cla97C07G132470	22884	23010	17293	50371	50514	71463	381.283	309.808	262.303	617.051	693.469	1339.76	5.44e-07	1.19883	up	[G]	Carbohydrate transport and metabolism	Molecular Function: transporter activity (GO:0005215);; Biological Process: transport (GO:0006810);; Cellular Component: integral component of membrane (GO:0016021);;	K09872|0|csv:101215145|K09872 aquaporin PIP | (RefSeq) AQUAPORIN; probable aquaporin PIP1-4-like	--	[G]	Carbohydrate transport and metabolism	Major intrinsic protein	Probable aquaporin PIP1-4 OS=Arabidopsis thaliana OX=3702 GN=PIP1.4 PE=1 SV=1	G	Carbohydrate transport and metabolism	probable aquaporin PIP1-4 [Cucurbita maxima]
Cla97C04G068580	883	634	629	1594	1753	2770	29.7696	17.2653	19.2847	39.5344	48.7271	74.5379	9.46e-05	1.1973	up	[S]	Function unknown	--	--	--	[S]	Function unknown	DTW domain	--	S	Function unknown	PREDICTED: DTW domain-containing protein 2 [Cucumis sativus]
Cla97C02G042860	4397	2487	3855	8597	9866	12072	68.9536	31.5141	54.9958	99.1506	127.532	151.02	5.93e-05	1.19582	up	--	--	Cellular Component: integral component of membrane (GO:0016021);; Cellular Component: viral envelope (GO:0019031);;	--	--	--	--	--	--	S	Function unknown	PREDICTED: uncharacterized protein LOC101209187 [Cucumis sativus]
Cla97C02G047030	4444	3485	2834	10071	8787	10971	91.3809	56.8998	53.0675	152.538	148.972	179.306	3.06e-06	1.19506	up	[I]	Lipid transport and metabolism	Molecular Function: ATP binding (GO:0005524);; Cellular Component: mitochondrial matrix (GO:0005759);; Biological Process: leucine catabolic process (GO:0006552);; Molecular Function: isovaleryl-CoA dehydrogenase activity (GO:0008470);; Molecular Function: flavin adenine dinucleotide binding (GO:0050660);; Biological Process: oxidation-reduction process (GO:0055114);;	K00253|0|cmo:103501934|K00253 isovaleryl-CoA dehydrogenase [EC:1.3.8.4] | (RefSeq) isovaleryl-CoA dehydrogenase, mitochondrial	Valine, leucine and isoleucine degradation (ko00280)	[EI]	Amino acid transport and metabolism;; Lipid transport and metabolism	Acyl-CoA dehydrogenase, C-terminal domain;; Acyl-CoA dehydrogenase, N-terminal domain;; Acyl-CoA dehydrogenase, middle domain;; Acyl-CoA dehydrogenase, C-terminal domain	Isovaleryl-CoA dehydrogenase, mitochondrial OS=Solanum tuberosum OX=4113 GN=IVD PE=1 SV=2	I	Lipid transport and metabolism	PREDICTED: isovaleryl-CoA dehydrogenase, mitochondrial [Cucumis melo]
Cla97C10G188740	336	475	191	877	861	1074	5.06062	5.21744	2.62852	10.0203	11.469	12.5476	0.000191449	1.19426	up	[G]	Carbohydrate transport and metabolism	Biological Process: starch catabolic process (GO:0005983);; Cellular Component: chloroplast (GO:0009507);; Molecular Function: beta-amylase activity (GO:0016161);;	K01177|0|csv:101210545|K01177 beta-amylase [EC:3.2.1.2] | (RefSeq) inactive beta-amylase 4, chloroplastic	Starch and sucrose metabolism (ko00500)	--	--	Glycosyl hydrolase family 14	Inactive beta-amylase 4, chloroplastic OS=Arabidopsis thaliana OX=3702 GN=BAM4 PE=2 SV=1	O	Posttranslational modification, protein turnover, chaperones	PREDICTED: inactive beta-amylase 4, chloroplastic [Cucumis sativus]
Cla97C11G220920	338	396	453	575	1179	1656	5.44119	5.17903	6.79171	6.84941	16.2077	21.9391	0.000784857	1.19374	up	--	--	Cellular Component: plasma membrane (GO:0005886);; Molecular Function: acidic amino acid transmembrane transporter activity (GO:0015172);; Molecular Function: neutral amino acid transmembrane transporter activity (GO:0015175);; Biological Process: neutral amino acid transport (GO:0015804);; Biological Process: aspartate transport (GO:0015810);; Biological Process: tryptophan transport (GO:0015827…	--	--	[E]	Amino acid transport and metabolism	Transmembrane amino acid transporter protein	Amino acid permease 6 OS=Arabidopsis thaliana OX=3702 GN=AAP6 PE=1 SV=1	E	Amino acid transport and metabolism	PREDICTED: amino acid permease 6 [Cucumis sativus]
Cla97C01G012610	58	83	41	397	235	45	0.514365	0.603095	0.33213	2.63802	1.73909	0.314362	0.0169619	1.19368	up	[G]	Carbohydrate transport and metabolism	Cellular Component: integral component of membrane (GO:0016021);;	--	--	--	--	Glycosyl transferase family 2	--	S	Function unknown	uncharacterized protein LOC111469301 [Cucurbita maxima]
Cla97C09G166190	10703	7136	7724	23374	22187	25447	141.82	42.7306	91.8106	236.649	254.004	280.295	3.49e-06	1.19314	up	[E]	Amino acid transport and metabolism	Molecular Function: polyamine oxidase activity (GO:0046592);; Biological Process: oxidation-reduction process (GO:0055114);;	K13366|0|csv:101209263|K13366 polyamine oxidase [EC:1.5.3.14 1.5.3.16 1.5.3.-] | (RefSeq) polyamine oxidase 1	Arginine and proline metabolism (ko00330);; beta-Alanine metabolism (ko00410)	[Q]	Secondary metabolites biosynthesis, transport and catabolism	Flavin containing amine oxidoreductase;; NAD(P)-binding Rossmann-like domain;; FAD dependent oxidoreductase;; Glucose inhibited division protein A	Polyamine oxidase 1 OS=Arabidopsis thaliana OX=3702 GN=PAO1 PE=1 SV=1	S	Function unknown	polyamine oxidase 1-like [Cucurbita maxima]
Cla97C03G050940	581	390	425	1408	1096	1408	8.0329	4.41284	5.46879	14.6974	12.8562	15.9045	1.45e-05	1.19215	up	--	--	Molecular Function: transcription factor activity, sequence-specific DNA binding (GO:0003700);; Biological Process: regulation of transcription, DNA-templated (GO:0006355);; Molecular Function: sequence-specific DNA binding (GO:0043565);;	K13424|0|cmo:103497023|K13424 WRKY transcription factor 33 | (RefSeq) probable WRKY transcription factor 33	Plant-pathogen interaction (ko04626)	--	--	WRKY DNA -binding domain	WRKY transcription factor WRKY24 OS=Oryza sativa subsp. indica OX=39946 GN=WRKY24 PE=2 SV=1	K	Transcription	WRKY transcription factor 1 [Benincasa hispida var. chieh-qua]
Cla97C11G220850	1725	1706	1013	3360	4210	4744	21.6934	17.3363	11.5882	31.0938	43.6611	47.6161	2.54e-05	1.19197	up	[C]	Energy production and conversion	Molecular Function: phosphoenolpyruvate carboxykinase (ATP) activity (GO:0004612);; Molecular Function: ATP binding (GO:0005524);; Cellular Component: cytoplasm (GO:0005737);; Biological Process: gluconeogenesis (GO:0006094);;	K01610|0|cmo:103503632|K01610 phosphoenolpyruvate carboxykinase (ATP) [EC:4.1.1.49] | (RefSeq) phosphoenolpyruvate carboxykinase [ATP]	Glycolysis / Gluconeogenesis (ko00010);; Citrate cycle (TCA cycle) (ko00020);; Pyruvate metabolism (ko00620);; Carbon fixation in photosynthetic organisms (ko00710);; Carbon metabolism (ko01200)	--	--	Phosphoenolpyruvate carboxykinase	Phosphoenolpyruvate carboxykinase (ATP) OS=Cucumis sativus OX=3659 GN=PCK PE=2 SV=1	C	Energy production and conversion	phosphoenolpyruvate carboxykinase (ATP) [Momordica charantia]
Cla97C05G088070	6050	3746	5462	12615	13255	16813	44.6692	22.349	36.0444	68.1147	80.1326	98.8058	1.77e-05	1.19157	up	--	--	--	K17491|0|csv:101210978|K17491 protein phosphatase 4 regulatory subunit 3 | (RefSeq) serine/threonine-protein phosphatase 4 regulatory subunit 3-like	--	[G]	Carbohydrate transport and metabolism	Component of IIS longevity pathway SMK-1	--	S	Function unknown	PREDICTED: serine/threonine-protein phosphatase 4 regulatory subunit 3-like [Cucumis sativus]
Cla97C09G175070	152	146	30	301	353	440	2.53938	1.97348	0.455176	3.69611	4.86351	5.86487	0.00910735	1.19071	up	[QV]	Secondary metabolites biosynthesis, transport and catabolism;; Defense mechanisms	Molecular Function: iron ion binding (GO:0005506);; Cellular Component: integral component of membrane (GO:0016021);; Molecular Function: oxidoreductase activity, acting on paired donors, with incorporation or reduction of molecular oxygen (GO:0016705);; Molecular Function: heme binding (GO:0020037);; Biological Process: oxidation-reduction process (GO:0055114);;	K04123|0|cmo:103503517|K04123 ent-kaurenoic acid hydroxylase [EC:1.14.13.79] | (RefSeq) beta-amyrin 11-oxidase-like	Diterpenoid biosynthesis (ko00904)	[QI]	Secondary metabolites biosynthesis, transport and catabolism;; Lipid transport and metabolism	Cytochrome P450	Beta-amyrin 11-oxidase OS=Glycyrrhiza uralensis OX=74613 GN=CYP88D6 PE=1 SV=1	Q	Secondary metabolites biosynthesis, transport and catabolism	PREDICTED: beta-amyrin 11-oxidase-like [Cucumis melo]
Cla97C02G032560	3345	4254	1988	10431	8138	7850	79.9965	82.2242	43.2664	183.528	160.47	149.789	2.7e-05	1.19049	up	[Q]	Secondary metabolites biosynthesis, transport and catabolism	Molecular Function: iron ion binding (GO:0005506);; Molecular Function: oxidoreductase activity (GO:0016491);; Biological Process: oxidation-reduction process (GO:0055114);;	--	--	[QR]	Secondary metabolites biosynthesis, transport and catabolism;; General function prediction only	2OG-Fe(II) oxygenase superfamily;; non-haem dioxygenase in morphine synthesis N-terminal	Protein DMR6-LIKE OXYGENASE 1 OS=Arabidopsis thaliana OX=3702 GN=DLO1 PE=1 SV=1	S	Function unknown	flavonol synthase/flavanone 3-hydroxylase-like [Cucurbita moschata]
Cla97C01G018630	39	20	55	101	78	212	0.650305	0.267923	0.842572	1.25549	1.07864	2.85573	0.0109909	1.18977	up	[QV]	Secondary metabolites biosynthesis, transport and catabolism;; Defense mechanisms	--	K20562|0|cmo:103485013|K20562 biphenyl-4-hydroxylase | (RefSeq) cytochrome P450 CYP736A12-like	--	[Q]	Secondary metabolites biosynthesis, transport and catabolism	Cytochrome P450	Cytochrome P450 CYP736A12 OS=Panax ginseng OX=4054 PE=2 SV=1	Q	Secondary metabolites biosynthesis, transport and catabolism	PREDICTED: cytochrome P450 CYP736A12-like [Cucumis melo]
Cla97C05G098960	1562	1705	1661	3798	3933	5385	37.786	33.3145	36.5461	67.5764	78.4381	103.938	7.77e-09	1.1897	up	--	--	--	--	--	[R]	General function prediction only	--	Zinc finger CCCH domain-containing protein 49 OS=Arabidopsis thaliana OX=3702 GN=At4g29190 PE=2 SV=1	S	Function unknown	PREDICTED: zinc finger CCCH domain-containing protein 20-like [Cucumis melo]
Cla97C01G004270	39	29	20	121	58	107	0.899834	0.543649	0.418799	2.05784	1.10828	1.98321	0.00640098	1.18946	up	[O]	Posttranslational modification, protein turnover, chaperones	Molecular Function: metalloendopeptidase activity (GO:0004222);; Biological Process: proteolysis (GO:0006508);; Molecular Function: zinc ion binding (GO:0008270);; Cellular Component: extracellular matrix (GO:0031012);;	--	--	[OW]	Posttranslational modification, protein turnover, chaperones;; Extracellular structures	Matrixin;; Putative peptidoglycan binding domain	Metalloendoproteinase 1-MMP OS=Arabidopsis thaliana OX=3702 GN=1MMP PE=1 SV=1	O	Posttranslational modification, protein turnover, chaperones	metalloendoproteinase 1-MMP [Cucurbita maxima]
Cla97C03G057340	98	75	99	98	381	404	1.58645	1.09502	1.32949	1.11755	4.35379	4.86	0.0080848	1.18899	up	[G]	Carbohydrate transport and metabolism	Cellular Component: cytosol (GO:0005829);; Biological Process: dephosphorylation (GO:0016311);; Molecular Function: phosphatase activity (GO:0016791);;	K15637|0|cmo:103486394|K15637 serine/threonine-protein phosphatase PGAM5 [EC:3.1.3.16] | (RefSeq) probable 2-carboxy-D-arabinitol-1-phosphatase	--	[G]	Carbohydrate transport and metabolism	Histidine phosphatase superfamily (branch 1)	Probable 2-carboxy-D-arabinitol-1-phosphatase OS=Arabidopsis thaliana OX=3702 GN=At5g22620 PE=1 SV=1	G	Carbohydrate transport and metabolism	PREDICTED: probable 2-carboxy-D-arabinitol-1-phosphatase [Cucumis melo]
Cla97C04G072390	1041	248	222	1628	1518	2280	20.3444	3.91577	3.94469	23.4147	24.4642	35.5662	0.0110394	1.18847	up	--	--	Cellular Component: integral component of membrane (GO:0016021);; Molecular Function: transmembrane transporter activity (GO:0022857);; Biological Process: transmembrane transport (GO:0055085);;	--	--	--	--	EamA-like transporter family	WAT1-related protein At5g07050 OS=Arabidopsis thaliana OX=3702 GN=At5g07050 PE=2 SV=1	S	Function unknown	PREDICTED: WAT1-related protein At5g07050-like [Cucumis sativus]
Cla97C05G094950	2389	1230	1270	5122	4507	4577	49.4316	20.5557	23.9231	78.1462	77.2637	75.6802	0.000253197	1.18606	up	[I]	Lipid transport and metabolism	Biological Process: defense response to insect (GO:0002213);; Biological Process: lipid catabolic process (GO:0016042);; Molecular Function: lipase activity (GO:0016298);;	K01052|0|csv:101217446|K01052 lysosomal acid lipase/cholesteryl ester hydrolase [EC:3.1.1.13] | (RefSeq) triacylglycerol lipase 2	Steroid biosynthesis (ko00100)	[I]	Lipid transport and metabolism	Partial alpha/beta-hydrolase lipase region;; alpha/beta hydrolase fold;; Serine aminopeptidase, S33	Triacylglycerol lipase 2 OS=Arabidopsis thaliana OX=3702 GN=LIP2 PE=2 SV=1	S	Function unknown	PREDICTED: triacylglycerol lipase 2 isoform X1 [Cucumis sativus]
Cla97C01G017140	5864	4918	4457	16803	14247	10651	173.328	117.246	120.527	369.417	351.603	253.13	2.53e-06	1.18462	up	--	--	Molecular Function: transcription factor activity, sequence-specific DNA binding (GO:0003700);; Cellular Component: nucleus (GO:0005634);; Biological Process: regulation of transcription, DNA-templated (GO:0006355);; Molecular Function: sequence-specific DNA binding (GO:0043565);;	K09338|1.113e-147|cmo:103484884|K09338 homeobox-leucine zipper protein | (RefSeq) homeobox-leucine zipper protein HAT22-like	--	[K]	Transcription	Homeobox domain;; Homeobox associated leucine zipper	Homeobox-leucine zipper protein HAT22 OS=Arabidopsis thaliana OX=3702 GN=HAT22 PE=1 SV=1	K	Transcription	PREDICTED: homeobox-leucine zipper protein HAT22-like [Cucumis melo]
Cla97C01G001210	242	318	163	650	676	640	3.93292	4.18776	2.41427	7.79299	9.08251	8.31897	1.92e-05	1.18396	up	[G]	Carbohydrate transport and metabolism	Cellular Component: integral component of plasma membrane (GO:0005887);; Biological Process: water transport (GO:0006833);; Biological Process: cellular water homeostasis (GO:0009992);; Molecular Function: water channel activity (GO:0015250);; Molecular Function: glycerol channel activity (GO:0015254);; Biological Process: glycerol transport (GO:0015793);; Biological Process: ion transmembrane tr…	K09874|0|cmo:103482897|K09874 aquaporin NIP | (RefSeq) probable aquaporin NIP5-1	--	[G]	Carbohydrate transport and metabolism	Major intrinsic protein	Probable aquaporin NIP5-1 OS=Arabidopsis thaliana OX=3702 GN=NIP5-1 PE=2 SV=1	G	Carbohydrate transport and metabolism	PREDICTED: probable aquaporin NIP5-1 [Cucumis melo]
Citrullus_lanatus_newGene_1650	50	48	38	169	140	91	1.08921	0.842467	0.746225	2.72407	2.52158	1.54738	0.00142852	1.18395	up	[M]	Cell wall/membrane/envelope biogenesis	--	--	--	[V]	Defense mechanisms	--	Cinnamoyl-CoA reductase-like SNL6 OS=Oryza sativa subsp. japonica OX=39947 GN=SNL6 PE=3 SV=1	M	Cell wall/membrane/envelope biogenesis	cinnamoyl-CoA reductase-like SNL6 [Cucurbita moschata]
Cla97C04G072080	1082	874	259	4374	1643	1447	32.6974	21.3547	7.11574	97.2862	40.95	34.9096	0.00917805	1.1838	up	--	--	Molecular Function: oxidoreductase activity, acting on single donors with incorporation of molecular oxygen, incorporation of two atoms of oxygen (GO:0016702);; Biological Process: oxidation-reduction process (GO:0055114);;	K10712|6.21361e-167|cmo:103486005|K10712 cysteamine dioxygenase [EC:1.13.11.19] | (RefSeq) plant cysteine oxidase 2-like	Taurine and hypotaurine metabolism (ko00430)	[S]	Function unknown	PCO_ADO	Plant cysteine oxidase 1 OS=Arabidopsis thaliana OX=3702 GN=PCO1 PE=1 SV=1	S	Function unknown	PREDICTED: plant cysteine oxidase 2-like [Cucumis melo]
Cla97C09G167610	62	18	9	100	138	129	3.13893	0.721235	0.414619	3.73852	5.7669	5.22738	0.0211161	1.18361	up	--	--	--	--	--	--	--	Domain of unknown function (DUF4228)	--	S	Function unknown	PREDICTED: uncharacterized protein LOC103492762 [Cucumis melo]
Cla97C11G221190	49	42	65	52	142	373	0.869074	0.553695	1.10897	0.733005	1.99901	5.04664	0.0174829	1.18153	up	--	--	--	--	--	--	--	Auxin canalisation;; Plant pleckstrin homology-like region	VAN3-binding protein OS=Arabidopsis thaliana OX=3702 GN=VAB PE=1 SV=1	S	Function unknown	PREDICTED: VAN3-binding protein-like isoform X1 [Cucumis melo]
Cla97C05G096500	835	412	866	2893	2424	1095	17.0744	6.80513	16.104	43.5159	40.8657	17.8567	0.0023642	1.18102	up	[O]	Posttranslational modification, protein turnover, chaperones	Cellular Component: intracellular (GO:0005622);; Biological Process: intracellular signal transduction (GO:0035556);; Molecular Function: metal ion binding (GO:0046872);;	K17609|0|cmo:103503856|K17609 nucleoredoxin [EC:1.8.1.8] | (RefSeq) probable nucleoredoxin 2	--	[R]	General function prediction only	Thioredoxin-like;; AhpC/TSA family;; Thioredoxin;; Thioredoxin-like domain;; C1 domain	Probable nucleoredoxin 2 OS=Oryza sativa subsp. japonica OX=39947 GN=Os01g0794400 PE=2 SV=1	O	Posttranslational modification, protein turnover, chaperones	probable nucleoredoxin 2 [Cucurbita pepo subsp. pepo]
Cla97C10G199370	2697	2668	2798	7352	6694	7334	27.8876	20.9849	36.9262	51.5906	95.2245	58.2427	4.43e-14	1.18046	up	--	--	Molecular Function: DNA binding (GO:0003677);; Cellular Component: nucleus (GO:0005634);; Biological Process: transcription, DNA-templated (GO:0006351);;	--	--	--	--	TFIIS helical bundle-like domain	Probable mediator of RNA polymerase II transcription subunit 26b OS=Arabidopsis thaliana OX=3702 GN=MED26B PE=2 SV=1	S	Function unknown	PREDICTED: probable mediator of RNA polymerase II transcription subunit 26b [Cucumis melo]
Cla97C07G137050	1379	706	723	2788	2276	3126	12.0706	5.0756	5.92427	16.7924	16.1365	21.6398	0.000439464	1.17947	up	[M]	Cell wall/membrane/envelope biogenesis	Biological Process: MAPK cascade (GO:0000165);; Molecular Function: MAP kinase activity (GO:0004707);; Molecular Function: ATP binding (GO:0005524);; Cellular Component: intracellular (GO:0005622);;	--	--	[T]	Signal transduction mechanisms	Protein kinase domain;; Protein tyrosine kinase;; Lipopolysaccharide kinase (Kdo/WaaP) family	Mitogen-activated protein kinase 19 OS=Arabidopsis thaliana OX=3702 GN=MPK19 PE=2 SV=2	T	Signal transduction mechanisms	PREDICTED: mitogen-activated protein kinase 19-like isoform X1 [Cucumis melo]
Cla97C01G017960	4920	3302	3697	10247	10302	12178	50.8668	27.1369	33.7548	76.4984	87.3548	100.14	5.12e-06	1.17844	up	--	--	Cellular Component: integral component of membrane (GO:0016021);;	--	--	[R]	General function prediction only	LMBR1-like membrane protein	--	S	Function unknown	PREDICTED: LMBR1 domain-containing protein 2 homolog A [Cucumis melo]
Cla97C05G092790	876	622	1127	3262	2093	1998	12.2738	7.06826	14.4449	33.7214	24.3237	22.1951	9.83e-05	1.17837	up	[HJ]	Coenzyme transport and metabolism;; Translation, ribosomal structure and biogenesis	--	K14487|0|cmo:103503255|K14487 auxin responsive GH3 gene family | (RefSeq) probable indole-3-acetic acid-amido synthetase GH3.1	Plant hormone signal transduction (ko04075)	--	--	GH3 auxin-responsive promoter	Probable indole-3-acetic acid-amido synthetase GH3.1 OS=Arabidopsis thaliana OX=3702 GN=GH3.1 PE=2 SV=1	S	Function unknown	PREDICTED: probable indole-3-acetic acid-amido synthetase GH3.1 [Cucumis melo]
Cla97C02G048400	300	102	224	561	463	959	7.24369	1.97501	4.91413	9.97065	9.22677	18.5046	0.00465263	1.17834	up	--	--	--	--	--	--	--	--	F-box protein At3g44326 OS=Arabidopsis thaliana OX=3702 GN=At3g44326 PE=2 SV=1	S	Function unknown	PREDICTED: probable F-box protein At1g60180 [Cucumis sativus]
Cla97C08G146990	1241	639	829	3007	2600	2165	20.3764	8.90267	12.962	37.8546	36.4212	28.6121	0.000215642	1.1783	up	[C]	Energy production and conversion	Molecular Function: oxidoreductase activity, acting on the aldehyde or oxo group of donors, disulfide as acceptor (GO:0016624);; Biological Process: oxidation-reduction process (GO:0055114);;	K00166|0|cmo:103488700|K00166 2-oxoisovalerate dehydrogenase E1 component alpha subunit [EC:1.2.4.4] | (RefSeq) 2-oxoisovalerate dehydrogenase subunit alpha 1, mitochondrial	Valine, leucine and isoleucine degradation (ko00280);; Propanoate metabolism (ko00640)	[C]	Energy production and conversion	Dehydrogenase E1 component;; Thiamine pyrophosphate enzyme, C-terminal TPP binding domain	2-oxoisovalerate dehydrogenase subunit alpha 1, mitochondrial OS=Arabidopsis thaliana OX=3702 GN=At1g21400 PE=2 SV=1	C	Energy production and conversion	PREDICTED: 2-oxoisovalerate dehydrogenase subunit alpha 1, mitochondrial [Cucumis melo]
Cla97C10G199910	69	205	22	976	267	78	1.67982	4.02719	0.481423	17.5113	5.35249	1.50939	0.0276166	1.17803	up	--	--	--	K09422|7.947e-120|csv:101208377|K09422 myb proto-oncogene protein, plant | (RefSeq) transcription factor MYB44	--	[K]	Transcription	Myb-like DNA-binding domain;; Myb-like DNA-binding domain	Transcription factor CSA OS=Oryza sativa subsp. japonica OX=39947 GN=CSA PE=2 SV=2	K	Transcription	PREDICTED: transcription factor MYB44 [Cucumis sativus]
Cla97C01G007760	24	25	44	130	76	78	1.11732	0.956585	1.90859	4.57686	2.97556	2.97249	0.0044466	1.17737	up	--	--	Molecular Function: transcription factor activity, sequence-specific DNA binding (GO:0003700);; Biological Process: regulation of transcription, DNA-templated (GO:0006355);; Molecular Function: sequence-specific DNA binding (GO:0043565);;	--	--	--	--	bZIP transcription factor;; Basic region leucine zipper;; bZIP Maf transcription factor	Basic leucine zipper 43 OS=Arabidopsis thaliana OX=3702 GN=BZIP43 PE=1 SV=1	K	Transcription	PREDICTED: basic leucine zipper 43 [Cucumis melo]
Cla97C01G001330	1140	650	384	2726	1729	2154	175.453	80.8599	53.6978	308.602	219.42	264.487	0.00199571	1.17719	up	--	--	--	--	--	--	--	--	--	S	Function unknown	PREDICTED: uncharacterized protein LOC103482883 [Cucumis melo]
Cla97C01G006220	512	411	500	1406	1211	1203	5.50044	3.39157	4.87582	11.425	10.2714	10.1611	1.39e-07	1.17711	up	[T]	Signal transduction mechanisms	Molecular Function: DNA binding (GO:0003677);; Cellular Component: nucleus (GO:0005634);; Biological Process: regulation of transcription, DNA-templated (GO:0006355);;	K14491|0|cmo:103504590|K14491 two-component response regulator ARR-B family | (RefSeq) uncharacterized LOC103504590	Plant hormone signal transduction (ko04075)	[K]	Transcription	Response regulator receiver domain	Putative two-component response regulator-like APRR6 OS=Arabidopsis thaliana OX=3702 GN=APRR6 PE=3 SV=2	T	Signal transduction mechanisms	PREDICTED: uncharacterized protein LOC103504590 isoform X1 [Cucumis melo]
Cla97C03G054140	19	12	28	63	59	67	0.725655	0.386984	1.00897	1.83533	1.941	2.13244	0.00776986	1.17679	up	--	--	Biological Process: response to nitrate (GO:0010167);; Biological Process: nitrate transport (GO:0015706);; Cellular Component: integral component of membrane (GO:0016021);;	--	--	--	--	High-affinity nitrate transporter accessory	High-affinity nitrate transporter 3.1 OS=Arabidopsis thaliana OX=3702 GN=NRT3.1 PE=1 SV=1	P	Inorganic ion transport and metabolism	high-affinity nitrate transporter 3.1-like precursor [Cucumis sativus]
Cla97C07G134150	414	288	422	918	1376	842	4.13954	2.11175	3.90814	7.42129	11.0111	7.05586	0.000138036	1.17656	up	--	--	Biological Process: auxin-activated signaling pathway (GO:0009734);; Cellular Component: integral component of membrane (GO:0016021);; Biological Process: transmembrane transport (GO:0055085);;	K13947|0|cmo:103495108|K13947 auxin efflux carrier family | (RefSeq) auxin efflux carrier component 7-like	--	--	--	Membrane transport protein	Auxin efflux carrier component 7 OS=Arabidopsis thaliana OX=3702 GN=PIN7 PE=1 SV=2	U	Intracellular trafficking, secretion, and vesicular transport	PREDICTED: auxin efflux carrier component 7-like [Cucumis melo]
Cla97C06G127910	77	246	10	840	462	155	1.81572	4.7131	0.191387	14.5202	8.98109	2.99484	0.027725	1.17629	up	--	--	--	K15382|2.99356e-117|cmo:103502295|K15382 solute carrier family 50 (sugar transporter) | (RefSeq) bidirectional sugar transporter SWEET12-like	--	[R]	General function prediction only	Sugar efflux transporter for intercellular exchange	Bidirectional sugar transporter SWEET11 OS=Arabidopsis thaliana OX=3702 GN=SWEET11 PE=1 SV=1	U	Intracellular trafficking, secretion, and vesicular transport	PREDICTED: bidirectional sugar transporter SWEET12-like [Cucumis melo]
Cla97C01G011650	2200	3851	1604	7739	6856	6052	50.604	71.5949	33.5723	130.984	130.043	111.081	5.3e-05	1.17585	up	[HR]	Coenzyme transport and metabolism;; General function prediction only	Molecular Function: hydrolase activity (GO:0016787);;	--	--	--	--	Alpha/beta hydrolase family;; alpha/beta hydrolase fold;; Serine aminopeptidase, S33	--	S	Function unknown	PREDICTED: uncharacterized protein LOC101208945 [Cucumis sativus]
Cla97C05G079940	4486	2625	5065	8900	10024	15679	20.0909	9.27821	20.5843	29.274	37.0208	55.6778	0.000349873	1.17485	up	[K]	Transcription	Molecular Function: DNA binding (GO:0003677);; Molecular Function: RNA binding (GO:0003723);; Molecular Function: ribonuclease III activity (GO:0004525);; Molecular Function: ATP binding (GO:0005524);; Biological Process: RNA processing (GO:0006396);; Biological Process: RNA phosphodiester bond hydrolysis, endonucleolytic (GO:0090502);;	K11592|0|cmo:103483092|K11592 endoribonuclease Dicer [EC:3.1.26.-] | (RefSeq) endoribonuclease Dicer homolog 1	--	[A]	RNA processing and modification	Ribonuclease III domain;; Ribonuclease-III-like;; Dicer dimerisation domain;; PAZ domain;; Double-stranded RNA binding motif;; Helicase conserved C-terminal domain;; double strand RNA binding domain from DEAD END PROTEIN 1;; DEAD/DEAH box helicase;; Type III restriction enzyme, res subunit	Endoribonuclease Dicer homolog 1 OS=Arabidopsis thaliana OX=3702 GN=DCL1 PE=1 SV=2	L	Replication, recombination and repair	PREDICTED: endoribonuclease Dicer homolog 1 [Cucumis melo]
Cla97C02G034750	1408	1228	1346	2410	3520	5042	38.5677	27.1831	33.5595	48.5709	79.498	110.22	8.04e-05	1.17437	up	--	--	Molecular Function: DNA binding (GO:0003677);;	K09422|0|cmo:103501124|K09422 myb proto-oncogene protein, plant | (RefSeq) transcription factor MYB44-like	--	[K]	Transcription	Myb-like DNA-binding domain;; Myb-like DNA-binding domain	Transcription factor MYB73 OS=Arabidopsis thaliana OX=3702 GN=MYB73 PE=1 SV=1	K	Transcription	PREDICTED: transcription factor MYB44-like [Cucumis melo]
Cla97C05G091000	73	44	112	160	196	354	4.10994	1.98782	5.77804	6.67638	9.159	16.0237	0.00556192	1.17385	up	--	--	Molecular Function: voltage-gated potassium channel activity (GO:0005249);; Cellular Component: integral component of plasma membrane (GO:0005887);; Biological Process: ion transmembrane transport (GO:0034220);; Biological Process: regulation of membrane potential (GO:0042391);;	K05391|9.79678e-52|csv:101214911|K05391 cyclic nucleotide gated channel, other eukaryote | (RefSeq) cyclic nucleotide-gated ion channel 1-like	--	[PT]	Inorganic ion transport and metabolism;; Signal transduction mechanisms	--	Cyclic nucleotide-gated ion channel 1 OS=Arabidopsis thaliana OX=3702 GN=CNGC1 PE=1 SV=1	U	Intracellular trafficking, secretion, and vesicular transport	cyclic nucleotide-gated ion channel 1-like [Cucurbita maxima]
Cla97C05G100290	239	128	237	413	660	679	5.77935	2.01017	5.15226	7.94067	12.5898	14.6339	0.000986071	1.17376	up	--	--	--	--	--	--	--	Jacalin-like lectin domain	Mannose/glucose-specific lectin (Fragment) OS=Parkia platycephala OX=185447 PE=1 SV=1	S	Function unknown	PREDICTED: jacalin-related lectin 3 isoform X2 [Cucumis sativus]
Cla97C09G178020	9086	8747	6748	24279	20592	20459	126.168	98.1698	85.2836	247.853	235.616	226.563	2.32e-08	1.17327	up	[C]	Energy production and conversion	Molecular Function: aldehyde dehydrogenase (NAD) activity (GO:0004029);; Molecular Function: methylmalonate-semialdehyde dehydrogenase (acylating) activity (GO:0004491);; Molecular Function: malonate-semialdehyde dehydrogenase (acetylating) activity (GO:0018478);; Biological Process: oxidation-reduction process (GO:0055114);;	K00140|0|cmo:103495370|K00140 malonate-semialdehyde dehydrogenase (acetylating) / methylmalonate-semialdehyde dehydrogenase [EC:1.2.1.18 1.2.1.27] | (RefSeq) methylmalonate-semialdehyde dehydrogenase [acylating], mitochondrial	Valine, leucine and isoleucine degradation (ko00280);; beta-Alanine metabolism (ko00410);; Inositol phosphate metabolism (ko00562);; Propanoate metabolism (ko00640);; Carbon metabolism (ko01200)	[EG]	Amino acid transport and metabolism;; Carbohydrate transport and metabolism	Aldehyde dehydrogenase family	Methylmalonate-semialdehyde dehydrogenase [acylating], mitochondrial OS=Arabidopsis thaliana OX=3702 GN=ALDH6B2 PE=1 SV=2	I	Lipid transport and metabolism	PREDICTED: methylmalonate-semialdehyde dehydrogenase [acylating], mitochondrial [Cucumis melo]
Cla97C05G101200	62	39	31	83	135	207	2.22176	1.1122	1.00924	2.17231	3.96787	5.90564	0.00797938	1.17259	up	--	--	--	--	--	--	--	Protein of unknown function, DUF617	Protein MIZU-KUSSEI 1 OS=Arabidopsis thaliana OX=3702 GN=MIZ1 PE=1 SV=1	S	Function unknown	protein MIZU-KUSSEI 1 [Cucurbita maxima]
Cla97C07G140200	240	17	4	1050	1652	2000	10.6281	0.589804	0.151165	34.2145	60.3683	70.7074	0.0247127	1.17176	up	--	--	--	--	--	[K]	Transcription	--	--	S	Function unknown	PREDICTED: uncharacterized protein LOC103489976 [Cucumis melo]
Cla97C09G163930	1382	1227	2049	1025	6983	7159	46.8151	33.577	63.0115	25.516	195.306	193.842	0.0116269	1.17078	up	[G]	Carbohydrate transport and metabolism	Cellular Component: protein storage vacuole (GO:0000326);; Cellular Component: Golgi apparatus (GO:0005794);; Cellular Component: plasma membrane (GO:0005886);; Biological Process: water transport (GO:0006833);; Cellular Component: plant-type cell wall (GO:0009505);; Cellular Component: plasmodesma (GO:0009506);; Cellular Component: plant-type vacuole membrane (GO:0009705);; Cellular Component: c…	K09873|2.60221e-143|cmo:103500601|K09873 aquaporin TIP | (RefSeq) aquaporin TIP2-1	--	[G]	Carbohydrate transport and metabolism	Major intrinsic protein	Aquaporin TIP2-1 OS=Arabidopsis thaliana OX=3702 GN=TIP2-1 PE=1 SV=2	G	Carbohydrate transport and metabolism	PREDICTED: aquaporin TIP2-1 [Cucumis melo]
Cla97C05G108400	1402	1040	739	2945	2546	3382	38.4905	23.8342	17.2081	61.6181	59.3542	74.8643	9e-05	1.16945	up	--	--	Molecular Function: zinc ion binding (GO:0008270);;	--	--	[O]	Posttranslational modification, protein turnover, chaperones	Ring finger domain;; Zinc finger, C3HC4 type (RING finger)	E3 ubiquitin-protein ligase AIRP2 OS=Arabidopsis thaliana OX=3702 GN=AIRP2 PE=1 SV=1	S	Function unknown	PREDICTED: E3 ubiquitin-protein ligase RNF8-B [Cucumis melo]
Cla97C08G149330	197	169	235	592	555	469	3.64769	2.49665	2.18427	7.42629	8.52149	7.18872	4.03e-06	1.16941	up	--	--	--	--	--	[G]	Carbohydrate transport and metabolism	Glycolipid transfer protein (GLTP)	Glycolipid transfer protein 2 OS=Arabidopsis thaliana OX=3702 GN=GLTP2 PE=2 SV=1	U	Intracellular trafficking, secretion, and vesicular transport	PREDICTED: pleckstrin homology domain-containing family A member 8 [Cucumis sativus]
Cla97C02G028110	12306	14113	4782	32579	30524	25503	381.72	353.719	134.937	743.28	780.461	631.06	0.000801273	1.16883	up	--	--	--	--	--	--	--	Salt stress response/antifungal	Cysteine-rich repeat secretory protein 38 OS=Arabidopsis thaliana OX=3702 GN=CRRSP38 PE=2 SV=1	S	Function unknown	PREDICTED: cysteine-rich repeat secretory protein 38-like [Cucumis melo]
Cla97C10G201620	16112	19212	4260	57889	37936	26229	411.408	396.359	99.0794	1087.64	798.229	534.401	0.00580356	1.16808	up	[IQR]	Lipid transport and metabolism;; Secondary metabolites biosynthesis, transport and catabolism;; General function prediction only	Molecular Function: oxidoreductase activity (GO:0016491);; Biological Process: oxidation-reduction process (GO:0055114);;	--	--	[R]	General function prediction only	Enoyl-(Acyl carrier protein) reductase;; short chain dehydrogenase;; KR domain	Tropinone reductase-like 1 OS=Erythroxylum coca OX=289672 PE=2 SV=1	S	Function unknown	wts2L [Citrullus lanatus]
Cla97C02G040260	184	161	191	356	1130	229	1.77472	1.24939	1.64792	3.10452	12.4366	1.63026	0.0103257	1.16778	up	[E]	Amino acid transport and metabolism	Molecular Function: aminopeptidase activity (GO:0004177);; Cellular Component: cytoplasm (GO:0005737);; Biological Process: proteolysis (GO:0006508);; Molecular Function: metalloexopeptidase activity (GO:0008235);; Molecular Function: manganese ion binding (GO:0030145);;	K01255|0|csv:101215538|K01255 leucyl aminopeptidase [EC:3.4.11.1] | (RefSeq) leucine aminopeptidase 3, chloroplastic	Glutathione metabolism (ko00480)	[R]	General function prediction only	Cytosol aminopeptidase family, catalytic domain;; Cytosol aminopeptidase family, N-terminal domain	Leucine aminopeptidase 2, chloroplastic OS=Arabidopsis thaliana OX=3702 GN=LAP2 PE=2 SV=2	E	Amino acid transport and metabolism	PREDICTED: leucine aminopeptidase 3, chloroplastic [Cucumis sativus]
Cla97C07G133300	1565	1631	1529	3560	4215	4545	31.6856	26.6702	28.1419	52.8433	70.0907	73.2343	6.77e-10	1.16742	up	[GR]	Carbohydrate transport and metabolism;; General function prediction only	Molecular Function: hydrolase activity (GO:0016787);;	--	--	[R]	General function prediction only	Haloacid dehalogenase-like hydrolase	--	S	Function unknown	PREDICTED: pseudouridine-5&apos;-phosphatase [Cucumis sativus]
Cla97C05G085420	3566	2385	2294	9280	6411	7140	37.0685	20.1036	21.7305	71.3504	55.1927	59.8675	3.57e-05	1.16613	up	[T]	Signal transduction mechanisms	Molecular Function: phosphorelay sensor kinase activity (GO:0000155);; Cellular Component: endoplasmic reticulum membrane (GO:0005789);; Biological Process: negative regulation of ethylene-activated signaling pathway (GO:0010105);; Cellular Component: integral component of membrane (GO:0016021);; Biological Process: peptidyl-histidine phosphorylation (GO:0018106);; Biological Process: signal tran…	K14509|0|cmo:103483624|K14509 ethylene receptor [EC:2.7.13.-] | (RefSeq) ETR2; ethylene receptor	Plant hormone signal transduction (ko04075)	[T]	Signal transduction mechanisms	Response regulator receiver domain;; GAF domain;; Histidine kinase-, DNA gyrase B-, and HSP90-like ATPase	Ethylene receptor 2 OS=Arabidopsis thaliana OX=3702 GN=ETR2 PE=1 SV=2	T	Signal transduction mechanisms	ethylene receptor [Cucumis melo var. cantalupo]
Cla97C03G061560	2718	2021	1804	4865	5027	8283	48.1317	29.031	29.1639	63.563	73.7719	117.616	0.000120453	1.16564	up	[F]	Nucleotide transport and metabolism	Cellular Component: integral component of membrane (GO:0016021);; Molecular Function: hydrolase activity (GO:0016787);;	K14641|1.04622e-168|sind:105170629|K14641 apyrase [EC:3.6.1.5] | (RefSeq) apyrase 2-like	Purine metabolism (ko00230);; Pyrimidine metabolism (ko00240)	[F]	Nucleotide transport and metabolism	GDA1/CD39 (nucleoside phosphatase) family	Apyrase 2 OS=Arabidopsis thaliana OX=3702 GN=APY2 PE=1 SV=1	GO	Carbohydrate transport and metabolism;; Posttranslational modification, protein turnover, chaperones	apyrase 2-like [Cucurbita maxima]
Cla97C11G209550	239	371	320	498	684	1450	15.7686	19.8024	19.2165	24.1897	37.2813	76.4931	0.00163262	1.16542	up	--	--	Cellular Component: integral component of membrane (GO:0016021);;	--	--	--	--	--	--	S	Function unknown	hypothetical protein Csa_2G006280 [Cucumis sativus]
Cla97C09G168820	232	260	222	594	748	542	3.17973	2.95588	2.66596	6.28704	8.54223	6.09256	9.09e-07	1.16534	up	[J]	Translation, ribosomal structure and biogenesis	Biological Process: translational termination (GO:0006415);; Cellular Component: chloroplast (GO:0009507);; Biological Process: chloroplast organization (GO:0009658);; Biological Process: thylakoid membrane organization (GO:0010027);; Molecular Function: translation release factor activity, codon specific (GO:0016149);; Biological Process: plastid translation (GO:0032544);; Molecular Function: ri…	K02835|0|cmo:103492855|K02835 peptide chain release factor 1 | (RefSeq) peptide chain release factor APG3, chloroplastic	--	[J]	Translation, ribosomal structure and biogenesis	PCRF domain;; RF-1 domain	Peptide chain release factor APG3, chloroplastic OS=Arabidopsis thaliana OX=3702 GN=APG3 PE=2 SV=1	J	Translation, ribosomal structure and biogenesis	PREDICTED: peptide chain release factor APG3, chloroplastic [Cucumis melo]
Cla97C03G053390	19	29	16	68	53	70	0.885276	1.08947	0.65354	2.38013	2.07351	2.65144	0.00481638	1.16333	up	--	--	--	--	--	--	--	Lateral organ boundaries (LOB) domain	LOB domain-containing protein 1 OS=Arabidopsis thaliana OX=3702 GN=LBD1 PE=2 SV=1	S	Function unknown	PREDICTED: LOB domain-containing protein 1-like [Cucumis sativus]
Cla97C01G008850	392	147	235	736	758	817	4.55875	1.50317	2.58755	7.40813	7.88129	8.25269	0.00192643	1.1629	up	--	--	Molecular Function: DNA binding (GO:0003677);; Cellular Component: nucleus (GO:0005634);; Biological Process: regulation of transcription, DNA-templated (GO:0006355);;	--	--	[O]	Posttranslational modification, protein turnover, chaperones	Myb-like DNA-binding domain	Protein REVEILLE 1 OS=Arabidopsis thaliana OX=3702 GN=RVE1 PE=2 SV=1	K	Transcription	PREDICTED: protein REVEILLE 1-like isoform X1 [Cucumis sativus]
Cla97C11G215720	168	202	109	646	341	362	3.33427	3.24778	1.97437	9.4586	5.58965	5.73844	0.000681438	1.16204	up	[E]	Amino acid transport and metabolism	Biological Process: glutamine metabolic process (GO:0006541);; Molecular Function: transferase activity (GO:0016740);; Molecular Function: hydrolase activity (GO:0016787);;	--	--	--	--	Peptidase C26;; Glutamine amidotransferase class-I	Putative glutamine amidotransferase GAT1_2.1 OS=Arabidopsis thaliana OX=3702 GN=GAT1_2.1 PE=2 SV=1	S	Function unknown	PREDICTED: uncharacterized protein LOC103485446 [Cucumis melo]
Cla97C01G026130	280	105	134	412	487	712	9.31582	2.81979	4.04999	10.0904	13.3677	18.9286	0.00475478	1.15994	up	--	--	Biological Process: response to water deprivation (GO:0009414);; Cellular Component: chloroplast thylakoid membrane (GO:0009535);; Biological Process: chloroplast organization (GO:0009658);; Biological Process: heat acclimation (GO:0010286);; Cellular Component: integral component of membrane (GO:0016021);; Biological Process: hyperosmotic salinity response (GO:0042538);; Biological Process: phot…	--	--	--	--	--	Protein CHLOROPLAST ENHANCING STRESS TOLERANCE, chloroplastic OS=Oryza sativa subsp. indica OX=39946 GN=CEST PE=3 SV=1	S	Function unknown	ycf3-interacting protein 1, chloroplastic [Cucurbita moschata]
Cla97C10G200200	114	120	39	672	296	71	1.85969	1.58671	0.577569	8.10792	3.99303	0.919347	0.0229343	1.15918	up	--	--	Molecular Function: transcription factor activity, sequence-specific DNA binding (GO:0003700);; Biological Process: regulation of transcription, DNA-templated (GO:0006355);; Molecular Function: sequence-specific DNA binding (GO:0043565);;	K14431|0|cmo:103486785|K14431 transcription factor TGA | (RefSeq) transcription factor HBP-1b(c38)	Plant hormone signal transduction (ko04075)	--	--	Seed dormancy control;; Basic region leucine zipper;; bZIP transcription factor	bZIP transcription factor TGA10 OS=Nicotiana tabacum OX=4097 GN=TGA10 PE=1 SV=1	K	Transcription	PREDICTED: transcription factor HBP-1b(c38) isoform X1 [Cucumis melo]
Cla97C07G136170	178	229	277	388	628	856	3.56367	3.29872	4.48595	6.00893	10.5774	12.5738	0.000445911	1.15909	up	--	--	Molecular Function: transcription factor activity, sequence-specific DNA binding (GO:0003700);; Biological Process: regulation of transcription, DNA-templated (GO:0006355);; Molecular Function: sequence-specific DNA binding (GO:0043565);;	K14431|0|csv:101208419|K14431 transcription factor TGA | (RefSeq) transcription factor TGA1	Plant hormone signal transduction (ko04075)	--	--	Seed dormancy control;; bZIP transcription factor;; Basic region leucine zipper	Transcription factor TGA1 OS=Arabidopsis thaliana OX=3702 GN=TGA1 PE=1 SV=2	K	Transcription	PREDICTED: transcription factor TGA1 isoform X1 [Cucumis sativus]
Cla97C05G085640	101	60	138	328	285	245	1.55242	0.713079	1.95242	3.76724	3.65783	3.02097	0.00134753	1.15702	up	--	--	Molecular Function: ATP binding (GO:0005524);; Molecular Function: kinase activity (GO:0016301);; Biological Process: phosphorylation (GO:0016310);;	--	--	--	--	Zeta toxin	--	S	Function unknown	hypothetical protein Csa_3G143510 [Cucumis sativus]
Cla97C10G201030	1476	1613	1203	3311	4005	3845	18.1806	15.7923	13.3212	24.2071	39.7132	36.5327	2.7e-08	1.15637	up	--	--	--	--	--	--	--	Targeting protein for Xklp2 (TPX2)	Protein WVD2-like 4 OS=Arabidopsis thaliana OX=3702 GN=WDL4 PE=1 SV=2	S	Function unknown	PREDICTED: protein WVD2-like 4 isoform X1 [Cucumis melo]
Cla97C03G055910	297	327	314	1025	670	768	12.6119	11.224	12.1307	32.0518	23.4782	26.0497	2.35e-07	1.15636	up	--	--	--	--	--	--	--	Senescence regulator	--	S	Function unknown	PREDICTED: uncharacterized protein LOC103485322 [Cucumis melo]
Cla97C08G160460	1285	808	1304	3469	3089	2689	13.6894	6.71765	12.481	27.1011	27.1163	22.345	2.88e-05	1.15616	up	--	--	Cellular Component: integral component of membrane (GO:0016021);;	--	--	[R]	General function prediction only	Calcium-dependent channel, 7TM region, putative phosphate;; Late exocytosis, associated with Golgi transport;; Cytosolic domain of 10TM putative phosphate transporter	CSC1-like protein RXW8 OS=Arabidopsis thaliana OX=3702 GN=RXW8 PE=2 SV=1	S	Function unknown	hypothetical protein Csa_2G352960 [Cucumis sativus]
Cla97C05G099230	134	202	129	543	424	289	8.24604	10.0849	7.23608	24.6557	21.5924	14.2179	0.000178517	1.15492	up	[O]	Posttranslational modification, protein turnover, chaperones	Cellular Component: cell (GO:0005623);; Molecular Function: electron carrier activity (GO:0009055);; Molecular Function: protein disulfide oxidoreductase activity (GO:0015035);; Biological Process: cell redox homeostasis (GO:0045454);; Biological Process: oxidation-reduction process (GO:0055114);;	K03676|3.09408e-63|csv:101209529|K03676 glutaredoxin 3 | (RefSeq) glutaredoxin-C6	--	[O]	Posttranslational modification, protein turnover, chaperones	Glutaredoxin	Glutaredoxin-C6 OS=Arabidopsis thaliana OX=3702 GN=GRXC6 PE=2 SV=2	O	Posttranslational modification, protein turnover, chaperones	glutaredoxin-C6 [Cucurbita pepo subsp. pepo]
Cla97C08G156780	606	591	365	1902	1416	990	13.0732	10.3133	7.1635	30.2123	25.215	17.0521	0.00024642	1.15326	up	--	--	Molecular Function: acetylglucosaminyltransferase activity (GO:0008375);; Cellular Component: membrane (GO:0016020);;	--	--	--	--	Core-2/I-Branching enzyme	--	S	Function unknown	PREDICTED: uncharacterized protein LOC103488317 [Cucumis melo]
Cla97C01G016830	215	321	314	983	642	610	6.45014	7.45334	5.58429	21.3844	14.1541	14.2053	7.79e-06	1.1531	up	--	--	--	--	--	--	--	Domain of unknown function (DUF4228)	--	S	Function unknown	PREDICTED: uncharacterized protein LOC101222947 [Cucumis sativus]
Cla97C03G066180	9206	6261	7759	18877	19729	23700	203.53	111.844	156.074	306.973	359.559	418.024	5.71e-06	1.1524	up	--	--	Molecular Function: metal ion binding (GO:0046872);;	--	--	[R]	General function prediction only	Zinc finger C-x8-C-x5-C-x3-H type (and similar)	Zinc finger CCCH domain-containing protein 20 OS=Arabidopsis thaliana OX=3702 GN=At2g19810 PE=2 SV=1	S	Function unknown	PREDICTED: zinc finger CCCH domain-containing protein 20-like [Cucumis sativus]
Cla97C01G015220	2541	1412	1443	5242	4536	5302	68.7294	30.8498	35.4986	104.296	101.146	114.425	0.000191403	1.1521	up	--	--	Cellular Component: integral component of membrane (GO:0016021);;	--	--	[I]	Lipid transport and metabolism	GNS1/SUR4 family	Elongation of fatty acids protein 3-like OS=Arabidopsis thaliana OX=3702 GN=HOS3 PE=2 SV=1	I	Lipid transport and metabolism	PREDICTED: elongation of fatty acids protein 3-like [Cucumis melo]
Cla97C07G140040	1445	1143	721	3619	2863	2646	59.1037	37.7703	26.8215	108.871	96.5186	86.3272	0.000166685	1.15008	up	--	--	--	--	--	--	--	Cotton fibre expressed protein	--	S	Function unknown	PREDICTED: uncharacterized protein LOC103490087 [Cucumis melo]
Cla97C07G143460	769	844	784	1703	1992	2524	15.3522	12.5884	13.2898	24.3732	30.3167	39.4255	1.4e-07	1.15	up	--	--	--	--	--	--	--	Zinc-finger of C2H2 type;; Zinc-finger double-stranded RNA-binding	--	S	Function unknown	PREDICTED: uncharacterized protein LOC103487507 isoform X1 [Cucumis melo]
Cla97C03G055240	1086	628	922	1749	2300	3340	7.28694	3.40434	5.62711	8.63023	12.7181	17.877	0.000535466	1.14998	up	[K]	Transcription	Molecular Function: protein serine/threonine kinase activity (GO:0004674);; Molecular Function: ATP binding (GO:0005524);; Biological Process: protein phosphorylation (GO:0006468);; Cellular Component: integral component of membrane (GO:0016021);;	--	--	--	--	Leucine rich repeat;; Leucine Rich repeats (2 copies);; Protein kinase domain;; Protein tyrosine kinase;; Leucine Rich Repeat;; Leucine rich repeat N-terminal domain	LRR receptor-like serine/threonine-protein kinase GSO1 OS=Arabidopsis thaliana OX=3702 GN=GSO1 PE=1 SV=1	S	Function unknown	PREDICTED: LRR receptor-like serine/threonine-protein kinase GSO1 [Cucumis sativus]
Cla97C01G021510	5279	8414	3762	13930	13948	18212	96.3332	124.083	62.4528	186.986	209.826	265.153	5.04e-05	1.14986	up	[EH]	Amino acid transport and metabolism;; Coenzyme transport and metabolism	Molecular Function: phosphoadenylyl-sulfate reductase (thioredoxin) activity (GO:0004604);; Cellular Component: cell (GO:0005623);; Biological Process: cysteine biosynthetic process (GO:0019344);; Biological Process: sulfate reduction (GO:0019419);; Biological Process: cell redox homeostasis (GO:0045454);;	K05907|0|csv:101220567|K05907 adenylyl-sulfate reductase (glutathione) [EC:1.8.4.9] | (RefSeq) 5'-adenylylsulfate reductase 1, chloroplastic	Sulfur metabolism (ko00920)	[E]	Amino acid transport and metabolism	Phosphoadenosine phosphosulfate reductase family;; Thioredoxin	5&apos;-adenylylsulfate reductase 1, chloroplastic OS=Arabidopsis thaliana OX=3702 GN=APR1 PE=1 SV=2	P	Inorganic ion transport and metabolism	PREDICTED: 5&apos;-adenylylsulfate reductase 1, chloroplastic [Cucumis sativus]
Cla97C05G106750	82	155	67	456	263	167	2.28331	3.47651	1.6811	9.33811	6.0165	3.68917	0.00466318	1.14983	up	--	--	Cellular Component: integral component of membrane (GO:0016021);;	--	--	--	--	Thaumatin family	Pathogenesis-related protein 5 OS=Arabidopsis thaliana OX=3702 GN=At1g75040 PE=1 SV=1	S	Function unknown	PREDICTED: thaumatin-like protein 1 [Cucumis melo]
Cla97C06G124690	316	287	404	691	927	1057	3.44217	2.67092	4.02516	4.80842	6.70277	7.56592	2.46e-05	1.14853	up	[I]	Lipid transport and metabolism	Molecular Function: catalytic activity (GO:0003824);; Biological Process: metabolic process (GO:0008152);; Cellular Component: membrane (GO:0016020);;	--	--	[I]	Lipid transport and metabolism	--	Probable acyl-activating enzyme 17, peroxisomal OS=Arabidopsis thaliana OX=3702 GN=AAE17 PE=2 SV=1	I	Lipid transport and metabolism	probable acyl-activating enzyme 17, peroxisomal [Cucurbita pepo subsp. pepo]
Cla97C06G124420	177	75	17	233	466	336	3.06117	1.04036	0.254208	2.96521	6.65644	4.6428	0.024134	1.14806	up	--	--	Molecular Function: aspartic-type endopeptidase activity (GO:0004190);; Biological Process: proteolysis (GO:0006508);; Biological Process: response to stimulus (GO:0050896);;	--	--	[O]	Posttranslational modification, protein turnover, chaperones	Xylanase inhibitor N-terminal;; Xylanase inhibitor C-terminal;; Eukaryotic aspartyl protease	Protein ASPARTIC PROTEASE IN GUARD CELL 1 OS=Arabidopsis thaliana OX=3702 GN=ASPG1 PE=1 SV=1	O	Posttranslational modification, protein turnover, chaperones	PREDICTED: protein ASPARTIC PROTEASE IN GUARD CELL 1-like [Cucumis sativus]
Cla97C06G113250	113	122	70	626	358	73	1.92341	1.67962	1.08062	7.84417	5.02317	0.990709	0.0189259	1.14759	up	--	--	Cellular Component: integral component of membrane (GO:0016021);;	--	--	[R]	General function prediction only	Glycosyl transferase family 90	--	S	Function unknown	PREDICTED: protein O-glucosyltransferase 1-like [Cucumis melo]
Cla97C06G127620	7303	6410	6708	18793	15132	19195	113.028	115.016	96.7927	213.354	278.747	339.316	7.51e-09	1.14643	up	--	--	--	--	--	--	--	MYND finger	F-box protein At1g67340 OS=Arabidopsis thaliana OX=3702 GN=At1g67340 PE=1 SV=1	S	Function unknown	PREDICTED: F-box protein At1g67340-like [Cucumis melo]
Cla97C02G049380	1334	987	1367	3032	3095	3620	12.3271	7.12586	11.5904	19.4113	22.1128	24.9192	1.95e-06	1.146	up	[R]	General function prediction only	Molecular Function: GTP binding (GO:0005525);;	--	--	[J]	Translation, ribosomal structure and biogenesis	50S ribosome-binding GTPase;; KH-domain-like of EngA bacterial GTPase enzymes, C-terminal;; Ferrous iron transport protein B;; Dynamin family;; AIG1 family;; Elongation factor Tu GTP binding domain;; Signal recognition particle receptor beta subunit	Probable tRNA modification GTPase MnmE OS=Cyanidium caldarium OX=2771 GN=mnmE PE=3 SV=1	S	Function unknown	PREDICTED: uncharacterized protein LOC101205027 [Cucumis sativus]
[truncated: 3,052 more rows]
