# Supplementary material for: Metabolic, transcriptomic, and genetic analyses of candidate genes for seed size in watermelon
Source: Front Plant Sci. 2024 Jul 16;15:1394724. doi: 10.3389/fpls.2024.1394724 (PMC11286464; doi:10.3389/fpls.2024.1394724)
Supplement: Supplementary Table 6 — Differentially expressed genes (DEGs) between BW85 and F211 at 17 DAP. [file Table_6.xlsx]

## Sheet: W13_W14_W15_vs_W16_W17_W18.anno
#ID	W13_Count	W14_Count	W15_Count	W16_Count	W17_Count	W18_Count	W13_FPKM	W14_FPKM	W15_FPKM	W16_FPKM	W17_FPKM	W18_FPKM	Pvalue	log2FC	regulated	COG_class	COG_class_annotation	GO_annotation	KEGG_annotation	KEGG_pathway_annotation	KOG_class	KOG_class_annotation	Pfam_annotation	Swiss-Prot_annotation	eggNOG_class	eggNOG_class_annotation	NR_annotation
Cla97C02G046270	1406	322	2087	3147	7248	555	58.2164	15.8132	112.105	181.314	387.091	28.0019	0.0376544	1.13888	up	[Q]	Secondary metabolites biosynthesis, transport and catabolism	Molecular Function: catalytic activity (GO:0003824);; Cellular Component: extracellular region (GO:0005576);; Biological Process: response to osmotic stress (GO:0006970);; Biological Process: response to water deprivation (GO:0009414);;	--	--	--	--	Glyoxalase/Bleomycin resistance protein/Dioxygenase superfamily;; Glyoxalase-like domain	--	S	Function unknown	PREDICTED: uncharacterized protein LOC103490595 [Cucumis melo]
Cla97C03G063660	277	372	387	385	390	453	2.69507	4.28798	4.8887	5.21569	4.89459	5.36356	0.0449726	0.688673	up	--	--	Molecular Function: DNA binding (GO:0003677);; Molecular Function: transcription factor activity, sequence-specific DNA binding (GO:0003700);; Cellular Component: nucleus (GO:0005634);; Biological Process: regulation of transcription, DNA-templated (GO:0006355);; Biological Process: regulation of sulfur metabolic process (GO:0042762);;	K14514|0|cmo:103492044|K14514 ethylene-insensitive protein 3 | (RefSeq) ETHYLENE INSENSITIVE 3-like 3 protein	Plant hormone signal transduction (ko04075)	--	--	Ethylene insensitive 3	ETHYLENE INSENSITIVE 3-like 3 protein OS=Arabidopsis thaliana OX=3702 GN=EIL3 PE=1 SV=1	K	Transcription	PREDICTED: ETHYLENE INSENSITIVE 3-like 3 protein isoform X1 [Cucumis melo]
Cla97C08G145800	1466	1212	1314	1294	1366	1651	11.7797	11.4905	13.7938	14.4317	14.2473	16.3614	0.0166923	0.616961	up	--	--	Molecular Function: RNA binding (GO:0003723);; Molecular Function: metal ion binding (GO:0046872);;	K14404|0|cmo:103498632|K14404 cleavage and polyadenylation specificity factor subunit 4 | (RefSeq) 30-kDa cleavage and polyadenylation specificity factor 30-like	mRNA surveillance pathway (ko03015)	[TA]	Signal transduction mechanisms;; RNA processing and modification	YT521-B-like domain	30-kDa cleavage and polyadenylation specificity factor 30 OS=Arabidopsis thaliana OX=3702 GN=CPSF30 PE=1 SV=1	S	Function unknown	PREDICTED: 30-kDa cleavage and polyadenylation specificity factor 30-like [Cucumis melo]
Cla97C05G083110	451	646	512	725	1075	527	3.07687	5.19219	4.69278	7.22066	8.8094	4.35951	0.0276753	0.955617	up	--	--	Molecular Function: catalytic activity (GO:0003824);;	K10571|0|csv:101220010|K10571 de-etiolated-1 | (RefSeq) light-mediated development protein DET1	Ubiquitin mediated proteolysis (ko04120)	[K]	Transcription	De-etiolated protein 1 Det1	Light-mediated development protein DET1 OS=Solanum lycopersicum OX=4081 GN=DET1 PE=1 SV=1	O	Posttranslational modification, protein turnover, chaperones	light-mediated development protein DET1-like isoform X1 [Cucurbita pepo subsp. pepo]
Cla97C01G016730	404	263	419	548	620	360	5.12157	3.98168	5.6806	10.146	10.6885	5.65395	0.0389274	0.903162	up	[P]	Inorganic ion transport and metabolism	Biological Process: sulfate assimilation (GO:0000103);; Molecular Function: adenylylsulfate kinase activity (GO:0004020);; Molecular Function: ATP binding (GO:0005524);; Biological Process: phosphorylation (GO:0016310);; Biological Process: hydrogen sulfide biosynthetic process (GO:0070814);;	K00860|0|cmo:103484852|K00860 adenylylsulfate kinase [EC:2.7.1.25] | (RefSeq) adenylyl-sulfate kinase 3	Purine metabolism (ko00230);; Sulfur metabolism (ko00920)	[P]	Inorganic ion transport and metabolism	Adenylylsulphate kinase	Adenylyl-sulfate kinase, chloroplastic OS=Catharanthus roseus OX=4058 GN=AKN PE=2 SV=1	P	Inorganic ion transport and metabolism	PREDICTED: adenylyl-sulfate kinase 3 [Cucumis melo]
Cla97C02G043580	603	249	479	967	757	497	14.0012	7.01811	19.014	41.4561	30.4248	18.073	0.018648	1.08121	up	--	--	--	--	--	--	--	--	--	S	Function unknown	uncharacterized protein LOC111483895 [Cucurbita maxima]
Cla97C08G156110	186	273	150	320	423	355	1.85044	3.18648	1.96202	5.85441	7.17202	5.46947	0.000617037	1.26865	up	--	--	--	--	--	--	--	zinc-finger of the FCS-type, C2-C2	Protein MARD1 OS=Arabidopsis thaliana OX=3702 GN=MARD1 PE=2 SV=2	S	Function unknown	PREDICTED: uncharacterized protein LOC103488251 [Cucumis melo]
Cla97C11G214720	265	13	22	411	511	95	2.55249	0.18037	0.244531	5.50692	6.3462	1.29644	0.0310867	1.17917	up	--	--	Molecular Function: DNA binding (GO:0003677);; Molecular Function: transcription factor activity, sequence-specific DNA binding (GO:0003700);; Cellular Component: nucleus (GO:0005634);; Biological Process: regulation of transcription, DNA-templated (GO:0006355);; Biological Process: multicellular organism development (GO:0007275);;	K09285|0|csv:101219473|K09285 AP2-like factor, ANT lineage | (RefSeq) AP2-like ethylene-responsive transcription factor AIL1	--	--	--	AP2 domain	AP2-like ethylene-responsive transcription factor BBM1 OS=Brassica napus OX=3708 GN=BBM1 PE=2 SV=1	K	Transcription	PREDICTED: AP2-like ethylene-responsive transcription factor AIL1 [Cucumis sativus]
Cla97C07G135900	5331	4630	5409	5256	7305	5244	18.7866	19.6122	24.65	26.2725	33.468	22.1694	0.0497152	0.711701	up	--	--	Molecular Function: DNA binding (GO:0003677);; Molecular Function: zinc ion binding (GO:0008270);;	--	--	[K]	Transcription	Plus-3 domain;; GYF domain;; SWIB/MDM2 domain	Zinc finger CCCH domain-containing protein 19 OS=Arabidopsis thaliana OX=3702 GN=NERD PE=1 SV=3	S	Function unknown	PREDICTED: zinc finger CCCH domain-containing protein 44 [Cucumis sativus]
Cla97C04G079850	384	251	204	325	618	258	5.34323	4.03825	3.62928	6.28953	11.0521	4.33456	0.0371539	0.951785	up	--	--	--	--	--	--	--	Protein of unknown function (DUF760)	UV-B-induced protein At3g17800, chloroplastic OS=Arabidopsis thaliana OX=3702 GN=At3g17800 PE=2 SV=1	S	Function unknown	UV-B-induced protein At3g17800, chloroplastic-like [Cucurbita moschata]
Citrullus_lanatus_newGene_3179	293	110	483	749	688	453	7.68163	3.41614	16.4217	27.3385	23.2814	14.4652	0.0222642	1.15445	up	--	--	--	--	--	--	--	--	--	--	--	hypothetical protein MANES_07G105300 [Manihot esculenta]
Cla97C01G012150	46	91	104	271	364	25	0.739292	1.68398	2.21455	6.24926	7.64695	0.493699	0.0397869	1.12613	up	--	--	--	--	--	--	--	Dof domain, zinc finger	Dof zinc finger protein DOF5.6 OS=Arabidopsis thaliana OX=3702 GN=DOF5.6 PE=2 SV=2	S	Function unknown	PREDICTED: dof zinc finger protein DOF5.6 [Cucumis melo]
Cla97C05G086710	8884	2620	8667	24906	16419	4552	220.483	77.1282	279.025	859.905	525.373	137.603	0.0232051	1.19989	up	[E]	Amino acid transport and metabolism	--	--	--	--	--	Aluminium induced protein;; Glutamine amidotransferase domain;; Glutamine amidotransferase domain	Stem-specific protein TSJT1 OS=Nicotiana tabacum OX=4097 GN=TSJT1 PE=2 SV=1	S	Function unknown	aluminum-induced protein [Cucumis hystrix]
Cla97C07G134880	309	166	303	317	457	312	2.13916	1.35085	2.68198	2.92595	3.99673	2.57948	0.0412657	0.875609	up	[T]	Signal transduction mechanisms	Molecular Function: monovalent cation:proton antiporter activity (GO:0005451);; Biological Process: regulation of pH (GO:0006885);; Cellular Component: endomembrane system (GO:0012505);; Cellular Component: integral component of membrane (GO:0016021);; Biological Process: hydrogen ion transmembrane transport (GO:1902600);;	--	--	[P]	Inorganic ion transport and metabolism	Sodium/hydrogen exchanger family	Cation/H(+) antiporter 18 OS=Arabidopsis thaliana OX=3702 GN=CHX18 PE=2 SV=1	P	Inorganic ion transport and metabolism	PREDICTED: cation/H(+) antiporter 18-like [Cucumis sativus]
Cla97C07G142670	378	342	237	279	326	465	6.27546	6.37018	4.94829	6.52719	6.28137	9.13942	0.00215332	0.666226	up	[L]	Replication, recombination and repair	Molecular Function: RNA binding (GO:0003723);; Molecular Function: RNA-DNA hybrid ribonuclease activity (GO:0004523);; Molecular Function: transferase activity (GO:0016740);; Biological Process: RNA phosphodiester bond hydrolysis, endonucleolytic (GO:0090502);;	K10743|0|cmo:103494542|K10743 ribonuclease H2 subunit A [EC:3.1.26.4] | (RefSeq) ribonuclease H2 subunit A	DNA replication (ko03030)	[L]	Replication, recombination and repair	Ribonuclease HII	Ribonuclease H2 subunit A OS=Arabidopsis thaliana OX=3702 GN=At2g25100 PE=2 SV=2	L	Replication, recombination and repair	ribonuclease H2 subunit A [Cucurbita pepo subsp. pepo]
Cla97C10G203460	292	334	314	449	375	362	2.37793	3.17092	3.03966	4.59125	3.7684	3.50279	0.0257151	0.812446	up	--	--	--	--	--	--	--	NPH3 family;; BTB/POZ domain	BTB/POZ domain-containing protein At5g03250 OS=Arabidopsis thaliana OX=3702 GN=At5g03250 PE=2 SV=1	S	Function unknown	PREDICTED: BTB/POZ domain-containing protein At5g03250 [Cucumis sativus]
Cla97C02G038040	1428	819	1206	1500	1487	1456	14.9711	10.1839	16.4012	21.8756	20.091	18.5937	0.0177719	0.837131	up	[H]	Coenzyme transport and metabolism	Molecular Function: nicotinate-nucleotide diphosphorylase (carboxylating) activity (GO:0004514);; Molecular Function: nicotinate phosphoribosyltransferase activity (GO:0004516);; Biological Process: NAD biosynthetic process (GO:0009435);; Biological Process: nicotinate nucleotide salvage (GO:0019358);;	K00763|0|cmo:103497376|K00763 nicotinate phosphoribosyltransferase [EC:6.3.4.21] | (RefSeq) nicotinate phosphoribosyltransferase 2	Nicotinate and nicotinamide metabolism (ko00760)	[H]	Coenzyme transport and metabolism	Nicotinate phosphoribosyltransferase (NAPRTase) family	Nicotinate phosphoribosyltransferase 2 OS=Arabidopsis thaliana OX=3702 GN=NAPRT2 PE=2 SV=1	H	Coenzyme transport and metabolism	PREDICTED: nicotinate phosphoribosyltransferase 2 [Cucumis melo]
Cla97C05G088560	109	19	210	1210	3942	40	1.96696	0.391502	4.94219	30.6352	92.5533	0.865661	0.00482548	1.51299	up	--	--	--	--	--	--	--	--	Late embryogenesis abundant protein D-29 OS=Gossypium hirsutum OX=3635 PE=3 SV=1	S	Function unknown	PREDICTED: late embryogenesis abundant protein D-29 [Cucumis sativus]
Cla97C05G086860	426	368	316	405	417	413	8.44628	8.66524	8.12077	11.1953	10.668	9.99612	0.0259673	0.686274	up	[F]	Nucleotide transport and metabolism	Biological Process: purine ribonucleotide metabolic process (GO:0009150);; Biological Process: guanosine-containing compound metabolic process (GO:1901068);;	K00942|1.97284e-156|cmo:103483755|K00942 guanylate kinase [EC:2.7.4.8] | (RefSeq) guanylate kinase 3, chloroplastic-like	Purine metabolism (ko00230)	[F]	Nucleotide transport and metabolism	Guanylate kinase	Guanylate kinase 3, chloroplastic OS=Arabidopsis thaliana OX=3702 GN=GK3 PE=2 SV=1	F	Nucleotide transport and metabolism	PREDICTED: guanylate kinase 3, chloroplastic-like [Cucumis melo]
Cla97C09G169860	2060	988	3119	17147	22365	1733	24.8263	14.1197	48.7616	287.515	347.551	25.446	0.00066027	1.85465	up	--	--	Molecular Function: nutrient reservoir activity (GO:0045735);;	--	--	--	--	Cupin;; Cupin domain	Vicilin-like antimicrobial peptides 2-2 OS=Macadamia integrifolia OX=60698 GN=AMP2-2 PE=2 SV=1	S	Function unknown	PREDICTED: sucrose-binding protein-like [Cucumis melo]
Cla97C01G002490	787	739	964	617	1040	1420	28.1877	30.447	43.467	29.4219	46.6877	60.1818	0.0360027	0.686964	up	--	--	--	--	--	--	--	--	--	--	--	hypothetical protein Csa_5G152830 [Cucumis sativus]
Cla97C11G220650	4054	690	1757	7068	2855	2130	14.4764	2.77371	7.73095	33.3602	12.4869	8.8013	0.0407649	1.0673	up	--		Molecular Function: protein serine/threonine kinase activity (GO:0004674);; Molecular Function: ATP binding (GO:0005524);; Biological Process: protein phosphorylation (GO:0006468);;	--	--	[T]	Signal transduction mechanisms	Ethylene-responsive protein kinase Le-CTR1;; Protein tyrosine kinase;; Protein kinase domain	Serine/threonine-protein kinase CTR1 OS=Arabidopsis thaliana OX=3702 GN=CTR1 PE=1 SV=1	T	Signal transduction mechanisms	PREDICTED: serine/threonine-protein kinase CTR1 [Cucumis melo]
Cla97C07G135750	83	25	365	2053	6719	112	2.67006	0.956263	15.2768	92.2871	279.956	4.38882	0.00386377	1.55032	up	--	--	Biological Process: response to stress (GO:0006950);; Biological Process: response to water (GO:0009415);;	--	--	--	--	Dehydrin	--	--	--	PREDICTED: dehydrin DHN1 [Cucumis melo]
Cla97C01G009980	1312	939	1410	1467	2092	1375	9.8347	7.88521	13.6082	15.1673	18.9499	12.4147	0.0301214	0.868901	up	[R]	General function prediction only	Molecular Function: zinc ion binding (GO:0008270);; Biological Process: protein ubiquitination (GO:0016567);; Molecular Function: ligase activity (GO:0016874);; Molecular Function: ubiquitin protein ligase activity (GO:0061630);;	K10143|0|cmo:103498239|K10143 E3 ubiquitin-protein ligase RFWD2 [EC:2.3.2.27] | (RefSeq) E3 ubiquitin-protein ligase COP1-like	Ubiquitin mediated proteolysis (ko04120);; Circadian rhythm - plant (ko04712)	--	--	WD domain, G-beta repeat;; Zinc finger, C3HC4 type (RING finger);; Zinc finger, C3HC4 type (RING finger);; Zinc finger, C3HC4 type (RING finger)	E3 ubiquitin-protein ligase COP1 OS=Arabidopsis thaliana OX=3702 GN=COP1 PE=1 SV=2	S	Function unknown	PREDICTED: E3 ubiquitin-protein ligase COP1-like [Cucumis melo]
Cla97C03G066750	264	103	166	360	301	256	2.18594	1.01294	1.78547	4.14683	3.21158	2.58213	0.00891023	1.14261	up	--	--	--	--	--	[R]	General function prediction only	PPR repeat family;; PPR repeat;; PPR repeat;; Pentatricopeptide repeat domain;; Pentacotripeptide-repeat region of PRORP	Pentatricopeptide repeat-containing protein DOT4, chloroplastic OS=Arabidopsis thaliana OX=3702 GN=DOT4 PE=2 SV=1	S	Function unknown	PREDICTED: pentatricopeptide repeat-containing protein DOT4, chloroplastic-like [Cucumis melo]
Cla97C03G055740	21609	34519	24910	32349	41526	28200	158.7	301.692	236.369	330.971	393.725	251.845	0.0341024	0.816577	up	--	--	Molecular Function: aspartic-type endopeptidase activity (GO:0004190);; Cellular Component: vacuole (GO:0005773);; Biological Process: proteolysis (GO:0006508);; Biological Process: lipid metabolic process (GO:0006629);;	K08245|0|cmo:103485179|K08245 phytepsin [EC:3.4.23.40] | (RefSeq) aspartic proteinase	--	[O]	Posttranslational modification, protein turnover, chaperones	Eukaryotic aspartyl protease;; Saposin-like type B, region 1;; Xylanase inhibitor N-terminal;; Saposin-like type B, region 2	Aspartic proteinase OS=Cucurbita pepo OX=3663 PE=2 SV=1	O	Posttranslational modification, protein turnover, chaperones	PREDICTED: aspartic proteinase isoform X2 [Cucumis melo]
Cla97C01G021040	712	518	409	526	539	649	9.01523	7.78243	6.72217	9.26816	8.80449	10.0189	0.023117	0.605916	up	--	--	--	--	--	--	--	--	--	S	Function unknown	PREDICTED: uncharacterized protein LOC101207146 [Cucumis sativus]
Cla97C06G119640	891	669	1115	1692	3142	969	12.9289	11.769	20.342	36.2317	58.9015	17.581	0.00735735	1.3028	up	[F]	Nucleotide transport and metabolism	Cellular Component: integral component of membrane (GO:0016021);; Molecular Function: hydrolase activity (GO:0016787);;	--	--	[F]	Nucleotide transport and metabolism	NUDIX domain	Nudix hydrolase 20, chloroplastic OS=Arabidopsis thaliana OX=3702 GN=NUDT20 PE=2 SV=1	L	Replication, recombination and repair	nudix hydrolase 20, chloroplastic-like [Cucurbita pepo subsp. pepo]
Cla97C06G121220	3371	1057	2663	4932	4764	2307	13.6498	5.07186	13.9888	27.7844	24.8714	11.3808	0.0285174	1.05883	up	--		Molecular Function: protein kinase activity (GO:0004672);; Molecular Function: ATP binding (GO:0005524);; Biological Process: protein phosphorylation (GO:0006468);;	--	--	[T]	Signal transduction mechanisms	Protein tyrosine kinase;; Protein kinase domain;; PB1 domain	Serine/threonine-protein kinase CTR1 OS=Arabidopsis thaliana OX=3702 GN=CTR1 PE=1 SV=1	T	Signal transduction mechanisms	uncharacterized protein LOC111780672 [Cucurbita pepo subsp. pepo]
Cla97C10G199170	1131	735	502	1315	686	1474	7.9788	6.11957	4.88544	10.34	5.59519	11.3631	0.00344318	0.998901	up	--	--	Molecular Function: DNA binding (GO:0003677);;	--	--	[R]	General function prediction only	PPR repeat;; PPR repeat family;; Pentatricopeptide repeat domain;; Pentacotripeptide-repeat region of PRORP;; PPR repeat	Pentatricopeptide repeat-containing protein At1g80270, mitochondrial OS=Arabidopsis thaliana OX=3702 GN=At1g80270 PE=2 SV=1	S	Function unknown	pentatricopeptide repeat-containing protein At1g80270, mitochondrial-like [Cucurbita moschata]
Cla97C05G092460	2381	807	1857	2222	2383	2156	12.9199	4.89117	12.8868	18.5124	15.4317	14.8498	0.0495523	0.829961	up	--		Molecular Function: protein serine/threonine kinase activity (GO:0004674);; Molecular Function: ATP binding (GO:0005524);; Biological Process: protein phosphorylation (GO:0006468);; Cellular Component: integral component of membrane (GO:0016021);;	--	--	[T]	Signal transduction mechanisms	Protein kinase domain;; Protein tyrosine kinase	Probable receptor-like protein kinase At1g49730 OS=Arabidopsis thaliana OX=3702 GN=At1g49730 PE=2 SV=1	T	Signal transduction mechanisms	PREDICTED: probable receptor-like protein kinase At1g49730 [Cucumis sativus]
Cla97C03G060230	77	70	66	117	93	76	2.01452	2.19177	2.26516	4.29352	3.17354	2.45206	0.0476852	0.855268	up	--	--	--	--	--	--	--	--	--	S	Function unknown	uncharacterized protein LOC111489229 [Cucurbita maxima]
Cla97C07G134400	877	330	724	1107	1851	408	11.2749	5.03538	12.0862	19.8084	30.7071	6.39322	0.0474479	1.02196	up	[E]	Amino acid transport and metabolism	Molecular Function: serine-type carboxypeptidase activity (GO:0004185);; Biological Process: proteolysis (GO:0006508);;	K09645|0|csv:101205133|K09645 vitellogenic carboxypeptidase-like protein [EC:3.4.16.-] | (RefSeq) serine carboxypeptidase-like 50	--	[OE]	Posttranslational modification, protein turnover, chaperones;; Amino acid transport and metabolism	Serine carboxypeptidase	Serine carboxypeptidase-like 50 OS=Arabidopsis thaliana OX=3702 GN=SCPL50 PE=2 SV=1	E	Amino acid transport and metabolism	PREDICTED: serine carboxypeptidase-like 50 isoform X2 [Cucumis sativus]
Cla97C07G135240	324	196	172	268	270	298	9.59945	5.15107	5.9323	9.25872	10.383	7.7734	0.017047	0.786911	up	--	--	--	--	--	--	--	--	--	S	Function unknown	PREDICTED: uncharacterized protein LOC101210623 [Cucumis sativus]
Cla97C01G011840	711	151	1708	6662	7772	311	14.9736	3.77301	46.7115	195.388	211.257	7.97625	0.0135597	1.34788	up	[O]	Posttranslational modification, protein turnover, chaperones	Molecular Function: metalloendopeptidase activity (GO:0004222);; Biological Process: proteolysis (GO:0006508);; Molecular Function: zinc ion binding (GO:0008270);; Cellular Component: integral component of membrane (GO:0016021);; Cellular Component: extracellular matrix (GO:0031012);;	--	--	[OW]	Posttranslational modification, protein turnover, chaperones;; Extracellular structures	Matrixin	Metalloendoproteinase 4-MMP OS=Arabidopsis thaliana OX=3702 GN=4MMP PE=1 SV=1	O	Posttranslational modification, protein turnover, chaperones	PREDICTED: metalloendoproteinase 4-MMP [Cucumis melo]
Cla97C05G097850	78	23	71	80	162	102	2.21483	0.169038	0.574059	0.693825	1.30809	0.780698	0.0295235	1.09986	up	--	--	Cellular Component: membrane (GO:0016020);;	--	--	--	--	--	--	S	Function unknown	PREDICTED: uncharacterized protein LOC103500362 [Cucumis melo]
Cla97C01G008010	162	53	100	165	465	209	3.37303	1.30189	2.69609	4.79313	12.5399	5.31497	0.00341208	1.46174	up	[IQR]	Lipid transport and metabolism;; Secondary metabolites biosynthesis, transport and catabolism;; General function prediction only	Cellular Component: cytosol (GO:0005829);; Biological Process: proline biosynthetic process (GO:0006561);; Biological Process: response to heat (GO:0009408);; Biological Process: response to water deprivation (GO:0009414);; Biological Process: response to fructose (GO:0009750);; Biological Process: regulation of abscisic acid biosynthetic process (GO:0010115);; Molecular Function: xanthoxin dehyd…	K09841|1.23464e-170|cmo:103503321|K09841 xanthoxin dehydrogenase [EC:1.1.1.288] | (RefSeq) xanthoxin dehydrogenase	Carotenoid biosynthesis (ko00906)	[R]	General function prediction only	Enoyl-(Acyl carrier protein) reductase;; short chain dehydrogenase;; KR domain	Xanthoxin dehydrogenase OS=Arabidopsis thaliana OX=3702 GN=ABA2 PE=1 SV=1	S	Function unknown	PREDICTED: xanthoxin dehydrogenase [Cucumis melo]
Cla97C11G220310	467	196	266	427	527	320	2.2203	1.16662	1.76362	3.21212	3.61845	2.17118	0.0392068	0.903213	up	[J]	Translation, ribosomal structure and biogenesis	Cellular Component: cytoplasm (GO:0005737);; Biological Process: tRNA modification (GO:0006400);; Molecular Function: queuine tRNA-ribosyltransferase activity (GO:0008479);; Biological Process: queuosine biosynthetic process (GO:0008616);;	K00773|0|cmo:103503686|K00773 queuine tRNA-ribosyltransferase [EC:2.4.2.29] | (RefSeq) queuine tRNA-ribosyltransferase-like	--	[A]	RNA processing and modification	Queuine tRNA-ribosyltransferase	--	J	Translation, ribosomal structure and biogenesis	PREDICTED: queuine tRNA-ribosyltransferase-like isoform X1 [Cucumis melo]
Cla97C01G006020	290	173	418	1091	865	179	5.13389	3.56436	9.70051	24.104	18.0585	3.60175	0.0214991	1.22267	up	[Q]	Secondary metabolites biosynthesis, transport and catabolism	Molecular Function: oxidoreductase activity (GO:0016491);; Biological Process: oxidation-reduction process (GO:0055114);;	--	--	--	--	Taurine catabolism dioxygenase TauD, TfdA family	Clavaminate synthase-like protein At3g21360 OS=Arabidopsis thaliana OX=3702 GN=At3g21360 PE=1 SV=1	S	Function unknown	PREDICTED: clavaminate synthase-like protein At3g21360 [Cucumis melo]
Cla97C06G119800	1898	808	1253	1910	2292	1312	7.06581	3.57615	6.0579	9.90417	11.0113	6.38476	0.0334125	0.923952	up	--	--	Molecular Function: nucleic acid binding (GO:0003676);; Molecular Function: transferase activity (GO:0016740);;	K11593|0|csv:101213206|K11593 eukaryotic translation initiation factor 2C | (RefSeq) protein argonaute PNH1	--	[J]	Translation, ribosomal structure and biogenesis	Piwi domain;; N-terminal domain of argonaute;; PAZ domain;; Argonaute linker 1 domain;; Argonaute linker 2 domain;; Mid domain of argonaute	Protein argonaute PNH1 OS=Oryza sativa subsp. japonica OX=39947 GN=PHN1 PE=2 SV=1	J	Translation, ribosomal structure and biogenesis	PREDICTED: protein argonaute PNH1 isoform X1 [Cucumis sativus]
Cla97C10G198520	187	118	155	554	530	118	8.62909	6.44041	9.31282	35.6913	31.6331	6.63825	0.00649031	1.40966	up	--	--	--	--	--	--	--	--	--	S	Function unknown	PREDICTED: uncharacterized protein LOC101207074 [Cucumis sativus]
Cla97C02G046940	1200	812	835	931	829	1263	12.295	9.86242	11.0909	13.2608	10.9456	15.7593	0.0110592	0.593009	up	--	--	Molecular Function: nucleic acid binding (GO:0003676);; Molecular Function: ubiquitin-protein transferase activity (GO:0004842);; Molecular Function: zinc ion binding (GO:0008270);; Biological Process: protein ubiquitination (GO:0016567);;	--	--	[O]	Posttranslational modification, protein turnover, chaperones	Reverse transcriptase-like;; IBR domain, a half RING-finger domain	ATP-dependent RNA helicase DEAH11, chloroplastic OS=Arabidopsis thaliana OX=3702 GN=At4g01020 PE=3 SV=1	S	Function unknown	PREDICTED: uncharacterized protein LOC103501921 [Cucumis melo]
Cla97C06G111060	524	272	455	841	723	609	8.94254	5.33471	9.86112	18.9376	15.7782	12.2989	0.0042275	1.17399	up	--	--	--	--	--	--	--	ATPase family associated with various cellular activities (AAA)	--	S	Function unknown	PREDICTED: uncharacterized protein LOC101205665 [Cucumis sativus]
Cla97C05G101140	2461	1263	1942	2415	3447	2279	24.9758	14.4186	25.6482	33.3235	43.1012	28.1618	0.0165773	0.9638	up	[F]	Nucleotide transport and metabolism	Molecular Function: transporter activity (GO:0005215);; Cellular Component: integral component of membrane (GO:0016021);; Biological Process: transmembrane transport (GO:0055085);;	K14611|0|cmo:103493510|K14611 solute carrier family 23 (nucleobase transporter), member 1/2 | (RefSeq) nucleobase-ascorbate transporter 3	--	[F]	Nucleotide transport and metabolism	Permease family	Nucleobase-ascorbate transporter 3 OS=Arabidopsis thaliana OX=3702 GN=NAT3 PE=2 SV=2	F	Nucleotide transport and metabolism	PREDICTED: nucleobase-ascorbate transporter 3 [Cucumis melo]
Cla97C09G175290	33	60	109	1037	3029	21	1.0818	2.39237	4.7376	48.3768	131.05	0.891193	0.00183956	1.68348	up	--	--	Molecular Function: cytochrome-c oxidase activity (GO:0004129);; Cellular Component: mitochondrion (GO:0005739);; Biological Process: hydrogen ion transmembrane transport (GO:1902600);;	K02267|1.75717e-15|cmo:103503497|K02267 cytochrome c oxidase subunit 6b | (RefSeq) putative cytochrome c oxidase subunit 6b-like	Oxidative phosphorylation (ko00190)	[C]	Energy production and conversion	--	Putative cytochrome c oxidase subunit 6b-like OS=Arabidopsis thaliana OX=3702 GN=At1g32710 PE=3 SV=2	O	Posttranslational modification, protein turnover, chaperones	hypothetical protein Csa_3G910720 [Cucumis sativus]
Citrullus_lanatus_newGene_922	283	262	148	301	336	292	1.47824	1.64447	1.85891	1.80629	2.52539	1.84286	0.00942294	0.932597	up	--	--	Molecular Function: metal ion binding (GO:0046872);;	--	--	[R]	General function prediction only	--	Retrovirus-related Pol polyprotein from transposon TNT 1-94 OS=Nicotiana tabacum OX=4097 PE=2 SV=1	S	Function unknown	PREDICTED: uncharacterized protein LOC109168888 [Ipomoea nil]
Cla97C02G040660	1736	1437	1758	2149	2024	1760	19.0665	18.5046	24.9267	32.422	28.4863	23.2487	0.0328846	0.761357	up	[R]	General function prediction only	--	--	--	[S]	Function unknown	Potential Monad-binding region of RPAP3;; Tetratricopeptide repeat;; Tetratricopeptide repeat;; TPR repeat	Outer envelope protein 64, chloroplastic OS=Arabidopsis thaliana OX=3702 GN=OEP64 PE=1 SV=1	S	Function unknown	PREDICTED: RNA polymerase II-associated protein 3 isoform X1 [Cucumis melo]
Cla97C07G136430	88	21	96	168	486	63	1.31657	0.364405	1.84695	3.498	9.37438	1.14724	0.0151224	1.32805	up	--	--	--	--	--	--	--	Domain of unknown function (DUF966)	Protein UPSTREAM OF FLC OS=Arabidopsis thaliana OX=3702 GN=UFC PE=2 SV=1	S	Function unknown	hypothetical protein Csa_4G027920 [Cucumis sativus]
Cla97C07G142150	9929	5875	8007	15903	22907	6124	88.2858	62.0216	92.4049	196.656	262.455	66.3891	0.0138622	1.19774	up	--	--	Cellular Component: endoplasmic reticulum (GO:0005783);; Cellular Component: integral component of membrane (GO:0016021);;	--	--	[S]	Function unknown	Ribosome associated membrane protein RAMP4	--	U	Intracellular trafficking, secretion, and vesicular transport	PREDICTED: stress-associated endoplasmic reticulum protein 2-like [Cucumis sativus]
Cla97C09G174480	245	194	289	318	412	342	2.62794	1.76722	2.80536	3.45736	4.18836	3.41899	0.0141689	0.956842	up	--	--	Molecular Function: magnesium ion binding (GO:0000287);; Molecular Function: ATP binding (GO:0005524);; Cellular Component: intracellular (GO:0005622);; Biological Process: phosphorylation (GO:0016310);; Biological Process: inositol trisphosphate metabolic process (GO:0032957);; Molecular Function: inositol tetrakisphosphate 1-kinase activity (GO:0047325);; Molecular Function: inositol-1,3,4-tris…	K00913|0|cmo:103503561|K00913 inositol-1,3,4-trisphosphate 5/6-kinase / inositol-tetrakisphosphate 1-kinase [EC:2.7.1.159 2.7.1.134] | (RefSeq) inositol-tetrakisphosphate 1-kinase 1-like	Inositol phosphate metabolism (ko00562);; Phosphatidylinositol signaling system (ko04070)	--	--	Inositol 1, 3, 4-trisphosphate 5/6-kinase	Inositol-tetrakisphosphate 1-kinase 5 OS=Oryza sativa subsp. japonica OX=39947 GN=ITPK5 PE=2 SV=1	G	Carbohydrate transport and metabolism	PREDICTED: inositol-tetrakisphosphate 1-kinase 1-like isoform X2 [Cucumis melo]
Cla97C05G092300	86	86	70	62	93	127	1.69297	1.94636	1.20354	1.67375	2.29709	2.07243	0.0416545	0.655383	up	--	--	Cellular Component: plasma membrane (GO:0005886);; Cellular Component: integral component of membrane (GO:0016021);;	--	--	--	--	Late embryogenesis abundant protein	--	S	Function unknown	uncharacterized protein LOC111781071 [Cucurbita pepo subsp. pepo]
Cla97C07G134930	2867	1836	2697	3658	3970	2118	20.3857	15.495	24.8743	36.1767	36.7419	18.2929	0.0479874	0.852835	up	[HC]	Coenzyme transport and metabolism;; Energy production and conversion	Biological Process: ubiquinone biosynthetic process (GO:0006744);; Molecular Function: oxidoreductase activity, acting on paired donors, with incorporation or reduction of molecular oxygen, NAD(P)H as one donor, and incorporation of one atom of oxygen (GO:0016709);; Molecular Function: oxidoreductase activity, acting on paired donors, with incorporation or reduction of molecular oxygen, reduced f…	K06126|0|cmo:103493132|K06126 ubiquinone biosynthesis monooxygenase Coq6 [EC:1.14.13.-] | (RefSeq) ubiquinone biosynthesis monooxygenase COQ6, mitochondrial	Ubiquinone and other terpenoid-quinone biosynthesis (ko00130)	[HC]	Coenzyme transport and metabolism;; Energy production and conversion	FAD binding domain;; Squalene epoxidase;; Tryptophan halogenase	--	CH	Energy production and conversion;; Coenzyme transport and metabolism	PREDICTED: ubiquinone biosynthesis monooxygenase COQ6, mitochondrial isoform X2 [Cucumis melo]
Cla97C11G210040	457	396	378	542	505	487	5.99543	6.16407	6.4369	9.89399	8.54196	7.77978	0.0119893	0.826958	up	--	--	--	--	--	[L]	Replication, recombination and repair	DDE superfamily endonuclease	Protein ALP1-like OS=Arabidopsis thaliana OX=3702 GN=At3g55350 PE=2 SV=1	S	Function unknown	PREDICTED: putative nuclease HARBI1 [Cucumis melo]
Cla97C10G192870	1287	337	85	3472	5413	1179	2.97743	1.0322	0.262565	11.7213	16.9381	3.3947	0.000627006	1.86048	up	--	--	--	K09264|8.04178e-156|csv:101203098|K09264 MADS-box transcription factor, plant | (RefSeq) MADS-box transcription factor 23	--	[K]	Transcription	K-box region;; SRF-type transcription factor (DNA-binding and dimerisation domain)	MADS-box transcription factor 27 OS=Oryza sativa subsp. japonica OX=39947 GN=MADS27 PE=2 SV=2	K	Transcription	MADS-box transcription factor 23-like isoform X5 [Cucurbita moschata]
Cla97C02G036710	83	84	144	314	548	164	0.844606	0.979787	1.93526	4.35289	7.02419	2.0791	0.00143572	1.6199	up	--	--	Biological Process: vegetative to reproductive phase transition of meristem (GO:0010228);; Cellular Component: integral component of membrane (GO:0016021);;	--	--	--	--	--	Uncharacterized membrane protein At3g27390 OS=Arabidopsis thaliana OX=3702 GN=At3g27390 PE=1 SV=2	S	Function unknown	PREDICTED: uncharacterized membrane protein At3g27390 [Cucumis melo]
Cla97C02G043280	164	129	140	155	183	223	1.00855	0.984537	1.11638	1.11215	1.2174	1.61803	0.00496911	0.83586	up	[IQR]	Lipid transport and metabolism;; Secondary metabolites biosynthesis, transport and catabolism;; General function prediction only	Molecular Function: NADPH dehydrogenase activity (GO:0003959);; Cellular Component: chloroplast thylakoid membrane (GO:0009535);; Cellular Component: chloroplast envelope (GO:0009941);; Biological Process: photosynthesis (GO:0015979);; Biological Process: chlorophyll biosynthetic process (GO:0015995);; Molecular Function: protochlorophyllide reductase activity (GO:0016630);; Biological Process: o…	K00218|0|cmo:103490507|K00218 protochlorophyllide reductase [EC:1.3.1.33] | (RefSeq) protochlorophyllide reductase	Porphyrin and chlorophyll metabolism (ko00860)	[Q]	Secondary metabolites biosynthesis, transport and catabolism	short chain dehydrogenase;; Enoyl-(Acyl carrier protein) reductase;; KR domain	Protochlorophyllide reductase, chloroplastic OS=Cucumis sativus OX=3659 GN=PORA PE=2 SV=1	S	Function unknown	protochlorophyllide reductase [Momordica charantia]
Cla97C06G124490	3843	2087	2980	3227	3119	3531	48.2878	31.1132	48.5746	56.4229	50.531	54.0614	0.0476921	0.647604	up	--	--	Molecular Function: zinc ion binding (GO:0008270);; Cellular Component: integral component of membrane (GO:0016021);;	--	--	--	--	Transmembrane Fragile-X-F protein;; Zinc finger, C3HC4 type (RING finger)	--	S	Function unknown	PREDICTED: uncharacterized protein LOC103494107 [Cucumis melo]
Cla97C06G122580	52	5	0	206	332	12	1.11198	0.102935	0	6.16674	9.21044	0.300091	0.0402947	1.03951	up	[G]	Carbohydrate transport and metabolism	Molecular Function: hydrolase activity, hydrolyzing O-glycosyl compounds (GO:0004553);; Cellular Component: cell wall (GO:0005618);; Biological Process: xyloglucan metabolic process (GO:0010411);; Molecular Function: xyloglucan:xyloglucosyl transferase activity (GO:0016762);; Biological Process: cell wall biogenesis (GO:0042546);; Cellular Component: apoplast (GO:0048046);; Biological Process: ce…	--	--	--	--	Glycosyl hydrolases family 16;; Xyloglucan endo-transglycosylase (XET) C-terminus	Probable xyloglucan endotransglucosylase/hydrolase protein 23 OS=Arabidopsis thaliana OX=3702 GN=XTH23 PE=2 SV=1	G	Carbohydrate transport and metabolism	PREDICTED: xyloglucan endotransglucosylase/hydrolase protein 22-like isoform X1 [Cucumis melo]
Cla97C08G157090	1746	1151	1252	2776	2500	850	18.6291	14.4092	16.651	40.9693	33.8914	11.0879	0.0448636	0.963216	up	--	--	Molecular Function: ligase activity (GO:0016874);;	--	--	[S]	Function unknown	Armadillo/beta-catenin-like repeat	U-box domain-containing protein 12 OS=Oryza sativa subsp. japonica OX=39947 GN=PUB12 PE=2 SV=1	S	Function unknown	PREDICTED: U-box domain-containing protein 12-like [Cucumis melo]
Cla97C01G006380	74	14	148	700	1252	39	1.93798	0.285422	5.50604	29.1707	49.9324	1.17301	0.00654062	1.47969	up	[O]	Posttranslational modification, protein turnover, chaperones	Cellular Component: intracellular part (GO:0044424);;	--	--	[O]	Posttranslational modification, protein turnover, chaperones	DnaJ domain	DNAJ protein JJJ1 homolog OS=Arabidopsis thaliana OX=3702 GN=JJJ1 PE=1 SV=1	O	Posttranslational modification, protein turnover, chaperones	PREDICTED: dnaJ homolog subfamily B member 6-like [Cucumis sativus]
Cla97C04G070690	4288	4178	3651	4582	5991	3953	88.0706	101.748	97.2186	130.794	158.675	98.9504	0.0312799	0.784494	up	[V]	Defense mechanisms	Cellular Component: cytoplasm (GO:0005737);; Molecular Function: S-formylglutathione hydrolase activity (GO:0018738);; Biological Process: formaldehyde catabolic process (GO:0046294);; Cellular Component: apoplast (GO:0048046);; Molecular Function: carboxylic ester hydrolase activity (GO:0052689);;	K01070|0|cmo:103502447|K01070 S-formylglutathione hydrolase [EC:3.1.2.12] | (RefSeq) S-formylglutathione hydrolase	Carbon metabolism (ko01200)	[R]	General function prediction only	Putative esterase;; Prolyl oligopeptidase family	S-formylglutathione hydrolase OS=Arabidopsis thaliana OX=3702 GN=SFGH PE=1 SV=2	S	Function unknown	S-formylglutathione hydrolase [Cucurbita moschata]
Cla97C11G219880	182	122	126	157	223	274	4.44107	3.51837	3.97635	5.32501	7.03275	8.15785	0.000615301	1.04298	up	--	--	Cellular Component: integral component of membrane (GO:0016021);;	--	--	--	--	--	TLC domain-containing protein At5g14285 OS=Arabidopsis thaliana OX=3702 GN=At5g14285 PE=2 SV=1	U	Intracellular trafficking, secretion, and vesicular transport	PREDICTED: uncharacterized protein LOC103488912 [Cucumis melo]
Cla97C03G056780	338	60	257	573	456	262	28.3855	5.92801	27.9684	66.8936	49.3796	26.7338	0.0356431	1.08953	up	--	--	--	--	--	--	--	Wound-induced protein	--	S	Function unknown	hypothetical protein Csa_1G071850 [Cucumis sativus]
Cla97C09G166670	47	3	48	284	302	31	0.513638	0.026573	0.685601	4.39753	4.3379	0.413232	0.00987826	1.40813	up	[QV]	Secondary metabolites biosynthesis, transport and catabolism;; Defense mechanisms	Molecular Function: monooxygenase activity (GO:0004497);; Molecular Function: iron ion binding (GO:0005506);; Cellular Component: integral component of membrane (GO:0016021);; Molecular Function: oxidoreductase activity, acting on paired donors, with incorporation or reduction of molecular oxygen (GO:0016705);; Molecular Function: heme binding (GO:0020037);; Biological Process: oxidation-reductio…	--	--	[Q]	Secondary metabolites biosynthesis, transport and catabolism	Cytochrome P450	Cytochrome P450 705A5 OS=Arabidopsis thaliana OX=3702 GN=CYP705A5 PE=2 SV=1	Q	Secondary metabolites biosynthesis, transport and catabolism	PREDICTED: cytochrome P450 705A20-like [Cucumis sativus]
Cla97C03G060420	2038	2130	1745	3827	2843	1888	13.0996	16.24	14.5451	34.2184	23.5618	14.7821	0.0159257	0.999374	up	[C]	Energy production and conversion	Biological Process: nitric oxide biosynthetic process (GO:0006809);; Molecular Function: nitrate reductase (NADH) activity (GO:0009703);; Molecular Function: heme binding (GO:0020037);; Molecular Function: molybdenum ion binding (GO:0030151);; Biological Process: nitrate assimilation (GO:0042128);; Molecular Function: molybdopterin cofactor binding (GO:0043546);; Molecular Function: nitrate reduc…	K10534|0|csv:101219000|K10534 nitrate reductase (NAD(P)H) [EC:1.7.1.1 1.7.1.2 1.7.1.3] | (RefSeq) NR2, NR; nitrate reductase [NADH]-like	Nitrogen metabolism (ko00910)	[C]	Energy production and conversion	Oxidoreductase molybdopterin binding domain;; Mo-co oxidoreductase dimerisation domain;; Oxidoreductase NAD-binding domain;; Oxidoreductase FAD-binding domain;; Cytochrome b5-like Heme/Steroid binding domain	Nitrate reductase [NADH] OS=Cucurbita maxima OX=3661 PE=2 SV=1	CI	Energy production and conversion;; Lipid transport and metabolism	nitrate reductase [NADH]-like [Cucumis sativus]
Cla97C09G180670	509	476	539	508	917	565	4.75144	5.26645	6.52516	6.58662	11.0381	6.41633	0.0396495	0.83074	up	--	--	--	--	--	[R]	General function prediction only	PPR repeat family;; PPR repeat;; PPR repeat;; Pentatricopeptide repeat domain;; Pentacotripeptide-repeat region of PRORP	Pentatricopeptide repeat-containing protein At5g40400 OS=Arabidopsis thaliana OX=3702 GN=At5g40400 PE=2 SV=1	S	Function unknown	PREDICTED: pentatricopeptide repeat-containing protein At5g40400 [Cucumis sativus]
Cla97C10G197720	83	9	75	113	219	97	1.11283	0.139771	1.30694	2.1158	3.79555	1.57692	0.037185	1.13021	up	[G]	Carbohydrate transport and metabolism	Molecular Function: pectate lyase activity (GO:0030570);; Biological Process: pectin catabolic process (GO:0045490);; Molecular Function: metal ion binding (GO:0046872);;	K01728|0|cmo:103487022|K01728 pectate lyase [EC:4.2.2.2] | (RefSeq) probable pectate lyase 19	Pentose and glucuronate interconversions (ko00040)	--	--	Pectate lyase;; Pectate lyase, N terminus	Probable pectate lyase 19 OS=Arabidopsis thaliana OX=3702 GN=At5g15110 PE=2 SV=1	G	Carbohydrate transport and metabolism	PREDICTED: probable pectate lyase 19 [Cucumis melo]
Cla97C09G184420	8574	4092	6551	6257	10765	7496	54.1184	29.9909	52.094	53.3693	84.0717	57.4353	0.0445914	0.806373	up	[I]	Lipid transport and metabolism	Molecular Function: magnesium ion binding (GO:0000287);; Cellular Component: chloroplast (GO:0009507);; Biological Process: gibberellin biosynthetic process (GO:0009686);; Molecular Function: ent-kaurene synthase activity (GO:0009899);;	K04121|0|cmo:103489622|K04121 ent-kaurene synthase [EC:4.2.3.19] | (RefSeq) ent-kaur-16-ene synthase, chloroplastic	Diterpenoid biosynthesis (ko00904)	--	--	Terpene synthase family, metal binding domain;; Terpene synthase, N-terminal domain	Ent-kaur-16-ene synthase, chloroplastic OS=Cucurbita maxima OX=3661 PE=1 SV=1	I	Lipid transport and metabolism	PREDICTED: ent-kaur-16-ene synthase, chloroplastic isoform X2 [Cucumis melo]
Cla97C07G143250	1755	1014	1062	1128	2700	1591	9.22064	6.96664	7.2584	7.56766	17.5336	10.6736	0.0248169	0.938988	up	--	--	--	--	--	--	--	Zinc-finger domain of monoamine-oxidase A repressor R1;; WSTF, HB1, Itc1p, MBD9 motif 1	--	S	Function unknown	PREDICTED: uncharacterized protein LOC101206502 isoform X1 [Cucumis sativus]
Cla97C08G145650	314	246	260	428	409	389	1.18197	1.62274	1.31357	2.79283	2.75953	2.65571	0.00207609	1.05122	up	[S]	Function unknown	Biological Process: response to stimulus (GO:0050896);;	--	--	--	--	TIR domain;; TIR domain	TMV resistance protein N OS=Nicotiana glutinosa OX=35889 GN=N PE=1 SV=1	S	Function unknown	toll/interleukin-1 receptor-like protein isoform X1 [Momordica charantia]
Cla97C09G181980	852	310	570	1534	875	582	15.8172	4.87188	13.1643	31.6061	21.5211	9.42603	0.0233293	1.09446	up	--	--	Molecular Function: catalytic activity (GO:0003824);; Cellular Component: transcription factor TFIIF complex (GO:0005674);; Biological Process: transcription initiation from RNA polymerase II promoter (GO:0006367);;	K03139|1.01634e-97|cmo:103503304|K03139 transcription initiation factor TFIIF subunit beta [EC:3.6.4.12] | (RefSeq) general transcription factor IIF subunit 2	Basal transcription factors (ko03022)	[K]	Transcription	Transcription initiation factor IIF, beta subunit	--	K	Transcription	PREDICTED: general transcription factor IIF subunit 2 isoform X1 [Cucumis melo]
Cla97C05G102970	197	156	163	230	252	205	1.47907	1.39028	1.58075	2.39845	2.44056	1.87271	0.0172528	0.888289	up	--	--	Molecular Function: zinc ion binding (GO:0008270);;	--	--	[R]	General function prediction only	PPR repeat;; PPR repeat family;; PPR repeat;; DYW family of nucleic acid deaminases;; Pentatricopeptide repeat domain;; Pentacotripeptide-repeat region of PRORP;; Tetratricopeptide repeat;; Tetratricopeptide repeat;; Tetratricopeptide repeat	Pentatricopeptide repeat-containing protein At2g22070 OS=Arabidopsis thaliana OX=3702 GN=PCMP-H41 PE=3 SV=1	S	Function unknown	pentatricopeptide repeat-containing protein At2g22070 [Cucurbita pepo subsp. pepo]
Cla97C09G183120	8291	5145	5906	6306	10116	8556	40.6209	29.8387	37.4832	42.9443	63.8846	51.1009	0.0110029	0.85824	up	[EF]	Amino acid transport and metabolism;; Nucleotide transport and metabolism	Molecular Function: catalytic activity (GO:0003824);; Molecular Function: ATP binding (GO:0005524);; Biological Process: nitrogen compound metabolic process (GO:0006807);; Molecular Function: metal ion binding (GO:0046872);;	K01955|0|cmo:103490184|K01955 carbamoyl-phosphate synthase large subunit [EC:6.3.5.5] | (RefSeq) carbamoyl-phosphate synthase large chain, chloroplastic	Pyrimidine metabolism (ko00240);; Alanine, aspartate and glutamate metabolism (ko00250)	[R]	General function prediction only	Carbamoyl-phosphate synthase L chain, ATP binding domain;; Carbamoyl-phosphate synthetase large chain, oligomerisation domain;; MGS-like domain;; ATP-grasp domain;; D-ala D-ala ligase C-terminus;; ATP-grasp domain	Carbamoyl-phosphate synthase large chain, chloroplastic OS=Arabidopsis thaliana OX=3702 GN=CARB PE=1 SV=1	F	Nucleotide transport and metabolism	PREDICTED: carbamoyl-phosphate synthase large chain, chloroplastic [Cucumis melo]
Cla97C01G003280	3819	3762	3894	5017	5174	4230	20.3927	30.5453	27.4162	37.8356	36.1415	27.7198	0.0170784	0.828892	up	[G]	Carbohydrate transport and metabolism	Cellular Component: integral component of membrane (GO:0016021);; Biological Process: transmembrane transport (GO:0055085);;	--	--	[R]	General function prediction only	Major Facilitator Superfamily;; SPX domain;; Sugar (and other) transporter	SPX domain-containing membrane protein At4g22990 OS=Arabidopsis thaliana OX=3702 GN=At4g22990 PE=2 SV=2	T	Signal transduction mechanisms	PREDICTED: SPX domain-containing membrane protein At4g22990-like [Cucumis melo]
Cla97C08G161680	189	369	133	244	188	2506	15.2206	33.639	4.94033	27.3499	19.4784	85.0658	0.00811476	1.40269	up	--	--	Cellular Component: mitochondrial inner membrane (GO:0005743);; Molecular Function: ubiquinol-cytochrome-c reductase activity (GO:0008121);; Biological Process: electron transport chain (GO:0022900);; Cellular Component: respiratory chain (GO:0070469);; Biological Process: hydrogen ion transmembrane transport (GO:1902600);;	--	--	--	--	Cytochrome b-c1 complex subunit 8;; UcrQ family	Cytochrome b-c1 complex subunit 8 OS=Solanum tuberosum OX=4113 PE=1 SV=2	O	Posttranslational modification, protein turnover, chaperones	cytochrome b-c1 complex subunit 8-like [Cucurbita moschata]
Cla97C06G115900	681	480	481	1248	1157	331	4.02799	3.2664	3.45662	10.1195	8.75624	2.48584	0.0313836	1.06429	up	--	--	Molecular Function: hydrolase activity (GO:0016787);; Biological Process: phosphatidylinositol dephosphorylation (GO:0046856);;	--	--	[U]	Intracellular trafficking, secretion, and vesicular transport	Endonuclease/Exonuclease/phosphatase family	Type IV inositol polyphosphate 5-phosphatase 7 OS=Arabidopsis thaliana OX=3702 GN=IP5P7 PE=1 SV=1	T	Signal transduction mechanisms	PREDICTED: type I inositol 1,4,5-trisphosphate 5-phosphatase CVP2-like [Cucumis sativus]
Cla97C08G147650	5101	2980	3714	4473	4770	4044	24.3084	16.7019	22.8634	29.6448	29.1405	23.4797	0.0479261	0.696618	up	[O]	Posttranslational modification, protein turnover, chaperones	Molecular Function: ATP binding (GO:0005524);;	--	--	[O]	Posttranslational modification, protein turnover, chaperones	ATPase family associated with various cellular activities (AAA);; Bromodomain;; IstB-like ATP binding protein;; AAA domain (Cdc48 subfamily);; AAA domain (dynein-related subfamily)	ATPase family AAA domain-containing protein At1g05910 OS=Arabidopsis thaliana OX=3702 GN=At1g05910 PE=2 SV=1	O	Posttranslational modification, protein turnover, chaperones	PREDICTED: LOW QUALITY PROTEIN: ATPase family AAA domain-containing protein At1g05910 [Cucumis melo]
Cla97C07G143420	548	303	1759	8879	10633	1281	33.5444	21.9823	139.754	756.753	839.964	95.5483	0.000724348	1.84863	up	--	--	--	--	--	--	--	Probable lipid transfer	Non-specific lipid-transfer protein 2 OS=Prunus armeniaca OX=36596 PE=1 SV=1	U	Intracellular trafficking, secretion, and vesicular transport	hypothetical protein Csa_4G141210 [Cucumis sativus]
Cla97C04G076980	18	60	9	65	80	66	0.523548	2.07628	0.320654	2.60981	3.00733	2.33658	0.0219695	1.21177	up	--	--	Cellular Component: chloroplast thylakoid membrane (GO:0009535);; Cellular Component: chloroplast stroma (GO:0009570);;	--	--	--	--	--	--	S	Function unknown	PREDICTED: uncharacterized protein LOC103500909 [Cucumis melo]
Cla97C08G153170	1214	716	772	1321	896	1045	16.2262	10.2857	13.003	23.424	14.0868	17.0937	0.0282018	0.782105	up	[R]	General function prediction only	--	--	--	[H]	Coenzyme transport and metabolism	CobW/HypB/UreG, nucleotide-binding domain;; Cobalamin synthesis protein cobW C-terminal domain	--	S	Function unknown	COBW domain-containing protein 1 [Cucurbita pepo subsp. pepo]
Cla97C06G126860	990	328	890	1452	1844	1087	9.52299	2.86506	8.68294	15.0053	17.0303	11.7537	0.00845457	1.23057	up	[J]	Translation, ribosomal structure and biogenesis	--	--	--	[BT]	Chromatin structure and dynamics;; Signal transduction mechanisms	Cupin-like domain;; JmjC domain, hydroxylase	F-box protein At5g06550 OS=Arabidopsis thaliana OX=3702 GN=At5g06550 PE=2 SV=1	S	Function unknown	PREDICTED: jmjC domain-containing protein 4 isoform X1 [Cucumis sativus]
Cla97C10G200250	1824	1280	2579	4971	13004	3881	10.6852	8.58323	19.9763	39.2049	90.806	28.5278	0.000251098	1.82399	up	[S]	Function unknown	Molecular Function: protein kinase activity (GO:0004672);; Molecular Function: ATP binding (GO:0005524);; Biological Process: protein phosphorylation (GO:0006468);; Cellular Component: integral component of membrane (GO:0016021);;	--	--	--	--	Protein of unknown function, DUF599;; Protein kinase domain;; Protein tyrosine kinase;; Leucine rich repeat;; Leucine Rich Repeat	Protein STRUBBELIG-RECEPTOR FAMILY 2 OS=Arabidopsis thaliana OX=3702 GN=SRF2 PE=2 SV=1	T	Signal transduction mechanisms	PREDICTED: protein STRUBBELIG-RECEPTOR FAMILY 2-like [Cucumis sativus]
Cla97C10G202550	141	39	104	517	350	148	5.62735	1.82435	5.36906	28.7372	18.0161	7.19519	0.00146188	1.65806	up	--	--	--	--	--	--	--	--	--	S	Function unknown	PREDICTED: uncharacterized protein LOC103486565 [Cucumis melo]
Cla97C05G096280	465	230	578	1126	1828	588	3.69555	2.51985	7.93673	16.6629	24.2546	7.03489	0.0027665	1.49762	up	[T]	Signal transduction mechanisms	Molecular Function: protein kinase activity (GO:0004672);; Molecular Function: ATP binding (GO:0005524);; Biological Process: protein phosphorylation (GO:0006468);;	K14500|0|cmo:103493799|K14500 BR-signaling kinase [EC:2.7.11.1] | (RefSeq) probable serine/threonine-protein kinase At4g35230	Plant hormone signal transduction (ko04075)	--	--	Protein tyrosine kinase;; Protein kinase domain	Serine/threonine-protein kinase BSK1 OS=Arabidopsis thaliana OX=3702 GN=BSK1 PE=1 SV=1	T	Signal transduction mechanisms	PREDICTED: probable serine/threonine-protein kinase At4g35230 [Cucumis melo]
Cla97C09G163810	626	498	345	768	607	706	6.76745	6.22548	4.69807	11.748	8.41038	9.49492	0.0013693	1.01634	up	--	--	Molecular Function: structural constituent of ribosome (GO:0003735);; Biological Process: translation (GO:0006412);; Cellular Component: integral component of membrane (GO:0016021);; Biological Process: transmembrane transport (GO:0055085);;	K14684|0|cmo:103500613|K14684 solute carrier family 25 (mitochondrial phosphate transporter), member 23/24/25/41 | (RefSeq) probable mitochondrial adenine nucleotide transporter BTL1	--	[C]	Energy production and conversion	Mitochondrial carrier protein	Probable mitochondrial adenine nucleotide transporter BTL1 OS=Arabidopsis thaliana OX=3702 GN=At3g20240 PE=2 SV=1	S	Function unknown	PREDICTED: probable mitochondrial adenine nucleotide transporter BTL1 isoform X1 [Cucumis melo]
Cla97C09G163290	271	264	266	475	421	371	4.47702	6.78378	7.71278	13.9035	10.6544	9.29833	0.00273076	1.10427	up	--	--	--	--	--	--	--	Dormancy/auxin associated protein	Dormancy-associated protein homolog 4 OS=Arabidopsis thaliana OX=3702 GN=At1g54070 PE=3 SV=1	S	Function unknown	PREDICTED: uncharacterized protein LOC101208956 [Cucumis sativus]
Cla97C06G121900	995	221	751	1249	1511	696	16.0682	4.22586	15.7347	28.0777	31.4647	13.6959	0.038396	1.04037	up	--	--	Biological Process: response to hormone (GO:0009725);; Cellular Component: integral component of membrane (GO:0016021);;	K07297|0|csv:101206307|K07297 adiponectin receptor | (RefSeq) heptahelical transmembrane protein 2	--	[RT]	General function prediction only;; Signal transduction mechanisms	Haemolysin-III related	Heptahelical transmembrane protein 2 OS=Arabidopsis thaliana OX=3702 GN=HHP2 PE=2 SV=1	S	Function unknown	PREDICTED: heptahelical transmembrane protein 2 [Cucumis sativus]
Cla97C11G208050	2230	1178	2237	3620	4370	1958	16.8724	10.1075	22.321	39.1817	42.6066	17.9292	0.0137515	1.13745	up	--		Molecular Function: diacylglycerol O-acyltransferase activity (GO:0004144);; Cellular Component: endoplasmic reticulum membrane (GO:0005789);; Cellular Component: lipid droplet (GO:0005811);; Biological Process: carbohydrate metabolic process (GO:0005975);; Biological Process: response to cold (GO:0009409);; Biological Process: response to salt stress (GO:0009651);; Biological Process: response t…	K11155|0|cmo:103498593|K11155 diacylglycerol O-acyltransferase 1 [EC:2.3.1.20 2.3.1.75 2.3.1.76] | (RefSeq) diacylglycerol O-acyltransferase 1	Glycerolipid metabolism (ko00561)	[I]	Lipid transport and metabolism	MBOAT, membrane-bound O-acyltransferase family	Diacylglycerol O-acyltransferase 1 OS=Corylus americana OX=78632 GN=DGAT1 PE=1 SV=1	I	Lipid transport and metabolism	PREDICTED: diacylglycerol O-acyltransferase 1 [Cucumis melo]
Cla97C06G127650	8555	4992	6631	11580	10844	5755	75.8904	52.5354	76.3104	142.913	124.034	62.1945	0.0314137	0.936793	up	[EH]	Amino acid transport and metabolism;; Coenzyme transport and metabolism	Molecular Function: magnesium ion binding (GO:0000287);; Molecular Function: acetolactate synthase activity (GO:0003984);; Biological Process: isoleucine biosynthetic process (GO:0009097);; Biological Process: valine biosynthetic process (GO:0009099);; Molecular Function: thiamine pyrophosphate binding (GO:0030976);; Molecular Function: flavin adenine dinucleotide binding (GO:0050660);;	K01652|0|cmo:103502317|K01652 acetolactate synthase I/II/III large subunit [EC:2.2.1.6] | (RefSeq) acetolactate synthase 3, chloroplastic	Valine, leucine and isoleucine biosynthesis (ko00290);; Butanoate metabolism (ko00650);; C5-Branched dibasic acid metabolism (ko00660);; Pantothenate and CoA biosynthesis (ko00770);; 2-Oxocarboxylic acid metabolism (ko01210);; Biosynthesis of amino acids (ko01230)	[EH]	Amino acid transport and metabolism;; Coenzyme transport and metabolism	Thiamine pyrophosphate enzyme, N-terminal TPP binding domain;; Thiamine pyrophosphate enzyme, C-terminal TPP binding domain;; Thiamine pyrophosphate enzyme, central domain	Acetolactate synthase 2, chloroplastic OS=Nicotiana tabacum OX=4097 GN=ALS SURB PE=1 SV=1	E	Amino acid transport and metabolism	PREDICTED: acetolactate synthase 3, chloroplastic [Cucumis melo]
Cla97C02G035740	12	36	18	52	100	49	0.439841	1.70141	0.957312	2.5778	4.62629	2.57323	0.00468512	1.46975	up	--	--	Molecular Function: hydrolase activity, hydrolyzing O-glycosyl compounds (GO:0004553);; Molecular Function: polysaccharide binding (GO:0030247);; Cellular Component: anchored component of plasma membrane (GO:0046658);;	--	--	--	--	X8 domain	Glucan endo-1,3-beta-glucosidase 1 OS=Arabidopsis thaliana OX=3702 GN=At1g11820 PE=1 SV=3	G	Carbohydrate transport and metabolism	PREDICTED: glucan endo-1,3-beta-glucosidase 12 [Cucumis sativus]
Cla97C05G096620	449	436	440	645	1172	576	1.71364	2.12204	2.20336	3.4289	5.83656	2.70764	0.00437045	1.21811	up	[V]	Defense mechanisms	Molecular Function: ATP binding (GO:0005524);; Cellular Component: integral component of membrane (GO:0016021);; Molecular Function: ATPase activity, coupled to transmembrane movement of substances (GO:0042626);; Biological Process: transmembrane transport (GO:0055085);;	K05658|0|csv:101221121|K05658 ATP-binding cassette, subfamily B (MDR/TAP), member 1 [EC:3.6.3.44] | (RefSeq) ABC transporter B family member 13-like	ABC transporters (ko02010)	[Q]	Secondary metabolites biosynthesis, transport and catabolism	ABC transporter transmembrane region;; ABC transporter;; RecF/RecN/SMC N terminal domain;; AAA ATPase domain;; AAA domain;; P-loop containing region of AAA domain;; ATPase family associated with various cellular activities (AAA);; Domain of unknown function DUF87;; Zeta toxin;; Predicted ATPase of the ABC class	ABC transporter B family member 13 OS=Arabidopsis thaliana OX=3702 GN=ABCB13 PE=3 SV=1	V	Defense mechanisms	PREDICTED: ABC transporter B family member 13-like isoform X1 [Cucumis sativus]
Cla97C09G169540	145	72	111	146	145	217	1.87934	1.09915	1.8533	2.63329	2.41107	3.43069	0.00462034	1.00897	up	--	--	Molecular Function: aspartic-type endopeptidase activity (GO:0004190);; Biological Process: proteolysis (GO:0006508);;	--	--	[O]	Posttranslational modification, protein turnover, chaperones	Xylanase inhibitor C-terminal;; Xylanase inhibitor N-terminal	Basic 7S globulin 2 OS=Glycine max OX=3847 PE=1 SV=1	O	Posttranslational modification, protein turnover, chaperones	PREDICTED: basic 7S globulin 2 [Cucumis sativus]
Cla97C02G036430	2494	2754	2134	2483	3010	2748	34.8899	45.8285	38.821	48.4231	54.191	44.7766	0.0216591	0.690452	up	--	--	Molecular Function: nucleoside transmembrane transporter activity (GO:0005337);; Cellular Component: vacuolar membrane (GO:0005774);; Cellular Component: integral component of membrane (GO:0016021);; Biological Process: nucleoside transmembrane transport (GO:1901642);;	K15014|0|cmo:103499477|K15014 solute carrier family 29 (equilibrative nucleoside transporter), member 1/2/3 | (RefSeq) equilibrative nucleotide transporter 1-like	--	[F]	Nucleotide transport and metabolism	Nucleoside transporter	Equilibrative nucleotide transporter 1 OS=Arabidopsis thaliana OX=3702 GN=ENT1 PE=1 SV=1	S	Function unknown	PREDICTED: equilibrative nucleotide transporter 1-like [Cucumis melo]
Cla97C08G150590	15463	7512	12284	17023	13766	15270	50.8842	29.4637	52.4475	77.8774	58.4117	61.1798	0.0212809	0.846052	up	--	--	--	--	--	[K]	Transcription	Early transcription elongation factor of RNA pol II, NGN section;; KOW motif	Protein RNA-directed DNA methylation 3 OS=Arabidopsis thaliana OX=3702 GN=RDM3 PE=1 SV=1	K	Transcription	PREDICTED: uncharacterized transmembrane protein DDB_G0289901 [Cucumis sativus]
Cla97C01G024270	2781	1480	2536	3973	3971	2301	51.1245	31.8476	56.4639	95.4485	87.2649	49.9068	0.0223569	0.997532	up	[H]	Coenzyme transport and metabolism	Biological Process: tetrahydrobiopterin biosynthetic process (GO:0006729);; Molecular Function: 4-alpha-hydroxytetrahydrobiopterin dehydratase activity (GO:0008124);;	K01724|1.32326e-127|csv:101207464|K01724 4a-hydroxytetrahydrobiopterin dehydratase [EC:4.2.1.96] | (RefSeq) uncharacterized LOC101207464	--	[K]	Transcription	Pterin 4 alpha carbinolamine dehydratase	Pterin-4-alpha-carbinolamine dehydratase 2, mitochondrial OS=Arabidopsis thaliana OX=3702 GN=PDL2 PE=1 SV=1	H	Coenzyme transport and metabolism	PREDICTED: uncharacterized protein LOC101207464 [Cucumis sativus]
Cla97C01G026080	269	241	172	356	410	408	1.56261	1.74929	1.39004	3.01491	3.15524	2.93127	3.48396e-05	1.26553	up	--	--	Molecular Function: zinc ion binding (GO:0008270);;	--	--	--	--	Zinc finger, C3HC4 type (RING finger)	Probable E3 ubiquitin-protein ligase LUL4 OS=Arabidopsis thaliana OX=3702 GN=LUL4 PE=2 SV=1	S	Function unknown	PREDICTED: uncharacterized protein LOC103484234 [Cucumis melo]
Cla97C07G129840	128	61	94	257	254	64	2.08054	1.1197	1.9092	5.50858	5.23465	1.21307	0.027467	1.15079	up	--	--	Cellular Component: integral component of membrane (GO:0016021);;	--	--	--	--	Protein of unknown function (DUF3493)	Protein LOW PSII ACCUMULATION 1, chloroplastic OS=Arabidopsis thaliana OX=3702 GN=LPA1 PE=1 SV=1	S	Function unknown	PREDICTED: protein LOW PSII ACCUMULATION 1, chloroplastic [Cucumis sativus]
Cla97C03G051180	1110	275	1083	1878	2156	799	15.8602	5.89266	19.07	35.3566	37.885	14.4976	0.0318439	1.1038	up	--	--	Molecular Function: catalytic activity (GO:0003824);;	K17508|0|csv:101213798|K17508 protein phosphatase PTC7 [EC:3.1.3.16] | (RefSeq) probable protein phosphatase 2C 26	--	[T]	Signal transduction mechanisms	Protein phosphatase 2C;; Stage II sporulation protein E (SpoIIE)	Probable protein phosphatase 2C 26 OS=Arabidopsis thaliana OX=3702 GN=At2g30170 PE=2 SV=2	T	Signal transduction mechanisms	probable protein phosphatase 2C 26 [Cucurbita pepo subsp. pepo]
Cla97C09G178660	4443	2087	3942	7220	12515	3854	77.3101	43.0852	88.9933	174.784	280.786	81.6998	0.00523785	1.35926	up	--	--	Molecular Function: magnesium ion binding (GO:0000287);; Molecular Function: ATP binding (GO:0005524);; Cellular Component: intracellular (GO:0005622);; Biological Process: phosphorylation (GO:0016310);; Biological Process: inositol trisphosphate metabolic process (GO:0032957);; Molecular Function: inositol tetrakisphosphate 1-kinase activity (GO:0047325);; Molecular Function: inositol-1,3,4-tris…	K00913|0|cmo:103498372|K00913 inositol-1,3,4-trisphosphate 5/6-kinase / inositol-tetrakisphosphate 1-kinase [EC:2.7.1.159 2.7.1.134] | (RefSeq) inositol-tetrakisphosphate 1-kinase 1-like	Inositol phosphate metabolism (ko00562);; Phosphatidylinositol signaling system (ko04070)	--	--	Inositol 1, 3, 4-trisphosphate 5/6-kinase	Inositol-tetrakisphosphate 1-kinase 1 OS=Arabidopsis thaliana OX=3702 GN=ITPK1 PE=1 SV=1	G	Carbohydrate transport and metabolism	PREDICTED: inositol-tetrakisphosphate 1-kinase 1-like [Cucumis melo]
Cla97C09G172430	879	217	682	1239	1338	642	7.72153	2.25572	7.77809	15.1434	15.1584	6.86633	0.0295214	1.08397	up	--	--	Biological Process: lipid metabolic process (GO:0006629);; Molecular Function: hydrolase activity (GO:0016787);;	--	--	--	--	Lipase (class 3)	--	S	Function unknown	hypothetical protein Csa_7G325710 [Cucumis sativus]
Cla97C02G050470	33125	25205	21827	37465	35737	28785	184.129	163.474	161.904	289.837	256.147	194.757	0.0107868	0.882437	up	--	--	Molecular Function: nucleic acid binding (GO:0003676);;	K11593|0|csv:101220468|K11593 eukaryotic translation initiation factor 2C | (RefSeq) protein argonaute 4-like	--	[J]	Translation, ribosomal structure and biogenesis	Piwi domain;; N-terminal domain of argonaute;; PAZ domain;; Argonaute linker 1 domain;; Argonaute linker 2 domain;; Mid domain of argonaute	Protein argonaute 4 OS=Arabidopsis thaliana OX=3702 GN=AGO4 PE=1 SV=2	J	Translation, ribosomal structure and biogenesis	PREDICTED: protein argonaute 4 [Cucumis melo]
Cla97C02G046000	5229	3564	4089	4556	4359	4637	30.6138	24.3841	31.1361	37.2677	33.3409	33.7166	0.0460947	0.603247	up	[O]	Posttranslational modification, protein turnover, chaperones	Molecular Function: metalloendopeptidase activity (GO:0004222);; Molecular Function: ATP binding (GO:0005524);; Biological Process: proteolysis (GO:0006508);; Molecular Function: zinc ion binding (GO:0008270);; Cellular Component: integral component of membrane (GO:0016021);;	K08956|0|cmo:103502068|K08956 AFG3 family protein [EC:3.4.24.-] | (RefSeq) ATP-dependent zinc metalloprotease FTSH 10, mitochondrial	--	[O]	Posttranslational modification, protein turnover, chaperones	Peptidase family M41;; ATPase family associated with various cellular activities (AAA);; FtsH Extracellular	ATP-dependent zinc metalloprotease FTSH 10, mitochondrial OS=Arabidopsis thaliana OX=3702 GN=FTSH10 PE=1 SV=1	O	Posttranslational modification, protein turnover, chaperones	PREDICTED: ATP-dependent zinc metalloprotease FTSH 10, mitochondrial [Cucumis melo]
Cla97C07G141660	288	342	266	383	290	369	1.96678	2.57914	2.25592	3.43748	2.39754	2.98225	0.0250338	0.71553	up	[T]	Signal transduction mechanisms	Molecular Function: protein serine/threonine kinase activity (GO:0004674);; Molecular Function: ATP binding (GO:0005524);; Biological Process: protein phosphorylation (GO:0006468);; Cellular Component: integral component of membrane (GO:0016021);;	--	--	[T]	Signal transduction mechanisms	Protein kinase domain;; Protein tyrosine kinase;; Wall-associated receptor kinase C-terminal;; Wall-associated receptor kinase galacturonan-binding	LEAF RUST 10 DISEASE-RESISTANCE LOCUS RECEPTOR-LIKE PROTEIN KINASE-like 1.3 OS=Arabidopsis thaliana OX=3702 GN=LRK10L-1.3 PE=2 SV=1	T	Signal transduction mechanisms	hypothetical protein Csa_4G410830 [Cucumis sativus]
Cla97C05G109010	139	57	93	140	237	136	1.66692	0.591984	1.37133	2.1543	3.92041	1.6538	0.0157166	1.1248	up	--	--	Molecular Function: GTPase activator activity (GO:0005096);; Biological Process: positive regulation of GTPase activity (GO:0043547);;	K12486|0|csv:101221541|K12486 stromal membrane-associated protein | (RefSeq) probable ADP-ribosylation factor GTPase-activating protein AGD11	Endocytosis (ko04144)	[R]	General function prediction only	Putative GTPase activating protein for Arf;; C2 domain	Probable ADP-ribosylation factor GTPase-activating protein AGD11 OS=Arabidopsis thaliana OX=3702 GN=AGD11 PE=2 SV=1	U	Intracellular trafficking, secretion, and vesicular transport	PREDICTED: probable ADP-ribosylation factor GTPase-activating protein AGD11 [Cucumis sativus]
Cla97C08G157320	1035	598	973	1629	1654	683	9.13353	6.23139	11.4149	20.5631	19.6359	5.00422	0.0378282	0.977345	up	[HT]	Coenzyme transport and metabolism;; Signal transduction mechanisms	Cellular Component: integral component of membrane (GO:0016021);;	K08869|0|cmo:103488364|K08869 aarF domain-containing kinase | (RefSeq) uncharacterized protein slr1919	--	[R]	General function prediction only	Phosphotransferase enzyme family;; ABC1 family	Protein ACTIVITY OF BC1 COMPLEX KINASE 3, chloroplastic OS=Arabidopsis thaliana OX=3702 GN=ABC1K3 PE=1 SV=1	S	Function unknown	PREDICTED: uncharacterized protein slr1919 isoform X1 [Cucumis melo]
Cla97C06G119590	804	1144	788	1112	1437	1122	30.6796	51.838	39.0295	59.0597	70.7574	52.1676	0.0110845	0.908227	up	--	--	--	--	--	--	--	Protein of unknown function, DUF538	--	S	Function unknown	PREDICTED: uncharacterized protein LOC103501542 [Cucumis melo]
Cla97C08G159820	526	599	1157	4069	7315	23	35.4967	47.9943	101.469	382.676	637.58	1.84409	0.0362377	1.12552	up	--	--	--	--	--	--	--	--	--	--	--	hypothetical protein JCGZ_16091 [Jatropha curcas]
Cla97C05G105800	213	39	268	498	602	134	2.77022	0.599667	4.52721	9.03281	10.1166	2.11459	0.0457215	1.08523	up	--	--	Molecular Function: nucleic acid binding (GO:0003676);; Molecular Function: metal ion binding (GO:0046872);;	--	--	[R]	General function prediction only	C2H2-type zinc finger;; C2H2-type zinc finger	Zinc finger protein ZAT9 OS=Arabidopsis thaliana OX=3702 GN=ZAT9 PE=2 SV=1	S	Function unknown	PREDICTED: uncharacterized protein LOC103489174 [Cucumis melo]
Cla97C06G114980	1877	1155	1164	1994	1683	1345	18.1545	13.0857	14.1805	25.8225	20.5906	15.3457	0.0382591	0.789145	up	--	--	Molecular Function: zinc ion binding (GO:0008270);; Cellular Component: integral component of membrane (GO:0016021);;	--	--	[A]	RNA processing and modification	RING-variant domain	Probable E3 ubiquitin ligase SUD1 OS=Arabidopsis thaliana OX=3702 GN=SUD1 PE=1 SV=1	O	Posttranslational modification, protein turnover, chaperones	PREDICTED: E3 ubiquitin-protein ligase MARCH7 isoform X1 [Cucumis melo]
Cla97C09G180000	9694	4238	12668	13588	11943	20588	45.6089	23.655	77.3237	88.9432	72.4491	118.021	0.0138712	1.02244	up	[V]	Defense mechanisms	Molecular Function: ATP binding (GO:0005524);; Cellular Component: integral component of membrane (GO:0016021);; Molecular Function: ATPase activity, coupled to transmembrane movement of substances (GO:0042626);; Biological Process: transmembrane transport (GO:0055085);;	K05658|0|csv:101206448|K05658 ATP-binding cassette, subfamily B (MDR/TAP), member 1 [EC:3.6.3.44] | (RefSeq) ABC transporter B family member 15-like	ABC transporters (ko02010)	[Q]	Secondary metabolites biosynthesis, transport and catabolism	ABC transporter transmembrane region;; ABC transporter;; RecF/RecN/SMC N terminal domain;; P-loop containing region of AAA domain;; RsgA GTPase;; AAA domain;; Zeta toxin	ABC transporter B family member 15 OS=Arabidopsis thaliana OX=3702 GN=ABCB15 PE=3 SV=1	V	Defense mechanisms	PREDICTED: ABC transporter B family member 15-like [Cucumis sativus]
Cla97C07G134390	164	84	230	113	424	564	1.28421	0.581259	1.73568	0.91022	6.02638	4.75346	0.020874	1.13988	up	[O]	Posttranslational modification, protein turnover, chaperones	Molecular Function: serine-type endopeptidase activity (GO:0004252);; Biological Process: proteolysis (GO:0006508);;	--	--	--	--	Subtilase family;; Peptidase inhibitor I9	Subtilisin-like protease SBT4.14 OS=Arabidopsis thaliana OX=3702 GN=SBT4.14 PE=2 SV=1	O	Posttranslational modification, protein turnover, chaperones	PREDICTED: subtilisin-like protease SBT4.14 [Cucumis sativus]
Cla97C11G211290	103	130	99	138	170	211	0.391945	0.866028	0.405091	0.831006	0.786394	1.0174	0.000471905	1.07319	up	--	--	Molecular Function: 1-phosphatidylinositol 4-kinase activity (GO:0004430);; Molecular Function: phosphatidylinositol-4,5-bisphosphate binding (GO:0005546);; Cellular Component: plasma membrane (GO:0005886);; Biological Process: protein phosphorylation (GO:0006468);; Cellular Component: plasmodesma (GO:0009506);; Biological Process: phosphatidylinositol phosphorylation (GO:0046854);; Biological Pr…	K00888|0|cmo:103497500|K00888 phosphatidylinositol 4-kinase A [EC:2.7.1.67] | (RefSeq) phosphatidylinositol 4-kinase alpha 1	Inositol phosphate metabolism (ko00562);; Phosphatidylinositol signaling system (ko04070)	[T]	Signal transduction mechanisms	Phosphatidylinositol 3- and 4-kinase;; Phosphoinositide 3-kinase family, accessory domain (PIK domain)	Phosphatidylinositol 4-kinase alpha 1 OS=Arabidopsis thaliana OX=3702 GN=PI4KA1 PE=1 SV=2	BDLTU	Chromatin structure and dynamics;; Cell cycle control, cell division, chromosome partitioning;; Replication, recombination and repair;; Signal transduction mechanisms;; Intracellular trafficking, secretion, and vesicular transport	PREDICTED: phosphatidylinositol 4-kinase alpha 1 [Cucumis melo]
Cla97C09G162060	1042	602	1096	1892	1883	892	16.6961	11.5412	22.9784	42.1135	38.5307	17.5308	0.0182048	1.09574	up	--	--	Molecular Function: DNA binding (GO:0003677);; Cellular Component: nucleus (GO:0005634);; Biological Process: regulation of transcription, DNA-templated (GO:0006355);; Biological Process: negative regulation of metabolic process (GO:0009892);; Biological Process: single-organism process (GO:0044699);; Biological Process: negative regulation of cellular process (GO:0048523);;	--	--	--	--	Myb-like DNA-binding domain	Transcription factor MYBS3 OS=Oryza sativa subsp. japonica OX=39947 GN=MYBS3 PE=2 SV=1	K	Transcription	PREDICTED: uncharacterized protein LOC103500780 [Cucumis melo]
Cla97C02G029880	2441	1443	1908	2975	2503	2003	27.8525	20.143	28.2763	47.6995	37.1619	28.5099	0.0279429	0.857102	up	--	--	--	--	--	[E]	Amino acid transport and metabolism	--	--	S	Function unknown	uncharacterized protein LOC111811725 [Cucurbita pepo subsp. pepo]
Cla97C09G176020	89	41	72	163	315	41	0.750083	0.395042	0.810836	1.90254	3.52787	0.457785	0.0223061	1.23319	up	--	--	Cellular Component: spindle (GO:0005819);; Cellular Component: microtubule (GO:0005874);; Biological Process: activation of protein kinase activity (GO:0032147);; Biological Process: regulation of mitotic spindle organization (GO:0060236);;	--	--	--	--	Cell cycle regulated microtubule associated protein	Protein TPX2 OS=Arabidopsis thaliana OX=3702 GN=TPX2 PE=1 SV=1	S	Function unknown	PREDICTED: protein TPX2-like isoform X1 [Cucumis sativus]
Cla97C09G162140	273	459	147	540	803	193	3.58522	6.65745	2.48512	9.98112	13.1581	3.07486	0.0374368	1.06855	up	--	--	--	--	--	--	--	Protein of unknown function (DUF4005);; IQ calmodulin-binding motif	--	S	Function unknown	PREDICTED: protein IQ-DOMAIN 14-like [Cucumis melo]
Cla97C07G143360	1138	1297	999	1978	3085	879	12.9434	19.7527	16.8329	31.3113	54.0759	13.281	0.017804	1.13043	up	[HR]	Coenzyme transport and metabolism;; General function prediction only	Molecular Function: hydrolase activity (GO:0016787);;	--	--	[R]	General function prediction only	alpha/beta hydrolase fold;; Alpha/beta hydrolase family;; Serine aminopeptidase, S33	--	S	Function unknown	PREDICTED: uncharacterized protein LOC101203865 isoform X1 [Cucumis sativus]
Cla97C11G220800	528	288	530	1354	1369	517	5.26629	3.18404	7.04845	19.1228	16.699	6.33236	0.00321938	1.42931	up	--	--	Cellular Component: chloroplast (GO:0009507);;	--	--	[G]	Carbohydrate transport and metabolism	Histidine phosphatase superfamily (branch 1)	Phosphoglycerate mutase-like protein OS=Arabidopsis thaliana OX=3702 GN=PGM PE=2 SV=1	S	Function unknown	PREDICTED: phosphoglycerate mutase-like protein 1 [Cucumis melo]
Cla97C11G221680	701	852	484	1198	675	1244	6.89532	8.93163	6.53902	15.6029	11.7349	16.7449	0.000914239	1.06458	up	[O]	Posttranslational modification, protein turnover, chaperones	Cellular Component: integral component of membrane (GO:0016021);;	--	--	--	--	Glutaredoxin-like domain (DUF836)	--	S	Function unknown	PREDICTED: uncharacterized protein LOC101215760 [Cucumis sativus]
Cla97C11G207940	4873	1844	3339	4061	4750	4139	60.2695	27.153	53.8124	70.4249	76.2729	62.5409	0.040073	0.818244	up	--	--	--	K08064|2.09987e-96|jcu:105637932|K08064 nuclear transcription factor Y, alpha | (RefSeq) nuclear transcription factor Y subunit A-3-like	--	[K]	Transcription	CCAAT-binding transcription factor (CBF-B/NF-YA) subunit B	Nuclear transcription factor Y subunit A-3 OS=Arabidopsis thaliana OX=3702 GN=NFYA3 PE=2 SV=2	K	Transcription	nuclear transcription factor Y subunit A-4-like isoform X2 [Cucurbita maxima]
Cla97C04G072080	1328	606	761	1836	888	1692	27.8864	15.0793	20.7278	53.65	24.0318	43.2966	0.00419463	1.10275	up	--	--	Molecular Function: oxidoreductase activity, acting on single donors with incorporation of molecular oxygen, incorporation of two atoms of oxygen (GO:0016702);; Biological Process: oxidation-reduction process (GO:0055114);;	K10712|6.21361e-167|cmo:103486005|K10712 cysteamine dioxygenase [EC:1.13.11.19] | (RefSeq) plant cysteine oxidase 2-like	Taurine and hypotaurine metabolism (ko00430)	[S]	Function unknown	PCO_ADO	Plant cysteine oxidase 1 OS=Arabidopsis thaliana OX=3702 GN=PCO1 PE=1 SV=1	S	Function unknown	PREDICTED: plant cysteine oxidase 2-like [Cucumis melo]
Cla97C05G100550	4979	2864	4803	8211	18874	3524	61.0098	41.6276	76.3443	139.966	298.186	52.596	0.00862504	1.34668	up	--	--	Biological Process: carbohydrate metabolic process (GO:0005975);; Molecular Function: polysaccharide binding (GO:0030247);; Molecular Function: glucan endo-1,3-beta-D-glucosidase activity (GO:0042973);; Cellular Component: anchored component of plasma membrane (GO:0046658);;	--	--	--	--	Glycosyl hydrolases family 17;; X8 domain	Glucan endo-1,3-beta-glucosidase 7 OS=Arabidopsis thaliana OX=3702 GN=At4g34480 PE=1 SV=2	G	Carbohydrate transport and metabolism	PREDICTED: glucan endo-1,3-beta-glucosidase 7 [Cucumis melo]
Cla97C02G026240	11832	7554	10207	17450	34411	5436	65.4951	48.9642	72.6572	135.437	242.659	36.6288	0.0273636	1.13739	up	[G]	Carbohydrate transport and metabolism	Molecular Function: beta-galactosidase activity (GO:0004565);; Cellular Component: cell wall (GO:0005618);; Cellular Component: vacuole (GO:0005773);; Biological Process: carbohydrate metabolic process (GO:0005975);; Molecular Function: carbohydrate binding (GO:0030246);;	--	--	[G]	Carbohydrate transport and metabolism	Glycosyl hydrolases family 35;; Galactose binding lectin domain	Beta-galactosidase 3 OS=Oryza sativa subsp. japonica OX=39947 GN=Os01g0875500 PE=3 SV=1	G	Carbohydrate transport and metabolism	PREDICTED: beta-galactosidase 10 [Cucumis melo]
Cla97C09G168440	275	2	982	4800	9055	1125	9.64108	0.098946	44.8189	235.159	411.176	48.3417	0.0178598	1.24747	up	--	--	Biological Process: response to stress (GO:0006950);;	--	--	--	--	--	--	T	Signal transduction mechanisms	hypothetical protein Csa_7G397010 [Cucumis sativus]
Cla97C05G086420	674	713	585	1528	1131	864	6.92645	8.69521	7.79958	21.8535	14.9869	10.8192	0.00161194	1.25835	up	[O]	Posttranslational modification, protein turnover, chaperones	Molecular Function: ATP binding (GO:0005524);;	K09489|0|csv:101206971|K09489 heat shock 70kDa protein 4 | (RefSeq) heat shock 70 kDa protein 8	--	[O]	Posttranslational modification, protein turnover, chaperones	Hsp70 protein	Heat shock 70 kDa protein 8 OS=Arabidopsis thaliana OX=3702 GN=HSP70-8 PE=1 SV=1	O	Posttranslational modification, protein turnover, chaperones	PREDICTED: heat shock 70 kDa protein 8 [Cucumis sativus]
Cla97C03G060730	1180	600	681	1464	709	1208	14.0555	8.66807	10.5835	24.0782	10.661	18.7396	0.0191952	0.902337	up	[M]	Cell wall/membrane/envelope biogenesis	Cellular Component: endosome (GO:0005768);; Cellular Component: trans-Golgi network (GO:0005802);; Biological Process: anaerobic respiration (GO:0009061);; Cellular Component: integral component of membrane (GO:0016021);;	--	--	[R]	General function prediction only	Galactose oxidase, central domain;; Kelch motif;; Kelch motif;; Galactose oxidase, central domain;; Kelch motif;; PQQ-like domain	Kelch repeat-containing protein At3g27220 OS=Arabidopsis thaliana OX=3702 GN=At3g27220 PE=2 SV=1	S	Function unknown	kelch repeat-containing protein At3g27220-like [Momordica charantia]
Cla97C09G162500	220	267	343	275	326	753	4.68198	6.70573	9.48417	8.15141	8.97479	19.592	0.00922079	0.939989	up	--	--	Biological Process: dephosphorylation (GO:0016311);; Molecular Function: phosphatase activity (GO:0016791);;	K13248|0|csv:101217360|K13248 pyridoxal phosphate phosphatase PHOSPHO2 [EC:3.1.3.74] | (RefSeq) inorganic pyrophosphatase 2-like	Vitamin B6 metabolism (ko00750)	[R]	General function prediction only	Putative Phosphatase;; haloacid dehalogenase-like hydrolase	Inorganic pyrophosphatase 2 OS=Arabidopsis thaliana OX=3702 GN=At1g17710 PE=2 SV=1	S	Function unknown	PREDICTED: inorganic pyrophosphatase 2-like [Cucumis sativus]
Cla97C02G029630	7990	7632	6608	8616	9377	7023	126.9	143.176	136.529	190.957	192.283	123.781	0.0402479	0.711978	up	[T]	Signal transduction mechanisms	Molecular Function: NAD+ ADP-ribosyltransferase activity (GO:0003950);;	--	--	[R]	General function prediction only	Ankyrin repeats (many copies);; Ankyrin repeats (many copies);; Ankyrin repeats (3 copies);; Ankyrin repeat;; Ankyrin repeat	Ankyrin repeat domain-containing protein 2A OS=Arabidopsis thaliana OX=3702 GN=AKR2A PE=1 SV=2	S	Function unknown	PREDICTED: ankyrin repeat domain-containing protein 2B-like [Cucumis melo]
Cla97C07G139440	536	38	695	1601	2322	414	11.4173	0.949534	19.2007	47.4373	63.7761	10.7367	0.0272689	1.21069	up	[O]	Posttranslational modification, protein turnover, chaperones	--	K13993|3.85223e-107|cmo:103494889|K13993 HSP20 family protein | (RefSeq) 26.5 kDa heat shock protein, mitochondrial	Protein processing in endoplasmic reticulum (ko04141)	[O]	Posttranslational modification, protein turnover, chaperones	Hsp20/alpha crystallin family	26.5 kDa heat shock protein, mitochondrial OS=Arabidopsis thaliana OX=3702 GN=HSP26.5 PE=2 SV=1	O	Posttranslational modification, protein turnover, chaperones	26.5 kDa heat shock protein, mitochondrial isoform X2 [Cucurbita moschata]
Cla97C11G213650	200	97	209	370	442	263	1.82188	1.2189	2.7583	5.07891	5.53898	3.12675	0.00441043	1.31383	up	--	--	--	--	--	[G]	Carbohydrate transport and metabolism	Protein of unknown function, DUF604;; Fringe-like	--	S	Function unknown	PREDICTED: uncharacterized protein LOC103485521 [Cucumis melo]
Cla97C06G127510	38494	10361	29608	89841	63243	13760	506.826	162.382	506.067	1647.45	1076.93	220.821	0.0323329	1.13872	up	[E]	Amino acid transport and metabolism	Molecular Function: argininosuccinate synthase activity (GO:0004055);; Molecular Function: ATP binding (GO:0005524);; Biological Process: arginine biosynthetic process (GO:0006526);;	K01940|0|cmo:103502341|K01940 argininosuccinate synthase [EC:6.3.4.5] | (RefSeq) argininosuccinate synthase, chloroplastic-like	Arginine biosynthesis (ko00220);; Alanine, aspartate and glutamate metabolism (ko00250);; Biosynthesis of amino acids (ko01230)	[E]	Amino acid transport and metabolism	Arginosuccinate synthase	Argininosuccinate synthase, chloroplastic OS=Arabidopsis thaliana OX=3702 GN=At4g24830 PE=1 SV=3	E	Amino acid transport and metabolism	PREDICTED: argininosuccinate synthase, chloroplastic-like [Cucumis melo]
Cla97C08G149060	236	167	168	225	255	215	1.01317	0.859654	0.936287	1.37162	1.38987	1.16221	0.0303777	0.785971	up	--	--	--	--	--	[R]	General function prediction only	PPR repeat family;; PPR repeat;; PPR repeat;; Pentatricopeptide repeat domain	Pentatricopeptide repeat-containing protein At1g43980, mitochondrial OS=Arabidopsis thaliana OX=3702 GN=PCMP-E58 PE=3 SV=1	S	Function unknown	PREDICTED: pentatricopeptide repeat-containing protein At1g43980, mitochondrial isoform X1 [Cucumis sativus]
Cla97C06G122160	62	62	115	371	482	43	2.19043	2.57279	5.2675	18.4005	22.2033	1.81001	0.0094353	1.4156	up	--	--	--	--	--	--	--	--	--	S	Function unknown	PREDICTED: uncharacterized protein LOC103487306 isoform X1 [Cucumis melo]
Cla97C10G203720	107	85	80	83	152	143	0.996431	1.29771	1.31629	1.10058	2.56356	2.08346	0.0170154	0.895006	up	--	--	--	--	--	--	--	--	--	--	--	auxilin-related protein 2 isoform X4 [Momordica charantia]
Cla97C05G105810	45	40	50	209	417	55	0.202343	0.217814	0.299348	1.49899	2.67644	0.323026	0.000697468	1.81737	up	[G]	Carbohydrate transport and metabolism	Biological Process: carbohydrate metabolic process (GO:0005975);; Molecular Function: glycogen phosphorylase activity (GO:0008184);; Molecular Function: pyridoxal phosphate binding (GO:0030170);;	K00688|0|cmo:103489175|K00688 glycogen phosphorylase [EC:2.4.1.1] | (RefSeq) alpha-1,4 glucan phosphorylase L-2 isozyme, chloroplastic/amyloplastic-like	Starch and sucrose metabolism (ko00500)	[G]	Carbohydrate transport and metabolism	Carbohydrate phosphorylase	Alpha-1,4 glucan phosphorylase L-2 isozyme, chloroplastic/amyloplastic OS=Solanum tuberosum OX=4113 GN=STP-1 PE=1 SV=1	G	Carbohydrate transport and metabolism	PREDICTED: LOW QUALITY PROTEIN: alpha-1,4 glucan phosphorylase L-2 isozyme, chloroplastic/amyloplastic-like [Cucumis melo]
Cla97C06G109740	2646	538	2364	4882	4610	1693	15.4669	3.7626	18.2863	41.668	36.0923	12.5695	0.0328063	1.11225	up	[E]	Amino acid transport and metabolism	Molecular Function: transporter activity (GO:0005215);; Biological Process: transport (GO:0006810);; Cellular Component: integral component of membrane (GO:0016021);;	K14638|0|cmo:103499016|K14638 solute carrier family 15 (peptide/histidine transporter), member 3/4 | (RefSeq) protein NRT1/ PTR FAMILY 7.3-like	--	[E]	Amino acid transport and metabolism	POT family	Protein NRT1/ PTR FAMILY 7.3 OS=Arabidopsis thaliana OX=3702 GN=NPF7.3 PE=1 SV=2	E	Amino acid transport and metabolism	PREDICTED: protein NRT1/ PTR FAMILY 7.3-like isoform X1 [Cucumis melo]
Cla97C05G108430	45	43	24	65	73	77	0.565835	0.545604	0.19944	0.759629	0.919348	0.638812	0.00109055	1.29835	up	--	--	Molecular Function: zinc ion binding (GO:0008270);;	--	--	[O]	Posttranslational modification, protein turnover, chaperones	Zinc finger, C3HC4 type (RING finger);; Ring finger domain;; Prokaryotic RING finger family 4;; zinc-RING finger domain;; RING-type zinc-finger;; Zinc finger, C3HC4 type (RING finger)	E3 ubiquitin-protein ligase AIRP2 OS=Arabidopsis thaliana OX=3702 GN=AIRP2 PE=1 SV=1	S	Function unknown	PREDICTED: peroxisome biogenesis factor 10-like isoform X1 [Cucumis sativus]
Cla97C09G180920	6322	1692	4875	10917	10875	2289	78.9164	24.1155	77.7697	189.391	171.896	34.3649	0.04702	1.04715	up	[C]	Energy production and conversion	Molecular Function: glycerol-3-phosphate dehydrogenase [NAD+] activity (GO:0004367);; Biological Process: carbohydrate metabolic process (GO:0005975);; Cellular Component: glycerol-3-phosphate dehydrogenase complex (GO:0009331);; Molecular Function: protein homodimerization activity (GO:0042803);; Biological Process: glycerol-3-phosphate catabolic process (GO:0046168);; Molecular Function: NAD bi…	K00006|0|csv:101218307|K00006 glycerol-3-phosphate dehydrogenase (NAD+) [EC:1.1.1.8] | (RefSeq) glycerol-3-phosphate dehydrogenase [NAD(+)]	Glycerophospholipid metabolism (ko00564)	[C]	Energy production and conversion	NAD-dependent glycerol-3-phosphate dehydrogenase N-terminus;; NAD-dependent glycerol-3-phosphate dehydrogenase C-terminus	Glycerol-3-phosphate dehydrogenase [NAD(+)] 1, chloroplastic OS=Arabidopsis thaliana OX=3702 GN=DHAPRD PE=1 SV=1	C	Energy production and conversion	PREDICTED: glycerol-3-phosphate dehydrogenase [NAD(+)] [Cucumis sativus]
Cla97C03G058470	1858	1650	1244	2025	2324	1553	19.4302	20.3563	16.8083	29.2422	31.362	19.6979	0.0222258	0.846097	up	--	--	--	--	--	--	--	--	--	S	Function unknown	PREDICTED: uncharacterized protein LOC101206794 [Cucumis sativus]
Cla97C05G088410	6760	1975	14910	28461	40505	10177	32.1123	11.4307	92.0031	204.284	248.375	59.219	0.0109295	1.37267	up	--	--	Molecular Function: structural constituent of ribosome (GO:0003735);; Biological Process: translation (GO:0006412);; Cellular Component: integral component of membrane (GO:0016021);; Biological Process: transmembrane transport (GO:0055085);;	K15121|0|csv:101213375|K15121 solute carrier family 25, member 44 | (RefSeq) solute carrier family 25 member 44-like	--	[C]	Energy production and conversion	Mitochondrial carrier protein	Probable S-adenosylmethionine carrier 2, chloroplastic OS=Arabidopsis thaliana OX=3702 GN=SAMC2 PE=2 SV=1	S	Function unknown	solute carrier family 25 member 44-like [Cucurbita pepo subsp. pepo]
Cla97C06G111050	558	476	452	613	502	804	7.30808	8.46777	8.27489	11.1546	8.50242	13.7262	0.000142977	0.855476	up	--	--	--	--	--	--	--	Light regulated protein Lir1	Light-regulated protein 1, chloroplastic OS=Arabidopsis thaliana OX=3702 GN=LIR1 PE=1 SV=1	S	Function unknown	light-regulated protein, chloroplastic-like [Cucurbita maxima]
Cla97C03G068430	159	144	160	539	90	256	1.24445	1.32984	1.60874	6.1764	0.888568	2.43666	0.0371306	1.05877	up	[HT]	Coenzyme transport and metabolism;; Signal transduction mechanisms	Molecular Function: protein kinase activity (GO:0004672);; Molecular Function: ATP binding (GO:0005524);; Biological Process: protein phosphorylation (GO:0006468);; Cellular Component: plastoglobule (GO:0010287);; Biological Process: protein stabilization (GO:0050821);; Biological Process: regulation of tocopherol cyclase activity (GO:1902171);;	K08869|0|csv:101217560|K08869 aarF domain-containing kinase | (RefSeq) hypothetical protein	--	[R]	General function prediction only	ABC1 family;; Phosphotransferase enzyme family	Protein ACTIVITY OF BC1 COMPLEX KINASE 3, chloroplastic OS=Arabidopsis thaliana OX=3702 GN=ABC1K3 PE=1 SV=1	S	Function unknown	PREDICTED: uncharacterized aarF domain-containing protein kinase At1g79600, chloroplastic [Cucumis sativus]
Cla97C10G187720	2276	972	1453	5174	2830	1303	27.0279	16.1496	26.7683	99.6287	58.1481	19.723	0.0142016	1.22162	up	[I]	Lipid transport and metabolism	Molecular Function: iron ion binding (GO:0005506);; Biological Process: fatty acid biosynthetic process (GO:0006633);; Cellular Component: integral component of membrane (GO:0016021);; Molecular Function: oxidoreductase activity (GO:0016491);; Biological Process: oxidation-reduction process (GO:0055114);;	K14423|1.41043e-171|csv:101211692|K14423 4,4-dimethyl-9beta,19-cyclopropylsterol-4alpha-methyl oxidase [EC:1.14.13.72] | (RefSeq) methylsterol monooxygenase 1-2-like	Steroid biosynthesis (ko00100)	[I]	Lipid transport and metabolism	Fatty acid hydroxylase superfamily	Methylsterol monooxygenase 1-2 OS=Arabidopsis thaliana OX=3702 GN=SMO1-2 PE=2 SV=1	I	Lipid transport and metabolism	PREDICTED: methylsterol monooxygenase 1-2-like [Cucumis sativus]
Cla97C06G128240	45641	21604	34213	57329	47739	33042	250.176	150.86	260.277	468.463	336.997	236.397	0.0340265	0.900579	up	--	--	Molecular Function: transcription cofactor activity (GO:0003712);; Cellular Component: RISC complex (GO:0016442);; Biological Process: posttranscriptional gene silencing by RNA (GO:0035194);; Biological Process: regulation of nucleic acid-templated transcription (GO:1903506);;	K15979|0|cmo:103502266|K15979 staphylococcal nuclease domain-containing protein 1 | (RefSeq) staphylococcal nuclease domain-containing protein 1	--	[K]	Transcription	Staphylococcal nuclease homologue;; Tudor domain	Ribonuclease TUDOR 1 OS=Arabidopsis thaliana OX=3702 GN=TSN1 PE=1 SV=1	L	Replication, recombination and repair	PREDICTED: staphylococcal nuclease domain-containing protein 1 [Cucumis melo]
Cla97C11G216140	773	463	645	826	654	882	13.7826	9.73443	14.7627	20.7175	15.0989	19.3231	0.0147214	0.794532	up	--	--	--	--	--	--	--	Phloem protein 2;; F-box domain;; F-box-like	F-box protein At2g02240 OS=Arabidopsis thaliana OX=3702 GN=At2g02240 PE=2 SV=1	S	Function unknown	PREDICTED: F-box protein PP2-B10-like [Cucumis melo]
Cla97C09G178450	596	535	636	640	893	640	25.0003	26.6616	34.6253	37.3755	48.3705	32.738	0.0409981	0.771948	up	--	--	Molecular Function: nucleotide binding (GO:0000166);; Molecular Function: nucleic acid binding (GO:0003676);;	--	--	--	--	--	Binding partner of ACD11 1 OS=Arabidopsis thaliana OX=3702 GN=BPA1 PE=1 SV=1	S	Function unknown	PREDICTED: uncharacterized protein LOC101220067 [Cucumis sativus]
Cla97C10G199190	1114	809	891	1052	1177	1424	12.7906	11.0158	13.2712	16.8116	17.4305	19.9185	0.000759008	0.868937	up	--	--	Cellular Component: integral component of membrane (GO:0016021);;	--	--	[O]	Posttranslational modification, protein turnover, chaperones	--	--	S	Function unknown	PREDICTED: uncharacterized protein LOC101213172 isoform X2 [Cucumis sativus]
Cla97C08G161460	2867	306	3670	14815	20945	1549	31.0781	3.91616	52.4688	228.583	298.964	20.5773	0.00746581	1.46706	up	[E]	Amino acid transport and metabolism	Molecular Function: L-alanine:2-oxoglutarate aminotransferase activity (GO:0004021);; Biological Process: biosynthetic process (GO:0009058);; Molecular Function: pyridoxal phosphate binding (GO:0030170);;	K14272|0|cmo:103487718|K14272 glutamate--glyoxylate aminotransferase [EC:2.6.1.4 2.6.1.2 2.6.1.44] | (RefSeq) glutamate--glyoxylate aminotransferase 2	Arginine biosynthesis (ko00220);; Alanine, aspartate and glutamate metabolism (ko00250);; Glycine, serine and threonine metabolism (ko00260);; Glyoxylate and dicarboxylate metabolism (ko00630);; Carbon fixation in photosynthetic organisms (ko00710);; Carbon metabolism (ko01200);; 2-Oxocarboxylic acid metabolism (ko01210);; Biosynthesis of amino acids (ko01230)	[E]	Amino acid transport and metabolism	Aminotransferase class I and II	Glutamate--glyoxylate aminotransferase 2 OS=Arabidopsis thaliana OX=3702 GN=GGAT2 PE=1 SV=1	E	Amino acid transport and metabolism	PREDICTED: glutamate--glyoxylate aminotransferase 2 [Cucumis melo]
Cla97C02G041070	250	88	113	73	182	2920	3.46778	1.43569	2.03125	1.40741	3.25308	49.334	0.00782577	1.4576	up	[O]	Posttranslational modification, protein turnover, chaperones	Molecular Function: ATP binding (GO:0005524);; Cellular Component: cytoplasm (GO:0005737);; Cellular Component: integral component of membrane (GO:0016021);; Molecular Function: hydrolase activity (GO:0016787);; Biological Process: protein catabolic process (GO:0030163);;	K03065|0|cmo:103494588|K03065 26S proteasome regulatory subunit T5 | (RefSeq) 26S protease regulatory subunit 6A homolog	Proteasome (ko03050)	[O]	Posttranslational modification, protein turnover, chaperones	ATPase family associated with various cellular activities (AAA);; AAA domain (dynein-related subfamily);; AAA domain (Cdc48 subfamily);; Holliday junction DNA helicase ruvB N-terminus	26S proteasome regulatory subunit 6A homolog A OS=Arabidopsis thaliana OX=3702 GN=RPT5A PE=1 SV=1	O	Posttranslational modification, protein turnover, chaperones	26S proteasome regulatory subunit 6A homolog [Cucurbita moschata]
Cla97C10G188690	3706	714	2778	9318	4911	2214	199.978	45.6621	194.479	699.466	341.645	145.504	0.0216952	1.21086	up	--	--	--	--	--	--	--	--	--	S	Function unknown	uncharacterized protein LOC111465146 [Cucurbita maxima]
Cla97C09G175240	1991	304	1160	2473	1819	1826	14.4238	2.84037	10.7066	24.1314	16.2843	19.2132	0.0354285	1.04013	up	--	--	Molecular Function: GTPase activity (GO:0003924);; Molecular Function: GTP binding (GO:0005525);;	--	--	[UR]	Intracellular trafficking, secretion, and vesicular transport;; General function prediction only	Dynamin central region;; Dynamin family;; Dynamin GTPase effector domain;; 50S ribosome-binding GTPase	Dynamin-related protein 1E OS=Arabidopsis thaliana OX=3702 GN=DRP1E PE=1 SV=1	S	Function unknown	PREDICTED: dynamin-related protein 1E-like [Cucumis sativus]
Cla97C02G045570	146	47	135	323	453	168	0.599521	0.226077	0.716663	1.84637	2.40022	0.836873	0.00343137	1.49311	up	[T]	Signal transduction mechanisms	Molecular Function: ATP binding (GO:0005524);; Biological Process: transport (GO:0006810);; Cellular Component: integral component of membrane (GO:0016021);; Molecular Function: ATPase activity (GO:0016887);;	--	--	[Q]	Secondary metabolites biosynthesis, transport and catabolism	ABC-2 type transporter;; ABC transporter;; Plant PDR ABC transporter associated;; AAA domain, putative AbiEii toxin, Type IV TA system;; ABC-transporter extracellular N-terminal;; RsgA GTPase;; P-loop containing region of AAA domain;; ATPase family associated with various cellular activities (AAA)	ABC transporter G family member 31 OS=Arabidopsis thaliana OX=3702 GN=ABCG31 PE=1 SV=1	V	Defense mechanisms	PREDICTED: ABC transporter G family member 31 [Cucumis sativus]
Cla97C10G203040	2035	1546	1251	1790	1520	1858	57.1085	51.3056	45.415	69.4845	54.9624	63.5954	0.0185253	0.644571	up	[T]	Signal transduction mechanisms	Cellular Component: cytosol (GO:0005829);;	--	--	[R]	General function prediction only	Ankyrin repeats (3 copies);; Ankyrin repeat;; Ankyrin repeats (many copies);; Ankyrin repeats (many copies);; Ankyrin repeat	Ankyrin repeat domain-containing protein EMB506, chloroplastic OS=Arabidopsis thaliana OX=3702 GN=EMB506 PE=1 SV=1	S	Function unknown	PREDICTED: tankyrase-2 [Cucumis melo]
Cla97C03G056360	2033	2110	1629	2694	2287	1733	38.281	43.5115	36.8976	69.0985	52.2617	37.3669	0.0448965	0.753111	up	[H]	Coenzyme transport and metabolism	Molecular Function: catalytic activity (GO:0003824);;	--	--	--	--	(2R)-phospho-3-sulfolactate synthase (ComA)	Protein HEAT-STRESS-ASSOCIATED 32 OS=Arabidopsis thaliana OX=3702 GN=HSA32 PE=2 SV=1	S	Function unknown	PREDICTED: uncharacterized protein LOC101208408 [Cucumis sativus]
Cla97C03G064080	183	119	126	212	211	189	0.767711	0.693156	0.723419	1.40414	1.08367	1.11443	0.00870644	0.980625	up	[T]	Signal transduction mechanisms	Molecular Function: ubiquitin-protein transferase activity (GO:0004842);; Biological Process: protein ubiquitination (GO:0016567);;	--	--	[S]	Function unknown	U-box domain	Putative E3 ubiquitin-protein ligase LIN-2 OS=Lotus japonicus OX=34305 GN=LIN PE=1 SV=1	S	Function unknown	PREDICTED: putative E3 ubiquitin-protein ligase LIN [Cucumis sativus]
Cla97C02G047110	749	526	571	820	689	728	9.76405	8.68501	9.73916	14.9269	12.7485	11.0752	0.0168246	0.788336	up	--	--	Cellular Component: nucleus (GO:0005634);; Molecular Function: protein heterodimerization activity (GO:0046982);;	--	--	[K]	Transcription	Histone-like transcription factor (CBF/NF-Y) and archaeal histone;; Core histone H2A/H2B/H3/H4	--	K	Transcription	PREDICTED: DNA polymerase epsilon subunit C [Cucumis melo]
Cla97C03G053770	353	248	301	344	423	332	3.38268	4.08285	3.66756	4.40965	6.76475	5.66015	0.0380035	0.772238	up	[O]	Posttranslational modification, protein turnover, chaperones	Molecular Function: structural molecule activity (GO:0005198);; Biological Process: iron-sulfur cluster assembly (GO:0016226);; Molecular Function: iron-sulfur cluster binding (GO:0051536);;	--	--	[CU]	Energy production and conversion;; Intracellular trafficking, secretion, and vesicular transport	Iron-sulphur cluster biosynthesis	Iron-sulfur assembly protein IscA-like 2, mitochondrial OS=Arabidopsis thaliana OX=3702 GN=At5g03905 PE=1 SV=2	S	Function unknown	PREDICTED: iron-sulfur assembly protein IscA-like 2, mitochondrial isoform X1 [Cucumis sativus]
Cla97C06G114100	6543	2314	7338	15130	19956	1753	105.941	43.9831	154.989	341.191	417.748	34.7786	0.0449131	1.0888	up	--	--	Cellular Component: integral component of membrane (GO:0016021);;	--	--	--	--	Tim17/Tim22/Tim23/Pmp24 family	Outer envelope pore protein 16-2, chloroplastic OS=Arabidopsis thaliana OX=3702 GN=OEP162 PE=2 SV=1	O	Posttranslational modification, protein turnover, chaperones	PREDICTED: outer envelope pore protein 16-2, chloroplastic [Cucumis melo]
Cla97C08G154730	1081	982	1218	821	3486	1521	6.73715	6.99767	10.1259	7.55511	30.0311	11.1649	0.026681	1.06704	up	[M]	Cell wall/membrane/envelope biogenesis	Cellular Component: integral component of membrane (GO:0016021);; Biological Process: transmembrane transport (GO:0055085);;	--	--	--	--	Mechanosensitive ion channel	Mechanosensitive ion channel protein 3, chloroplastic OS=Arabidopsis thaliana OX=3702 GN=MSL3 PE=1 SV=1	M	Cell wall/membrane/envelope biogenesis	PREDICTED: mechanosensitive ion channel protein 3, chloroplastic-like [Cucumis melo]
Cla97C07G144070	157	5	135	333	600	73	1.34568	0.031713	1.49249	4.08683	6.77928	0.737801	0.0494541	1.07167	up	[T]	Signal transduction mechanisms	Molecular Function: voltage-gated potassium channel activity (GO:0005249);; Cellular Component: integral component of plasma membrane (GO:0005887);; Biological Process: ion transmembrane transport (GO:0034220);; Biological Process: regulation of membrane potential (GO:0042391);;	K05391|0|jcu:105644124|K05391 cyclic nucleotide gated channel, other eukaryote | (RefSeq) cyclic nucleotide-gated ion channel 2	Plant-pathogen interaction (ko04626)	[PT]	Inorganic ion transport and metabolism;; Signal transduction mechanisms	Ion transport protein	Cyclic nucleotide-gated ion channel 2 OS=Arabidopsis thaliana OX=3702 GN=CNGC2 PE=1 SV=1	U	Intracellular trafficking, secretion, and vesicular transport	cyclic nucleotide-gated ion channel 2-like [Momordica charantia]
Cla97C06G111300	1874	493	1457	2764	3574	815	12.5106	3.81126	13.4951	26.81	30.4966	6.49231	0.0425881	1.06059	up	[T]	Signal transduction mechanisms	Cellular Component: integral component of membrane (GO:0016021);; Molecular Function: oxidoreductase activity (GO:0016491);; Biological Process: oxidation-reduction process (GO:0055114);;	--	--	[PQ]	Inorganic ion transport and metabolism;; Secondary metabolites biosynthesis, transport and catabolism	Ferric reductase NAD binding domain;; FAD-binding domain;; Ferric reductase like transmembrane component;; Oxidoreductase NAD-binding domain	Ferric reduction oxidase 8, mitochondrial OS=Arabidopsis thaliana OX=3702 GN=FRO8 PE=1 SV=1	U	Intracellular trafficking, secretion, and vesicular transport	PREDICTED: ferric reduction oxidase 8, mitochondrial [Cucumis melo]
Cla97C10G205970	294	45	202	516	810	185	7.98239	1.43129	7.11441	19.5407	28.4226	6.10661	0.0147875	1.31069	up	--	--	Biological Process: defense response (GO:0006952);;	--	--	--	--	LURP-one-related	Protein LURP-one-related 15 OS=Arabidopsis thaliana OX=3702 GN=At5g01750 PE=1 SV=1	S	Function unknown	protein LURP-one-related 15-like [Cucurbita moschata]
Cla97C01G011610	50	40	41	169	192	142	0.626793	0.624611	0.763555	2.98994	3.14659	2.19941	2.67099e-07	2.12337	up	--	--	Molecular Function: transcription factor activity, sequence-specific DNA binding (GO:0003700);; Biological Process: regulation of transcription, DNA-templated (GO:0006355);; Molecular Function: sequence-specific DNA binding (GO:0043565);;	K14431|0|csv:101204604|K14431 transcription factor TGA | (RefSeq) transcription factor HBP-1b(c38)	Plant hormone signal transduction (ko04075)	--	--	Seed dormancy control;; bZIP transcription factor;; Basic region leucine zipper	Transcription factor TGA9 OS=Arabidopsis thaliana OX=3702 GN=TGA9 PE=1 SV=1	K	Transcription	PREDICTED: transcription factor HBP-1b(c38) [Cucumis sativus]
Cla97C08G161720	629	420	402	477	427	905	3.44599	2.18849	2.11299	2.78656	1.99353	3.70045	0.000633014	0.761944	up	--	--	--	--	--	--	--	--	Type 2 DNA topoisomerase 6 subunit B-like OS=Arabidopsis thaliana OX=3702 GN=MTOPVIB PE=1 SV=1	S	Function unknown	PREDICTED: type 2 DNA topoisomerase 6 subunit B-like isoform X4 [Cucumis melo]
Cla97C01G022620	343	371	843	865	789	1062	2.01461	2.72479	6.56161	6.25654	5.85949	7.53257	0.0242291	0.996581	up	--	--	--	--	--	--	--	--	--	--	--	hypothetical protein Csa_6G517110 [Cucumis sativus]
Cla97C03G058210	968	862	859	1756	779	1197	6.13929	6.32628	6.92933	14.364	6.3653	8.84695	0.0195346	0.909734	up	[R]	General function prediction only	--	--	--	[B]	Chromatin structure and dynamics	Tetratricopeptide repeat;; Tetratricopeptide repeat;; TPR repeat;; Tetratricopeptide repeat	Serine/threonine-protein phosphatase 5 OS=Arabidopsis thaliana OX=3702 GN=PAPP5 PE=1 SV=1	S	Function unknown	PREDICTED: N-lysine methyltransferase SMYD2 isoform X1 [Cucumis sativus]
Citrullus_lanatus_newGene_1670	101	95	91	128	156	106	1.42209	1.29059	1.89404	2.72823	3.57463	1.90948	0.033679	0.882902	up	--	--	Molecular Function: catalytic activity (GO:0003824);;	--	--	[R]	General function prediction only	--	--	S	Function unknown	PREDICTED: 2-hydroxy-6-oxo-2,4-heptadienoate hydrolase-like [Cucumis melo]
Cla97C05G093790	20364	19250	15530	16791	19447	25237	372.161	437.384	374.656	447.399	469.453	471.901	0.000380638	0.675707	up	--	--	--	--	--	--	--	Lateral organ boundaries (LOB) domain	LOB domain-containing protein 41 OS=Arabidopsis thaliana OX=3702 GN=LBD41 PE=2 SV=1	S	Function unknown	LOB domain-containing protein 41 [Cucurbita maxima]
Cla97C06G112560	29	13	29	42	74	73	0.351911	0.190544	0.459499	0.716908	1.18685	1.10458	0.00275477	1.43315	up	[G]	Carbohydrate transport and metabolism	Biological Process: flavonoid biosynthetic process (GO:0009813);; Cellular Component: intracellular membrane-bounded organelle (GO:0043231);; Biological Process: flavonoid glucuronidation (GO:0052696);; Molecular Function: quercetin 3-O-glucosyltransferase activity (GO:0080043);; Molecular Function: quercetin 7-O-glucosyltransferase activity (GO:0080044);;	--	--	[GC]	Carbohydrate transport and metabolism;; Energy production and conversion	UDP-glucoronosyl and UDP-glucosyl transferase	Crocetin glucosyltransferase, chloroplastic OS=Gardenia jasminoides OX=114476 GN=UGT75L6 PE=1 SV=1	S	Function unknown	PREDICTED: crocetin glucosyltransferase, chloroplastic-like [Cucumis melo]
Cla97C05G098490	2630	1427	1703	2127	2831	2407	32.8561	14.6237	19.0916	38.1717	44.6252	36.8311	0.0142089	0.854255	up	--	--	--	--	--	--	--	zinc-finger of the FCS-type, C2-C2	Protein MARD1 OS=Arabidopsis thaliana OX=3702 GN=MARD1 PE=2 SV=2	S	Function unknown	PREDICTED: uncharacterized protein LOC103503787 [Cucumis melo]
Cla97C07G142780	1937	1458	1661	2170	2218	1782	25.0816	22.2209	27.7595	39.1648	37.0426	28.5133	0.0246158	0.797459	up	[R]	General function prediction only	--	--	--	--	--	WD domain, G-beta repeat	COMPASS-like H3K4 histone methylase component WDR5A OS=Arabidopsis thaliana OX=3702 GN=WDR5A PE=1 SV=1	S	Function unknown	uncharacterized WD repeat-containing protein C2A9.03-like isoform X1 [Cucurbita moschata]
Cla97C11G219090	246	397	248	1361	2139	547	1.20278	2.13221	1.34924	8.73762	12.4848	3.12252	2.81856e-05	2.07092	up	[V]	Defense mechanisms	Molecular Function: ATP binding (GO:0005524);; Cellular Component: integral component of membrane (GO:0016021);; Molecular Function: ATPase activity, coupled to transmembrane movement of substances (GO:0042626);; Biological Process: transmembrane transport (GO:0055085);;	K05658|0|csv:101202823|K05658 ATP-binding cassette, subfamily B (MDR/TAP), member 1 [EC:3.6.3.44] | (RefSeq) ABC transporter B family member 4	ABC transporters (ko02010)	[Q]	Secondary metabolites biosynthesis, transport and catabolism	ABC transporter transmembrane region;; ABC transporter;; RecF/RecN/SMC N terminal domain;; P-loop containing region of AAA domain;; AAA ATPase domain;; AAA domain;; Zeta toxin;; Domain of unknown function DUF87;; Predicted ATPase of the ABC class;; AAA domain (dynein-related subfamily)	ABC transporter B family member 4 OS=Arabidopsis thaliana OX=3702 GN=ABCB4 PE=1 SV=1	V	Defense mechanisms	PREDICTED: ABC transporter B family member 4 [Cucumis sativus]
Cla97C09G182750	141	3	202	435	1103	175	6.01333	0.114524	11.2266	25.925	61.0223	9.11085	0.0282045	1.19155	up	--	--	--	--	--	--	--	--	--	--	--	PREDICTED: sperm mitochondrial-associated cysteine-rich protein-like [Cucumis melo]
Cla97C11G222240	298	35	258	267	1240	207	10.1567	1.53687	10.046	11.2643	53.0078	8.38862	0.0339848	1.16107	up	--	--	Cellular Component: photosystem II oxygen evolving complex (GO:0009654);; Biological Process: photosynthesis (GO:0015979);; Cellular Component: integral component of membrane (GO:0016021);;	K03541|9.16137e-40|pxb:103936181|K03541 photosystem II 10kDa protein | (RefSeq) photosystem II 10 kDa polypeptide, chloroplastic-like	Photosynthesis (ko00195)	--	--	Photosystem II 10 kDa polypeptide PsbR	Photosystem II 10 kDa polypeptide, chloroplastic OS=Spinacia oleracea OX=3562 GN=PSBR PE=2 SV=1	S	Function unknown	PREDICTED: photosystem II 10 kDa polypeptide, chloroplastic-like [Gossypium arboreum]
Cla97C02G050560	1517	2222	1935	1355	2143	3392	4.6001	8.50558	7.84206	6.20068	9.76883	13.4789	0.0334891	0.659304	up	[F]	Nucleotide transport and metabolism	Molecular Function: iron ion binding (GO:0005506);; Molecular Function: electron carrier activity (GO:0009055);; Molecular Function: oxidoreductase activity, acting on CH-OH group of donors (GO:0016614);; Molecular Function: flavin adenine dinucleotide binding (GO:0050660);; Molecular Function: 2 iron, 2 sulfur cluster binding (GO:0051537);; Biological Process: oxidation-reduction process (GO:005…	K09842|0|cmo:103491623|K09842 abscisic-aldehyde oxidase [EC:1.2.3.14] | (RefSeq) indole-3-acetaldehyde oxidase-like	Carotenoid biosynthesis (ko00906)	[F]	Nucleotide transport and metabolism	Molybdopterin-binding domain of aldehyde dehydrogenase;; FAD binding domain in molybdopterin dehydrogenase;; Aldehyde oxidase and xanthine dehydrogenase, a/b hammerhead domain;; [2Fe-2S] binding domain;; CO dehydrogenase flavoprotein C-terminal domain;; 2Fe-2S iron-sulfur cluster binding domain	Indole-3-acetaldehyde oxidase OS=Arabidopsis thaliana OX=3702 GN=AAO2 PE=1 SV=2	F	Nucleotide transport and metabolism	PREDICTED: indole-3-acetaldehyde oxidase-like [Cucumis melo]
Cla97C05G089520	278	307	230	312	889	369	3.51459	4.60812	3.68434	5.74222	14.4156	5.06841	0.00801761	1.23263	up	[T]	Signal transduction mechanisms	Molecular Function: protein serine/threonine phosphatase activity (GO:0004722);; Biological Process: protein dephosphorylation (GO:0006470);; Molecular Function: metal ion binding (GO:0046872);;	K14497|0|cmo:103484021|K14497 protein phosphatase 2C [EC:3.1.3.16] | (RefSeq) probable protein phosphatase 2C 75	Plant hormone signal transduction (ko04075)	[T]	Signal transduction mechanisms	Protein phosphatase 2C	Probable protein phosphatase 2C 75 OS=Arabidopsis thaliana OX=3702 GN=AHG1 PE=1 SV=1	T	Signal transduction mechanisms	PREDICTED: probable protein phosphatase 2C 75 isoform X1 [Cucumis melo]
Cla97C09G169020	1298	561	1440	1565	1731	1669	14.2335	7.29473	20.4868	23.877	24.4848	22.3031	0.0275511	0.930222	up	[P]	Inorganic ion transport and metabolism	Cellular Component: vacuolar membrane (GO:0005774);; Cellular Component: plasma membrane (GO:0005886);; Biological Process: regulation of pH (GO:0006885);; Biological Process: response to salt stress (GO:0009651);; Molecular Function: sodium:proton antiporter activity (GO:0015385);; Cellular Component: integral component of membrane (GO:0016021);; Biological Process: sodium ion transmembrane tran…	--	--	[P]	Inorganic ion transport and metabolism	Sodium/hydrogen exchanger family	Sodium/hydrogen exchanger 2 OS=Arabidopsis thaliana OX=3702 GN=NHX2 PE=2 SV=2	P	Inorganic ion transport and metabolism	PREDICTED: sodium/hydrogen exchanger 2 [Cucumis sativus]
Cla97C11G225200	47	25	27	54	48	50	4.08607	2.50394	2.98338	6.56068	5.35642	5.25713	0.0282625	0.973431	up	--	--	--	--	--	--	--	--	--	--	--	hypothetical protein Csa_4G664510 [Cucumis sativus]
Cla97C07G140650	91	88	108	110	113	520	0.443829	0.665636	0.868043	0.994968	0.78785	3.92551	0.0039129	1.28855	up	[E]	Amino acid transport and metabolism	Cellular Component: cytoplasm (GO:0005737);; Cellular Component: plasma membrane (GO:0005886);; Biological Process: proteolysis (GO:0006508);; Molecular Function: zinc ion binding (GO:0008270);; Molecular Function: peptide binding (GO:0042277);; Biological Process: peptide catabolic process (GO:0043171);; Molecular Function: metalloaminopeptidase activity (GO:0070006);;	K08776|0|csv:101211362|K08776 puromycin-sensitive aminopeptidase [EC:3.4.11.-] | (RefSeq) aminopeptidase M1-like	--	[EO]	Amino acid transport and metabolism;; Posttranslational modification, protein turnover, chaperones	Peptidase family M1 domain;; ERAP1-like C-terminal domain	Aminopeptidase M1 OS=Arabidopsis thaliana OX=3702 GN=APM1 PE=1 SV=1	E	Amino acid transport and metabolism	PREDICTED: aminopeptidase M1-like [Cucumis sativus]
Cla97C09G168590	174	211	238	268	614	281	5.33319	7.693	9.5048	11.4526	24.375	10.5058	0.0123226	1.16312	up	--	--	Cellular Component: endomembrane system (GO:0012505);; Cellular Component: integral component of membrane (GO:0016021);; Cellular Component: intracellular membrane-bounded organelle (GO:0043231);; Cellular Component: cytoplasmic part (GO:0044444);;	K05770|1.30047e-72|csv:101203787|K05770 benzodiazapine receptor | (RefSeq) translocator protein homolog	--	--	--	TspO/MBR family	Translocator protein homolog OS=Arabidopsis thaliana OX=3702 GN=TSPO PE=1 SV=1	U	Intracellular trafficking, secretion, and vesicular transport	PREDICTED: translocator protein homolog [Cucumis sativus]
Cla97C10G197760	794	695	770	932	1752	783	7.93861	8.44765	9.88098	12.6641	22.454	8.92941	0.0198109	1.01957	up	[R]	General function prediction only	--	--	--	[K]	Transcription	WD domain, G-beta repeat;; F-box domain	Transcription initiation factor TFIID subunit 5 OS=Arabidopsis thaliana OX=3702 GN=TAF5 PE=1 SV=1	S	Function unknown	nuclear distribution protein nudF-like isoform X1 [Cucurbita moschata]
Cla97C06G121280	374	305	315	456	489	389	7.04272	6.82054	7.68416	11.9546	11.8631	8.93422	0.0119394	0.911794	up	[H]	Coenzyme transport and metabolism	Molecular Function: uroporphyrinogen-III synthase activity (GO:0004852);; Biological Process: tetrapyrrole biosynthetic process (GO:0033014);;	--	--	--	--	Uroporphyrinogen-III synthase HemD	--	H	Coenzyme transport and metabolism	PREDICTED: uncharacterized protein LOC103487492 [Cucumis melo]
Cla97C11G223840	3404	1772	2497	4332	4077	2586	35.3998	17.9701	25.5832	63.2868	55.3466	24.4788	0.0204092	0.972863	up	--	--	Cellular Component: proteasome regulatory particle, base subcomplex (GO:0008540);; Biological Process: proteasome regulatory particle assembly (GO:0070682);;	K06692|0|csv:101213054|K06692 26S proteasome non-ATPase regulatory subunit 5 | (RefSeq) uncharacterized LOC101213054	--	[O]	Posttranslational modification, protein turnover, chaperones	Proteasome non-ATPase 26S subunit	--	O	Posttranslational modification, protein turnover, chaperones	PREDICTED: uncharacterized protein LOC101213054 [Cucumis sativus]
Cla97C06G123720	10719	5157	9240	19474	17112	6353	185.432	105.843	207.367	468.683	381.678	133.878	0.0257691	1.08349	up	[G]	Carbohydrate transport and metabolism	Molecular Function: aldose 1-epimerase activity (GO:0004034);; Cellular Component: cytosol (GO:0005829);; Biological Process: hexose metabolic process (GO:0019318);; Molecular Function: carbohydrate binding (GO:0030246);; Cellular Component: apoplast (GO:0048046);;	K01785|0|csv:101222545|K01785 aldose 1-epimerase [EC:5.1.3.3] | (RefSeq) aldose 1-epimerase	Glycolysis / Gluconeogenesis (ko00010);; Galactose metabolism (ko00052)	[G]	Carbohydrate transport and metabolism	Aldose 1-epimerase	--	G	Carbohydrate transport and metabolism	PREDICTED: aldose 1-epimerase [Cucumis sativus]
Cla97C08G157570	1340	1013	2280	4056	4999	1325	11.0286	9.22012	26.1903	43.7119	51.6322	16.1307	0.0147054	1.2446	up	[G]	Carbohydrate transport and metabolism	Molecular Function: transporter activity (GO:0005215);; Cellular Component: integral component of membrane (GO:0016021);; Biological Process: transmembrane transport (GO:0055085);;	--	--	[R]	General function prediction only	Major Facilitator Superfamily	--	G	Carbohydrate transport and metabolism	PREDICTED: hippocampus abundant transcript 1 protein-like [Cucumis melo]
Cla97C09G174120	262	43	181	265	159	589	2.54947	0.486343	2.27951	3.5856	1.99403	6.98293	0.0428041	1.01542	up	[T]	Signal transduction mechanisms	Molecular Function: nucleotide binding (GO:0000166);; Cellular Component: membrane (GO:0016020);;	--	--	[Q]	Secondary metabolites biosynthesis, transport and catabolism	ABC-2 type transporter;; ABC transporter;; AAA domain, putative AbiEii toxin, Type IV TA system	ABC transporter G family member 10 OS=Arabidopsis thaliana OX=3702 GN=ABCG10 PE=3 SV=1	V	Defense mechanisms	ABC transporter G family member 10-like [Cucurbita pepo subsp. pepo]
Cla97C08G155640	30	22	65	96	153	62	0.460931	0.397102	1.29948	2.04105	3.03107	1.14794	0.0166694	1.26309	up	--	--	Molecular Function: DNA binding (GO:0003677);; Cellular Component: nucleus (GO:0005634);; Biological Process: regulation of transcription, DNA-templated (GO:0006355);;	--	--	--	--	No apical meristem (NAM) protein	Protein CUP-SHAPED COTYLEDON 2 OS=Arabidopsis thaliana OX=3702 GN=NAC098 PE=1 SV=1	S	Function unknown	PREDICTED: transcription factor JUNGBRUNNEN 1 [Cucumis sativus]
Cla97C08G149050	189	177	133	184	198	270	1.89472	2.09604	1.72946	2.5612	2.55001	3.29957	0.000334646	0.8771	up	[M]	Cell wall/membrane/envelope biogenesis	Molecular Function: protein tyrosine kinase activity (GO:0004713);; Molecular Function: ATP binding (GO:0005524);; Biological Process: peptidyl-tyrosine phosphorylation (GO:0018108);;	K04730|0|csv:101210366|K04730 interleukin-1 receptor-associated kinase 1 [EC:2.7.11.1] | (RefSeq) proline-rich receptor-like protein kinase PERK14	--	[T]	Signal transduction mechanisms	Protein kinase domain;; Protein tyrosine kinase	Proline-rich receptor-like protein kinase PERK2 OS=Arabidopsis thaliana OX=3702 GN=PERK2 PE=2 SV=3	T	Signal transduction mechanisms	PREDICTED: proline-rich receptor-like protein kinase PERK14 [Cucumis sativus]
Cla97C06G126870	16547	6132	15558	28160	29357	12326	113.253	50.8916	138.277	267.125	255.384	105.46	0.0203964	1.12789	up	[O]	Posttranslational modification, protein turnover, chaperones	Molecular Function: ATP binding (GO:0005524);; Molecular Function: hydrolase activity (GO:0016787);; Biological Process: cell division (GO:0051301);;	K13525|0|csv:101205889|K13525 transitional endoplasmic reticulum ATPase | (RefSeq) cell division cycle protein 48 homolog	Protein processing in endoplasmic reticulum (ko04141)	[O]	Posttranslational modification, protein turnover, chaperones	ATPase family associated with various cellular activities (AAA);; Cell division protein 48 (CDC48), N-terminal domain;; Holliday junction DNA helicase ruvB N-terminus;; AAA ATPase domain;; AAA domain (Cdc48 subfamily);; Cell division protein 48 (CDC48), domain 2;; AAA domain;; AAA domain;; AAA domain (dynein-related subfamily);; AAA domain;; AAA domain;; TIP49 C-terminus;; RNA helicase;; Magnesiu…	Cell division cycle protein 48 homolog OS=Glycine max OX=3847 GN=CDC48 PE=2 SV=1	O	Posttranslational modification, protein turnover, chaperones	PREDICTED: cell division cycle protein 48 homolog [Cucumis sativus]
Cla97C08G157960	2074	1836	1820	2451	2976	1702	18.3403	19.2968	20.909	29.9217	34.3214	18.4736	0.0391934	0.819631	up	--	--	Molecular Function: metal ion binding (GO:0046872);;	--	--	--	--	--	Zinc finger CCCH domain-containing protein 30 OS=Oryza sativa subsp. japonica OX=39947 GN=Os04g0663200 PE=2 SV=3	S	Function unknown	PREDICTED: zinc finger CCCH domain-containing protein 6 [Cucumis sativus]
Cla97C05G095290	261	210	199	194	240	320	9.03005	8.47237	8.86051	8.9461	10.5449	13.1434	0.00824559	0.656992	up	--	--	--	--	--	--	--	--	--	S	Function unknown	PREDICTED: uncharacterized protein LOC101206322 [Cucumis sativus]
Cla97C01G010560	19913	8877	10589	12896	8873	28407	313.151	166.33	216.889	283.324	180.682	546.983	0.0434893	0.696146	up	[GER]	Carbohydrate transport and metabolism;; Amino acid transport and metabolism;; General function prediction only	Cellular Component: integral component of membrane (GO:0016021);; Molecular Function: transmembrane transporter activity (GO:0022857);; Biological Process: transmembrane transport (GO:0055085);;	--	--	--	--	EamA-like transporter family	WAT1-related protein At1g09380 OS=Arabidopsis thaliana OX=3702 GN=At1g09380 PE=2 SV=1	S	Function unknown	PREDICTED: WAT1-related protein At1g09380-like [Cucumis sativus]
Cla97C04G076070	1865	921	1324	1871	1507	1916	12.948	7.48473	11.1976	16.7895	12.9357	16.4572	0.0144673	0.836194	up	--	--	Molecular Function: zinc ion binding (GO:0008270);;	K15691|0|cmo:103500825|K15691 E3 ubiquitin-protein ligase RFWD3 [EC:2.3.2.27] | (RefSeq) E3 ubiquitin-protein ligase RFWD3	--	[O]	Posttranslational modification, protein turnover, chaperones	Ring finger domain	E3 ubiquitin-protein ligase SDIR1 OS=Arabidopsis thaliana OX=3702 GN=SDIR1 PE=1 SV=1	S	Function unknown	PREDICTED: E3 ubiquitin-protein ligase RFWD3 [Cucumis melo]
Cla97C07G128280	1228	323	1349	2402	1745	1798	10.1407	3.14854	14.5784	27.6208	18.7559	18.2511	0.0144279	1.17958	up	[R]	General function prediction only	Cellular Component: integral component of membrane (GO:0016021);;	K16302|0|tcc:TCM_004436|K16302 metal transporter CNNM | (RefSeq) CBS domain-containing protein with a domain of Uncharacterized protein function isoform 1	--	[S]	Function unknown	Domain of unknown function DUF21;; CBS domain	Putative DUF21 domain-containing protein At1g03270 OS=Arabidopsis thaliana OX=3702 GN=CBSDUF4 PE=4 SV=2	P	Inorganic ion transport and metabolism	putative DUF21 domain-containing protein At1g03270 [Cucurbita pepo subsp. pepo]
Cla97C02G045450	71	109	52	65	86	370	0.698098	1.2733	0.664609	0.845954	1.05486	4.48593	0.0175598	1.11384	up	[E]	Amino acid transport and metabolism	Molecular Function: asparagine synthase (glutamine-hydrolyzing) activity (GO:0004066);; Cellular Component: cytosol (GO:0005829);; Biological Process: asparagine biosynthetic process (GO:0006529);; Biological Process: glutamine metabolic process (GO:0006541);; Biological Process: response to absence of light (GO:0009646);; Molecular Function: protein homodimerization activity (GO:0042803);;	K01953|0|csv:101214250|K01953 asparagine synthase (glutamine-hydrolysing) [EC:6.3.5.4] | (RefSeq) asparagine synthetase [glutamine-hydrolyzing]	Alanine, aspartate and glutamate metabolism (ko00250)	[E]	Amino acid transport and metabolism	Asparagine synthase;; Glutamine amidotransferase domain;; Glutamine amidotransferase domain;; Aluminium induced protein	Asparagine synthetase [glutamine-hydrolyzing] OS=Triphysaria versicolor OX=64093 GN=AS PE=2 SV=3	E	Amino acid transport and metabolism	PREDICTED: asparagine synthetase [glutamine-hydrolyzing] [Cucumis sativus]
Cla97C01G019620	623	391	366	451	553	629	8.42974	5.84948	6.86355	8.56995	9.84513	10.8414	0.00875799	0.755699	up	--	--	Biological Process: regulation of transcription, DNA-templated (GO:0006355);; Biological Process: regulation of flower development (GO:0009909);; Cellular Component: NuA4 histone acetyltransferase complex (GO:0035267);; Biological Process: histone H4-K5 acetylation (GO:0043981);; Biological Process: regulation of timing of transition from vegetative to reproductive phase (GO:0048510);;	K11341|0|csv:101203782|K11341 YEATS domain-containing protein 4 | (RefSeq) transcription initiation factor TFIID subunit 14b	--	[K]	Transcription	YEATS family	Transcription initiation factor TFIID subunit 14b OS=Arabidopsis thaliana OX=3702 GN=TAF14B PE=1 SV=1	K	Transcription	transcription initiation factor TFIID subunit 14b-like isoform X1 [Cucurbita pepo subsp. pepo]
Cla97C08G146120	219	145	193	239	330	277	2.66071	2.0894	3.05113	4.0535	5.17971	4.10549	0.00645506	1.02405	up	--	--	--	K20291|0|cmo:103501324|K20291 conserved oligomeric Golgi complex subunit 4 | (RefSeq) pentatricopeptide repeat-containing protein At4g01400, mitochondrial-like	--	[R]	General function prediction only	PPR repeat family;; PPR repeat;; PPR repeat;; Pentatricopeptide repeat domain;; Pentacotripeptide-repeat region of PRORP	Pentatricopeptide repeat-containing protein At4g01400, mitochondrial OS=Arabidopsis thaliana OX=3702 GN=At4g01400 PE=2 SV=2	S	Function unknown	PREDICTED: pentatricopeptide repeat-containing protein At4g01400, mitochondrial-like [Cucumis melo]
Cla97C10G187290	4550	2082	3776	10342	7554	2768	110.948	59.8468	116.982	342.504	232.185	80.8396	0.0145436	1.21433	up	[O]	Posttranslational modification, protein turnover, chaperones	--	K13993|5.36362e-81|cmo:103490892|K13993 HSP20 family protein | (RefSeq) small heat shock protein, chloroplastic	Protein processing in endoplasmic reticulum (ko04141)	[O]	Posttranslational modification, protein turnover, chaperones	Hsp20/alpha crystallin family	Small heat shock protein, chloroplastic OS=Oxybasis rubra OX=3560 GN=HSP23 PE=2 SV=1	O	Posttranslational modification, protein turnover, chaperones	small heat shock protein, chloroplastic-like isoform X2 [Cucurbita moschata]
Cla97C01G019920	103	32	42	120	170	86	3.77934	1.38925	1.99189	6.09902	8.02403	3.82784	0.0106653	1.27178	up	--	--	Cellular Component: plasma membrane (GO:0005886);; Cellular Component: integral component of membrane (GO:0016021);; Biological Process: metal ion transport (GO:0030001);; Molecular Function: metal ion binding (GO:0046872);;	--	--	[P]	Inorganic ion transport and metabolism	Heavy-metal-associated domain	Heavy metal-associated isoprenylated plant protein 27 OS=Arabidopsis thaliana OX=3702 GN=HIPP27 PE=1 SV=1	S	Function unknown	PREDICTED: heavy metal-associated isoprenylated plant protein 26 [Cucumis sativus]
Cla97C09G166300	634	247	634	1433	1226	610	7.05587	3.83156	8.98311	21.5411	17.8401	8.00121	0.00842626	1.28669	up	[K]	Transcription	Molecular Function: RNA polymerase II activity (GO:0001055);; Molecular Function: DNA binding (GO:0003677);; Cellular Component: DNA-directed RNA polymerase II, core complex (GO:0005665);; Biological Process: transcription from RNA polymerase II promoter (GO:0006366);; Molecular Function: protein dimerization activity (GO:0046983);;	K03008|1.01685e-79|csv:101208535|K03008 DNA-directed RNA polymerase II subunit RPB11 | (RefSeq) DNA-directed RNA polymerases II, IV and V subunit 11-like	Purine metabolism (ko00230);; Pyrimidine metabolism (ko00240);; RNA polymerase (ko03020)	[K]	Transcription	RNA polymerase Rpb3/Rpb11 dimerisation domain;; RNA polymerase Rpb3/Rpb11 dimerisation domain	DNA-directed RNA polymerases II, IV and V subunit 11 OS=Arabidopsis thaliana OX=3702 GN=NRPB11 PE=1 SV=1	K	Transcription	PREDICTED: DNA-directed RNA polymerases II, IV and V subunit 11-like [Cucumis sativus]
Cla97C09G182390	1528	159	1313	3635	3675	571	16.9568	2.09093	18.9006	56.1141	52.5739	7.71634	0.0380978	1.13379	up	[P]	Inorganic ion transport and metabolism	Cellular Component: vacuolar membrane (GO:0005774);; Cellular Component: plasma membrane (GO:0005886);; Biological Process: regulation of pH (GO:0006885);; Biological Process: response to salt stress (GO:0009651);; Molecular Function: sodium:proton antiporter activity (GO:0015385);; Cellular Component: integral component of membrane (GO:0016021);; Biological Process: sodium ion transmembrane tran…	K14724|0|cmo:103490107|K14724 solute carrier family 9 (sodium/hydrogen exchanger), member 8 | (RefSeq) sodium/hydrogen exchanger 4	--	[P]	Inorganic ion transport and metabolism	Sodium/hydrogen exchanger family	Sodium/hydrogen exchanger 4 OS=Arabidopsis thaliana OX=3702 GN=NHX4 PE=2 SV=2	P	Inorganic ion transport and metabolism	PREDICTED: sodium/hydrogen exchanger 4 [Cucumis melo]
Cla97C09G167330	4211	2534	3200	5078	4279	3294	28.6572	19.6895	27.507	49.7667	37.5541	27.2533	0.030837	0.844479	up	--	--	Molecular Function: DNA binding (GO:0003677);;	--	--	--	--	Protein of unknown function (DUF724);; Agenet domain	DUF724 domain-containing protein 7 OS=Arabidopsis thaliana OX=3702 GN=DUF7 PE=1 SV=1	S	Function unknown	PREDICTED: uncharacterized protein LOC103492739 isoform X1 [Cucumis melo]
Cla97C09G168420	677	132	1475	5659	8804	338	8.79853	5.44517	11.5896	42.104	44.61	6.47167	0.00904336	1.42621	up	[T]	Signal transduction mechanisms	Biological Process: response to stress (GO:0006950);;	--	--	--	--	Universal stress protein family	Universal stress protein A-like protein OS=Arabidopsis thaliana OX=3702 GN=At3g01520 PE=1 SV=2	S	Function unknown	hypothetical protein Csa_7G397020 [Cucumis sativus]
Cla97C10G185510	287	114	157	440	392	278	4.44861	2.0982	3.157	9.49622	7.82483	5.24218	0.0030127	1.32025	up	--	--	--	--	--	[R]	General function prediction only	Kelch motif;; Kelch motif	F-box/kelch-repeat protein SKIP25 OS=Arabidopsis thaliana OX=3702 GN=SKIP25 PE=1 SV=1	S	Function unknown	PREDICTED: F-box/kelch-repeat protein SKIP25 [Cucumis sativus]
Cla97C02G026320	3411	4112	4059	5241	5439	4097	25.844	36.471	40.6333	52.911	52.3598	38.3728	0.0259105	0.831674	up	--		Molecular Function: protein serine/threonine kinase activity (GO:0004674);; Molecular Function: ATP binding (GO:0005524);; Biological Process: protein phosphorylation (GO:0006468);; Cellular Component: integral component of membrane (GO:0016021);;	--	--	--	--	Protein kinase domain;; Protein tyrosine kinase;; Leucine rich repeat;; Leucine Rich repeats (2 copies);; Leucine rich repeat N-terminal domain;; Leucine Rich Repeat	Probable LRR receptor-like serine/threonine-protein kinase At5g63710 OS=Arabidopsis thaliana OX=3702 GN=At5g63710 PE=2 SV=1	T	Signal transduction mechanisms	PREDICTED: probable LRR receptor-like serine/threonine-protein kinase At5g63710 isoform X1 [Cucumis melo]
Cla97C02G040640	2702	1395	1877	2840	2573	1901	26.0475	15.9553	23.4717	38.0927	31.9806	22.3209	0.0479586	0.793602	up	--	--	Molecular Function: iron ion transmembrane transporter activity (GO:0005381);; Cellular Component: integral component of membrane (GO:0016021);; Biological Process: iron ion transmembrane transport (GO:0034755);;	--	--	[P]	Inorganic ion transport and metabolism	Ferroportin1 (FPN1)	Solute carrier family 40 member 3, chloroplastic OS=Arabidopsis thaliana OX=3702 GN=IREG3 PE=1 SV=1	U	Intracellular trafficking, secretion, and vesicular transport	PREDICTED: solute carrier family 40 member 3, chloroplastic isoform X1 [Cucumis sativus]
Cla97C07G143470	1144	872	1346	1743	2756	1157	3.39707	4.34233	6.58185	11.3323	10.7421	4.59873	0.0170947	1.0872	up	[L]	Replication, recombination and repair	Molecular Function: DNA binding (GO:0003677);; Molecular Function: DNA ligase (ATP) activity (GO:0003910);; Molecular Function: ATP binding (GO:0005524);; Cellular Component: cytoplasm (GO:0005737);; Biological Process: lagging strand elongation (GO:0006273);; Biological Process: DNA recombination (GO:0006310);; Biological Process: DNA ligation involved in DNA repair (GO:0051103);; Biological Pro…	K10747|0|cmo:103487505|K10747 DNA ligase 1 [EC:6.5.1.1 6.5.1.6 6.5.1.7] | (RefSeq) DNA ligase 1	DNA replication (ko03030);; Base excision repair (ko03410);; Nucleotide excision repair (ko03420);; Mismatch repair (ko03430)	[L]	Replication, recombination and repair	ATP dependent DNA ligase domain;; ATP dependent DNA ligase C terminal region	DNA ligase 6 OS=Arabidopsis thaliana OX=3702 GN=LIG6 PE=2 SV=1	L	Replication, recombination and repair	PREDICTED: DNA ligase 1 isoform X2 [Cucumis melo]
Cla97C09G179920	2347	1792	1953	1984	2123	2263	23.962	21.5778	25.15	27.9641	27.4933	28.5772	0.03775	0.589481	up	--	--	--	--	--	--	--	Protein of unknown function (DUF1336)	Protein ENHANCED DISEASE RESISTANCE 2 OS=Arabidopsis thaliana OX=3702 GN=EDR2 PE=2 SV=1	S	Function unknown	PREDICTED: uncharacterized protein LOC103498030 isoform X2 [Cucumis melo]
Cla97C06G126490	2973	1242	2132	5315	3310	2017	15.6412	7.74634	14.5452	38.8943	22.4486	12.9217	0.0210752	1.08791	up	--	--	Molecular Function: nucleotide binding (GO:0000166);; Biological Process: transcription, RNA-templated (GO:0001172);; Molecular Function: nucleic acid binding (GO:0003676);; Molecular Function: RNA-directed 5'-3' RNA polymerase activity (GO:0003968);; Cellular Component: nucleolus (GO:0005730);; Biological Process: cell-cell signaling (GO:0007267);; Biological Process: long-distance posttranscrip…	K11699|0|cmo:103493922|K11699 RNA-dependent RNA polymerase [EC:2.7.7.48] | (RefSeq) RNA-dependent RNA polymerase 2	--	[A]	RNA processing and modification	RNA dependent RNA polymerase	RNA-dependent RNA polymerase 2 OS=Arabidopsis thaliana OX=3702 GN=RDR2 PE=1 SV=1	K	Transcription	PREDICTED: RNA-dependent RNA polymerase 2 [Cucumis melo]
Cla97C07G130210	364	500	375	647	597	388	4.41976	7.53037	5.98061	10.6719	9.45241	5.56582	0.0376091	0.866512	up	--	--	--	--	--	[S]	Function unknown	PPPDE putative peptidase domain	--	S	Function unknown	PREDICTED: desumoylating isopeptidase 1-like [Cucumis sativus]
Cla97C02G042810	313	151	193	393	326	247	3.95149	2.25753	3.1981	7.09343	5.35648	3.87817	0.0213512	0.98855	up	--	--	Molecular Function: protein dimerization activity (GO:0046983);;	--	--	--	--	Helix-loop-helix DNA-binding domain	Transcription factor bHLH66 OS=Arabidopsis thaliana OX=3702 GN=BHLH66 PE=1 SV=1	K	Transcription	transcription factor bHLH69-like [Cucurbita moschata]
Cla97C02G039020	1281	923	882	1152	1007	1221	8.77523	7.50631	7.83604	10.9794	8.89537	10.1922	0.0167472	0.663984	up	--	--	--	--	--	[R]	General function prediction only	PPR repeat family;; PPR repeat;; PPR repeat;; Pentatricopeptide repeat domain;; Pentacotripeptide-repeat region of PRORP;; Mitochondrial 28S ribosomal protein S27;; Mitochondrial ATPase expression	Pentatricopeptide repeat-containing protein At3g54980, mitochondrial OS=Arabidopsis thaliana OX=3702 GN=At3g54980 PE=1 SV=1	S	Function unknown	PREDICTED: pentatricopeptide repeat-containing protein At3g54980, mitochondrial [Cucumis sativus]
Cla97C07G134800	9488	3942	6938	12128	9699	6187	56.2738	27.7229	53.0508	99.9117	73.6192	44.539	0.0457877	0.893393	up	[G]	Carbohydrate transport and metabolism	Molecular Function: alpha-amylase activity (GO:0004556);; Molecular Function: calcium ion binding (GO:0005509);; Biological Process: carbohydrate metabolic process (GO:0005975);; Molecular Function: glucan 1,4-alpha-maltotetraohydrolase activity (GO:0033910);;	--	--	[G]	Carbohydrate transport and metabolism	Alpha-amylase C-terminal beta-sheet domain;; Alpha amylase, catalytic domain	Alpha-amylase 3, chloroplastic OS=Arabidopsis thaliana OX=3702 GN=AMY3 PE=1 SV=1	G	Carbohydrate transport and metabolism	PREDICTED: uncharacterized protein LOC103495777 [Cucumis melo]
Cla97C07G140500	184	108	129	215	180	235	1.02178	0.670947	0.97527	1.67354	1.37626	1.79353	0.00256483	1.02429	up	[I]	Lipid transport and metabolism	Molecular Function: phospholipase D activity (GO:0004630);; Molecular Function: calcium ion binding (GO:0005509);; Cellular Component: plasma membrane (GO:0005886);; Biological Process: response to osmotic stress (GO:0006970);; Biological Process: cellular response to nitrogen starvation (GO:0006995);; Biological Process: phospholipid catabolic process (GO:0009395);; Biological Process: post-embr…	K01115|0|cmo:103490014|K01115 phospholipase D1/2 [EC:3.1.4.4] | (RefSeq) phospholipase D alpha 4	Glycerophospholipid metabolism (ko00564);; Ether lipid metabolism (ko00565);; Endocytosis (ko04144)	[I]	Lipid transport and metabolism	Phospholipase D C terminal;; Phospholipase D Active site motif;; PLD-like domain;; C2 domain	Phospholipase D alpha 4 OS=Arabidopsis thaliana OX=3702 GN=PLDALPHA4 PE=2 SV=1	I	Lipid transport and metabolism	PREDICTED: phospholipase D alpha 4 [Cucumis melo]
Cla97C10G191630	562	222	487	997	583	1098	3.35084	1.56855	3.76835	8.27395	4.48517	7.97502	0.00118835	1.3241	up	[K]	Transcription	Biological Process: MAPK cascade (GO:0000165);; Molecular Function: protein serine/threonine kinase activity (GO:0004674);; Molecular Function: ATP binding (GO:0005524);; Cellular Component: integral component of membrane (GO:0016021);; Molecular Function: oxidoreductase activity (GO:0016491);;	--	--	--	--	Protein kinase domain;; Protein tyrosine kinase;; Leucine rich repeat;; Leucine Rich repeats (2 copies);; Leucine Rich Repeat;; Leucine rich repeat N-terminal domain	LRR receptor-like serine/threonine-protein kinase HSL2 OS=Arabidopsis thaliana OX=3702 GN=HSL2 PE=2 SV=1	S	Function unknown	PREDICTED: LRR receptor-like serine/threonine-protein kinase HSL2 [Cucumis melo]
Cla97C11G210880	5672	4294	3885	5115	6508	4361	140.341	128.524	127.831	175.171	207.626	133.58	0.0393098	0.748788	up	--	--	Cellular Component: mitochondrial respiratory chain complex I (GO:0005747);; Cellular Component: integral component of membrane (GO:0016021);;	--	--	--	--	--	--	S	Function unknown	uncharacterized protein LOC111023107 [Momordica charantia]
Cla97C10G193580	459	101	271	825	1028	351	2.43235	0.642528	1.85679	5.85485	6.76869	2.16878	0.00539102	1.43088	up	[DZ]	Cell cycle control, cell division, chromosome partitioning;; Cytoskeleton	Molecular Function: metal ion binding (GO:0046872);;	--	--	--	--	Regulator of chromosome condensation (RCC1) repeat;; Regulator of chromosome condensation (RCC1) repeat;; Transcription factor regulating root and shoot growth via Pin3;; FYVE zinc finger;; Transcription factor BRX N-terminal domain	PH, RCC1 and FYVE domains-containing protein 1 OS=Arabidopsis thaliana OX=3702 GN=PRAF1 PE=1 SV=1	DZ	Cell cycle control, cell division, chromosome partitioning;; Cytoskeleton	PREDICTED: uncharacterized protein LOC101216037 [Cucumis sativus]
Citrullus_lanatus_newGene_1773	112	134	91	170	165	185	1.39562	1.9556	1.38234	2.98667	2.55624	2.80893	0.00108158	1.08201	up	--	--	--	--	--	--	--	--	--	--	--	uncharacterized protein LOC111024384 isoform X1 [Momordica charantia]
Cla97C01G018900	814	28	1077	5996	8610	194	35.9639	1.44978	61.7724	368.843	490.922	10.4011	0.0177222	1.26985	up	--	--	--	--	--	--	--	--	--	S	Function unknown	PREDICTED: uncharacterized protein LOC103485350 [Cucumis melo]
Cla97C03G065050	8332	3411	5759	10057	9330	4991	80.2702	38.3587	71.0798	133.821	112.119	59.0047	0.0451677	0.910007	up	[IQ]	Lipid transport and metabolism;; Secondary metabolites biosynthesis, transport and catabolism	Molecular Function: 3-oxoacyl-[acyl-carrier-protein] synthase activity (GO:0004315);; Biological Process: fatty acid biosynthetic process (GO:0006633);; Cellular Component: chloroplast stroma (GO:0009570);; Biological Process: cold acclimation (GO:0009631);; Biological Process: embryo development ending in seed dormancy (GO:0009793);;	K09458|0|cmo:103492394|K09458 3-oxoacyl-[acyl-carrier-protein] synthase II [EC:2.3.1.179] | (RefSeq) 3-oxoacyl-[acyl-carrier-protein] synthase II, chloroplastic	Fatty acid biosynthesis (ko00061);; Biotin metabolism (ko00780);; Fatty acid metabolism (ko01212)	[IQ]	Lipid transport and metabolism;; Secondary metabolites biosynthesis, transport and catabolism	Beta-ketoacyl synthase, N-terminal domain;; Beta-ketoacyl synthase, C-terminal domain	3-oxoacyl-[acyl-carrier-protein] synthase II, chloroplastic OS=Arabidopsis thaliana OX=3702 GN=KAS2 PE=1 SV=1	I	Lipid transport and metabolism	3-oxoacyl-[acyl-carrier-protein] synthase II, chloroplastic-like isoform X1 [Cucurbita pepo subsp. pepo]
Cla97C06G116360	878	576	1153	1441	2313	835	12.293	9.8703	19.9918	27.9063	39.5858	14.0361	0.0254516	1.07861	up	--	--	--	--	--	--	--	Agenet domain	--	S	Function unknown	uncharacterized protein LOC111494762 [Cucurbita maxima]
Cla97C09G163830	1875	1435	1738	2204	1799	1756	11.6073	10.5369	13.9546	18.9834	14.3557	13.2417	0.0464953	0.698004	up	[L]	Replication, recombination and repair	--	K10706|0|cmo:103500612|K10706 senataxin [EC:3.6.4.-] | (RefSeq) uncharacterized LOC103500612	--	[A]	RNA processing and modification	AAA domain;; AAA domain;; AAA domain;; AAA domain;; Viral (Superfamily 1) RNA helicase;; UvrD/REP helicase N-terminal domain;; Type III restriction enzyme, res subunit	Probable helicase MAGATAMA 3 OS=Arabidopsis thaliana OX=3702 GN=MAA3 PE=2 SV=1	L	Replication, recombination and repair	PREDICTED: uncharacterized protein LOC103500612 isoform X2 [Cucumis melo]
Cla97C10G191200	115	76	115	157	239	109	4.00083	3.09684	4.99729	7.29063	10.6201	4.2573	0.0292482	1.0322	up	--	--	--	--	--	[S]	Function unknown	--	Protein root UVB sensitive 6 OS=Arabidopsis thaliana OX=3702 GN=RUS6 PE=2 SV=1	S	Function unknown	protein root UVB sensitive 6-like isoform X2 [Cucurbita moschata]
Cla97C05G083630	3220	2562	3059	2632	3442	3397	14.9461	14.1057	18.4188	16.9957	20.5998	19.2114	0.0483384	0.601124	up	[EQ]	Amino acid transport and metabolism;; Secondary metabolites biosynthesis, transport and catabolism	Cellular Component: cytosol (GO:0005829);; Biological Process: glutathione catabolic process (GO:0006751);; Cellular Component: plasmodesma (GO:0009506);; Molecular Function: 5-oxoprolinase (ATP-hydrolyzing) activity (GO:0017168);;	K01469|0|cmo:103497767|K01469 5-oxoprolinase (ATP-hydrolysing) [EC:3.5.2.9] | (RefSeq) 5-oxoprolinase	Glutathione metabolism (ko00480)	[E]	Amino acid transport and metabolism	Hydantoinase B/oxoprolinase;; Hydantoinase/oxoprolinase;; Hydantoinase/oxoprolinase N-terminal region	5-oxoprolinase OS=Arabidopsis thaliana OX=3702 GN=OXP1 PE=1 SV=1	EQ	Amino acid transport and metabolism;; Secondary metabolites biosynthesis, transport and catabolism	PREDICTED: 5-oxoprolinase [Cucumis melo]
Cla97C10G200040	5373	4345	4824	5849	5116	5901	81.2419	77.9302	94.6221	123.026	99.7231	108.692	0.0131611	0.72351	up	--	--	Biological Process: metabolic process (GO:0008152);; Cellular Component: integral component of membrane (GO:0016021);; Molecular Function: transferase activity, transferring acyl groups (GO:0016746);;	K13523|0|cmo:103486800|K13523 lysophosphatidic acid acyltransferase / lysophosphatidylinositol acyltransferase [EC:2.3.1.51 2.3.1.-] | (RefSeq) 1-acyl-sn-glycerol-3-phosphate acyltransferase 2	Glycerolipid metabolism (ko00561);; Glycerophospholipid metabolism (ko00564)	[I]	Lipid transport and metabolism	Acyltransferase C-terminus;; Acyltransferase	1-acyl-sn-glycerol-3-phosphate acyltransferase 2 OS=Arabidopsis thaliana OX=3702 GN=LPAT2 PE=1 SV=2	I	Lipid transport and metabolism	PREDICTED: 1-acyl-sn-glycerol-3-phosphate acyltransferase 2 [Cucumis melo]
Cla97C07G141200	5185	2912	4428	5977	7465	3875	79.2846	51.9853	88.5455	127.489	148.125	72.2637	0.0342581	0.911941	up	--	--	Molecular Function: DNA binding (GO:0003677);; Molecular Function: transcription factor activity, sequence-specific DNA binding (GO:0003700);; Cellular Component: nucleus (GO:0005634);; Biological Process: regulation of transcription, DNA-templated (GO:0006355);;	K09286|0|csv:101207015|K09286 EREBP-like factor | (RefSeq) ethylene-responsive transcription factor RAP2-12	--	--	--	AP2 domain	Ethylene-responsive transcription factor RAP2-12 OS=Arabidopsis thaliana OX=3702 GN=RAP2-12 PE=1 SV=1	K	Transcription	PREDICTED: ethylene-responsive transcription factor RAP2-12 [Cucumis sativus]
Cla97C01G001240	4739	2925	4204	6871	6301	3071	72.7727	53.3617	84.1934	147.836	125.67	57.8157	0.0472477	0.892135	up	--	--	Cellular Component: integral component of membrane (GO:0016021);;	--	--	[R]	General function prediction only	TMPIT-like protein	--	S	Function unknown	PREDICTED: transmembrane protein 120 homolog [Cucumis sativus]
Cla97C02G031790	444	275	190	611	530	1179	8.28296	6.09816	4.59871	15.8438	12.785	26.7387	2.29771e-09	1.71554	up	[R]	General function prediction only	--	--	--	--	--	NmrA-like family;; NAD(P)H-binding;; NAD dependent epimerase/dehydratase family;; 3-beta hydroxysteroid dehydrogenase/isomerase family	Isoflavone reductase homolog PCBER OS=Populus trichocarpa OX=3694 GN=PCBER PE=1 SV=1	S	Function unknown	PREDICTED: isoflavone reductase-like protein [Cucumis melo]
Cla97C05G102590	2567	1368	2814	7390	6646	2575	15.9399	10.1253	23.1544	65.0956	53.5151	19.714	0.00314818	1.43981	up	[EH]	Amino acid transport and metabolism;; Coenzyme transport and metabolism	Biological Process: folic acid-containing compound biosynthetic process (GO:0009396);; Molecular Function: oxo-acid-lyase activity (GO:0016833);;	K13950|0|csv:101222404|K13950 para-aminobenzoate synthetase [EC:2.6.1.85] | (RefSeq) aminodeoxychorismate synthase, chloroplastic	Folate biosynthesis (ko00790)	[J]	Translation, ribosomal structure and biogenesis	chorismate binding enzyme;; Glutamine amidotransferase class-I;; Anthranilate synthase component I, N terminal region	Aminodeoxychorismate synthase, chloroplastic OS=Solanum lycopersicum OX=4081 GN=ADCS PE=2 SV=1	E	Amino acid transport and metabolism	PREDICTED: aminodeoxychorismate synthase, chloroplastic isoform X1 [Cucumis sativus]
Cla97C08G155190	517	74	711	1953	2255	249	20.271	3.43115	36.1643	106.506	113.994	11.8916	0.023784	1.23939	up	--	--	Cellular Component: lipid droplet (GO:0005811);; Cellular Component: membrane (GO:0016020);; Biological Process: lipid storage (GO:0019915);;	--	--	--	--	Oleosin	Oleosin 1 OS=Prunus dulcis OX=3755 GN=OLE1 PE=2 SV=1	S	Function unknown	PREDICTED: oleosin 1-like [Cucumis melo]
Cla97C03G053410	888	692	494	1149	1370	689	7.7892	6.3541	5.87635	12.8447	14.9025	7.09054	0.00997608	1.09245	up	--	--	Molecular Function: ubiquitin-protein transferase activity (GO:0004842);; Molecular Function: zinc ion binding (GO:0008270);; Biological Process: protein ubiquitination (GO:0016567);;	--	--	[O]	Posttranslational modification, protein turnover, chaperones	IBR domain, a half RING-finger domain;; Reverse transcriptase-like;; Zinc finger, C3HC4 type (RING finger)	ATP-dependent RNA helicase DEAH11, chloroplastic OS=Arabidopsis thaliana OX=3702 GN=At4g01020 PE=3 SV=1	S	Function unknown	PREDICTED: uncharacterized protein LOC103501665 [Cucumis melo]
Cla97C09G179710	16416	10142	12270	23385	28020	9633	77.1807	56.6012	74.8557	152.98	169.9	55.1703	0.0249154	1.04629	up	[V]	Defense mechanisms	Molecular Function: ATP binding (GO:0005524);; Biological Process: drug transmembrane transport (GO:0006855);; Molecular Function: xenobiotic-transporting ATPase activity (GO:0008559);; Cellular Component: integral component of membrane (GO:0016021);; Biological Process: xenobiotic transport (GO:0042908);;	K05658|0|cmo:103498477|K05658 ATP-binding cassette, subfamily B (MDR/TAP), member 1 [EC:3.6.3.44] | (RefSeq) ABC transporter B family member 19	ABC transporters (ko02010)	[Q]	Secondary metabolites biosynthesis, transport and catabolism	ABC transporter transmembrane region;; ABC transporter;; RecF/RecN/SMC N terminal domain;; AAA ATPase domain;; P-loop containing region of AAA domain;; Zeta toxin;; Predicted ATPase of the ABC class	ABC transporter B family member 19 OS=Arabidopsis thaliana OX=3702 GN=ABCB19 PE=1 SV=1	V	Defense mechanisms	PREDICTED: ABC transporter B family member 19 [Cucumis melo]
Cla97C08G155230	40	54	36	55	60	79	0.230366	0.368811	0.271457	0.446122	0.446163	0.560311	0.00966295	0.963155	up	[K]	Transcription	Biological Process: MAPK cascade (GO:0000165);; Molecular Function: protein serine/threonine kinase activity (GO:0004674);; Molecular Function: ATP binding (GO:0005524);; Cellular Component: integral component of membrane (GO:0016021);; Molecular Function: oxidoreductase activity (GO:0016491);;	--	--	--	--	Protein kinase domain;; Protein tyrosine kinase;; Leucine rich repeat;; Leucine Rich repeats (2 copies);; Leucine Rich Repeat;; Leucine Rich repeat	Receptor-like protein kinase HSL1 OS=Arabidopsis thaliana OX=3702 GN=HSL1 PE=2 SV=1	S	Function unknown	hypothetical protein Csa_2G373400 [Cucumis sativus]
Cla97C08G149070	109	106	86	145	143	134	2.01562	2.32486	2.05057	3.72791	3.41395	3.0204	0.0089401	0.953432	up	--	--	--	--	--	[R]	General function prediction only	PPR repeat;; PPR repeat family;; PPR repeat	Pentatricopeptide repeat-containing protein At1g43980, mitochondrial OS=Arabidopsis thaliana OX=3702 GN=PCMP-E58 PE=3 SV=1	S	Function unknown	PREDICTED: pentatricopeptide repeat-containing protein At1g43980, mitochondrial isoform X1 [Cucumis melo]
Cla97C02G050220	393	323	202	324	243	405	4.50027	4.38024	3.0028	5.16146	3.58523	5.644	0.033508	0.59866	up	--	--	Molecular Function: hydrolase activity, hydrolyzing O-glycosyl compounds (GO:0004553);; Biological Process: carbohydrate metabolic process (GO:0005975);; Cellular Component: integral component of membrane (GO:0016021);;	K19892|0|cmo:103491590|K19892 glucan endo-1,3-beta-glucosidase 4 [EC:3.2.1.39] | (RefSeq) glucan endo-1,3-beta-glucosidase 4	Starch and sucrose metabolism (ko00500)	--	--	Glycosyl hydrolases family 17;; X8 domain	Glucan endo-1,3-beta-glucosidase 4 OS=Arabidopsis thaliana OX=3702 GN=At3g13560 PE=1 SV=1	G	Carbohydrate transport and metabolism	PREDICTED: glucan endo-1,3-beta-glucosidase 4 isoform X2 [Cucumis melo]
Cla97C10G191460	704	325	544	464	598	1329	8.33024	4.55989	8.34719	7.62734	9.11331	19.1567	0.0129035	0.890122	up	[T]	Signal transduction mechanisms	Molecular Function: protein kinase activity (GO:0004672);; Molecular Function: ATP binding (GO:0005524);; Biological Process: protein phosphorylation (GO:0006468);;	--	--	[T]	Signal transduction mechanisms	Protein kinase domain;; Protein tyrosine kinase	Receptor-like cytosolic serine/threonine-protein kinase RBK1 OS=Arabidopsis thaliana OX=3702 GN=RBK1 PE=1 SV=1	T	Signal transduction mechanisms	PREDICTED: receptor-like cytosolic serine/threonine-protein kinase RBK1 [Cucumis sativus]
Cla97C08G160780	2490	1396	2404	5468	5390	2487	40.2221	26.7518	50.3848	122.91	112.297	48.9509	0.00328623	1.3546	up	--	--	Biological Process: response to hypoxia (GO:0001666);; Molecular Function: transcription factor activity, sequence-specific DNA binding (GO:0003700);; Cellular Component: nucleus (GO:0005634);; Biological Process: heat acclimation (GO:0010286);; Biological Process: cellular response to unfolded protein (GO:0034620);; Molecular Function: sequence-specific DNA binding (GO:0043565);; Molecular Funct…	K09419|0|csv:101219171|K09419 heat shock transcription factor, other eukaryote | (RefSeq) heat stress transcription factor A-2	--	[K]	Transcription	HSF-type DNA-binding	Heat shock factor protein HSF30 OS=Solanum peruvianum OX=4082 GN=HSF30 PE=2 SV=1	K	Transcription	PREDICTED: heat stress transcription factor A-2 [Cucumis sativus]
Cla97C11G213870	286	134	247	422	311	312	1.93484	1.06596	2.09538	3.82401	2.93268	2.52996	0.0167155	1.01776	up	--	--	Cellular Component: nuclear chromosome (GO:0000228);;	K06670|0|cmo:103485500|K06670 cohesin complex subunit SCC1 | (RefSeq) sister chromatid cohesion 1 protein 2	--	[D]	Cell cycle control, cell division, chromosome partitioning	N terminus of Rad21 / Rec8 like protein;; Conserved region of Rad21 / Rec8 like protein	Sister chromatid cohesion 1 protein 2 OS=Arabidopsis thaliana OX=3702 GN=SYN2 PE=2 SV=2	S	Function unknown	PREDICTED: sister chromatid cohesion 1 protein 2 isoform X1 [Cucumis melo]
Cla97C06G112470	831	236	535	970	1729	986	54.8677	18.4743	45.8181	89.1604	147.293	79.3265	0.00274551	1.40247	up	--	--	--	--	--	--	--	--	--	--	--	hypothetical protein Csa_6G109655 [Cucumis sativus]
Cla97C09G177350	4885	6147	5146	4186	5163	9735	81.3764	124.128	108.795	88.0322	98.676	193.566	0.00615714	0.645242	up	--	--	Molecular Function: calcium ion binding (GO:0005509);; Molecular Function: calcium-dependent phospholipid binding (GO:0005544);;	--	--	[U]	Intracellular trafficking, secretion, and vesicular transport	Annexin	Annexin D2 OS=Arabidopsis thaliana OX=3702 GN=ANN2 PE=1 SV=1	S	Function unknown	annexin D2-like [Cucurbita pepo subsp. pepo]
Cla97C09G182410	276	86	161	225	280	239	5.25826	1.91869	4.03203	6.02326	6.88935	5.54431	0.0441824	0.892547	up	[R]	General function prediction only	--	K06911|0|cmo:103490102|K06911 uncharacterized protein | (RefSeq) pirin-like protein	--	--	--	Pirin C-terminal cupin domain;; Pirin	Pirin-like protein OS=Solanum lycopersicum OX=4081 PE=2 SV=1	S	Function unknown	PREDICTED: pirin-like protein [Cucumis melo]
Cla97C03G065680	1006	904	658	927	865	1191	23.6679	21.9155	19.0169	27.3113	25.7404	30.2328	0.000597806	0.744141	up	[Q]	Secondary metabolites biosynthesis, transport and catabolism	Molecular Function: lyase activity (GO:0016829);;	K08234|5.83857e-127|cmo:103492342|K08234 glyoxylase I family protein | (RefSeq) uncharacterized LOC103492342	--	--	--	Glyoxalase/Bleomycin resistance protein/Dioxygenase superfamily	--	S	Function unknown	uncharacterized protein LOC111485283 [Cucurbita maxima]
Cla97C08G161510	0	0	6	742	1245	81	0	0	0.078356	15.6406	24.7139	1.49197	0.00160521	1.67083	up	--	--	Molecular Function: catalytic activity (GO:0003824);;	K16903|8.06746e-154|pmum:103321820|K16903 L-tryptophan---pyruvate aminotransferase [EC:2.6.1.99] | (RefSeq) L-tryptophan--pyruvate aminotransferase 1-like	Tryptophan metabolism (ko00380)	--	--	Allinase;; Aminotransferase class I and II	L-tryptophan--pyruvate aminotransferase 1 OS=Arabidopsis thaliana OX=3702 GN=TAA1 PE=1 SV=1	E	Amino acid transport and metabolism	L-tryptophan--pyruvate aminotransferase 1-like [Cucurbita pepo subsp. pepo]
Cla97C06G116370	725	219	447	724	1188	658	6.22999	2.23586	4.89568	8.54046	13.0902	7.02572	0.0113487	1.17908	up	[N]	Cell motility	Biological Process: cellular process (GO:0009987);; Cellular Component: membrane (GO:0016020);; Molecular Function: transferase activity, transferring glycosyl groups (GO:0016757);;	--	--	--	--	Cellulose synthase	Cellulose synthase-like protein G1 OS=Arabidopsis thaliana OX=3702 GN=CSLG1 PE=2 SV=1	M	Cell wall/membrane/envelope biogenesis	cellulose synthase-like protein G3 [Sesamum indicum]
Cla97C02G043570	2429	3767	4408	8133	10558	3076	31.7501	58.5475	74.913	149.789	180.388	49.187	0.0132213	1.22441	up	[E]	Amino acid transport and metabolism	Biological Process: cellular amino acid metabolic process (GO:0006520);; Molecular Function: transaminase activity (GO:0008483);; Biological Process: biosynthetic process (GO:0009058);; Molecular Function: pyridoxal phosphate binding (GO:0030170);;	K00815|0|cmo:103490501|K00815 tyrosine aminotransferase [EC:2.6.1.5] | (RefSeq) probable aminotransferase TAT2	Ubiquinone and other terpenoid-quinone biosynthesis (ko00130);; Cysteine and methionine metabolism (ko00270);; Tyrosine metabolism (ko00350);; Phenylalanine metabolism (ko00360);; Phenylalanine, tyrosine and tryptophan biosynthesis (ko00400);; Isoquinoline alkaloid biosynthesis (ko00950);; Tropane, piperidine and pyridine alkaloid biosynthesis (ko00960);; Biosynthesis of amino acids (ko01230)	[E]	Amino acid transport and metabolism	Aminotransferase class I and II;; Beta-eliminating lyase	Tyrosine aminotransferase OS=Arabidopsis thaliana OX=3702 GN=TAT PE=2 SV=1	E	Amino acid transport and metabolism	PREDICTED: probable aminotransferase TAT2 [Cucumis melo]
Cla97C11G217390	2135	566	1404	8248	9298	1694	19.4022	6.09687	16.5504	104.312	108.98	18.7521	0.000423461	1.86351	up	[O]	Posttranslational modification, protein turnover, chaperones	Molecular Function: ATP binding (GO:0005524);; Cellular Component: cell wall (GO:0005618);; Cellular Component: plasma membrane (GO:0005886);; Cellular Component: chloroplast (GO:0009507);;	K03283|0|cmo:103492106|K03283 heat shock 70kDa protein 1/8 | (RefSeq) heat shock 70 kDa protein	Spliceosome (ko03040);; Protein processing in endoplasmic reticulum (ko04141);; Endocytosis (ko04144)	[O]	Posttranslational modification, protein turnover, chaperones	Hsp70 protein;; MreB/Mbl protein;; NAD-specific glutamate dehydrogenase	Heat shock 70 kDa protein OS=Glycine max OX=3847 GN=HSP70 PE=3 SV=1	O	Posttranslational modification, protein turnover, chaperones	heat shock 70 kDa protein [Cucurbita moschata]
Cla97C10G194470	2444	435	3723	12590	16013	287	42.522	8.97713	84.0347	304.787	359.274	6.06361	0.0317567	1.16771	up	[M]	Cell wall/membrane/envelope biogenesis	Molecular Function: transferase activity, transferring glycosyl groups (GO:0016757);;	K18819|0|cmo:103489903|K18819 inositol 3-alpha-galactosyltransferase [EC:2.4.1.123] | (RefSeq) galactinol synthase 2	Galactose metabolism (ko00052)	[G]	Carbohydrate transport and metabolism	Glycosyl transferase family 8	Galactinol synthase 2 OS=Solanum lycopersicum OX=4081 GN=GOLS2 PE=2 SV=1	O	Posttranslational modification, protein turnover, chaperones	PREDICTED: galactinol synthase 2 [Cucumis melo]
Cla97C05G093240	396	40	264	848	622	167	29.85	3.52466	25.8123	88.9535	60.4659	15.3063	0.0463288	1.08576	up	--	--	Cellular Component: integral component of membrane (GO:0016021);;	--	--	--	--	--	--	S	Function unknown	PREDICTED: uncharacterized protein LOC103496842 [Cucumis melo]
Cla97C10G197330	874	984	1090	2055	2736	1032	11.8531	15.8688	19.1933	38.435	47.5375	17.1168	0.00582636	1.27288	up	--	--	Cellular Component: integral component of membrane (GO:0016021);;	--	--	--	--	GDSL/SGNH-like Acyl-Esterase family found in Pmr5 and Cas1p;; PMR5 N terminal Domain	Protein ALTERED XYLOGLUCAN 4-like OS=Arabidopsis thaliana OX=3702 GN=AXY4L PE=2 SV=1	S	Function unknown	PREDICTED: protein ALTERED XYLOGLUCAN 4-like [Cucumis melo]
Cla97C05G086830	286	330	230	356	279	353	2.83047	3.70211	2.80482	4.84261	3.2828	4.14969	0.0180676	0.732815	up	[Q]	Secondary metabolites biosynthesis, transport and catabolism	--	--	--	[R]	General function prediction only	Dienelactone hydrolase family	Endo-1,3;1,4-beta-D-glucanase OS=Zea mays OX=4577 PE=1 SV=1	Q	Secondary metabolites biosynthesis, transport and catabolism	endo-1,3;1,4-beta-D-glucanase-like [Momordica charantia]
Cla97C01G015620	3812	1753	4602	4489	5516	5760	79.232	42.9106	123.161	131.914	148.549	147.138	0.021659	0.950966	up	[HR]	Coenzyme transport and metabolism;; General function prediction only	Molecular Function: hydrolase activity (GO:0016787);;	K08233|4.02717e-159|cmo:103484748|K08233 polyneuridine-aldehyde esterase [EC:3.1.1.78] | (RefSeq) salicylic acid-binding protein 2-like	--	--	--	Alpha/beta hydrolase family;; alpha/beta hydrolase fold;; Serine aminopeptidase, S33	Salicylic acid-binding protein 2 OS=Nicotiana tabacum OX=4097 GN=SABP2 PE=1 SV=1	S	Function unknown	PREDICTED: LOW QUALITY PROTEIN: salicylic acid-binding protein 2-like [Cucumis melo]
Cla97C03G058200	238	182	130	233	273	181	4.92401	4.27336	3.50166	6.3802	7.06497	4.35566	0.0409314	0.829643	up	--	--	--	--	--	--	--	--	--	S	Function unknown	PREDICTED: uncharacterized protein LOC103487596 [Cucumis melo]
Cla97C05G100370	167	148	115	302	143	165	1.40139	1.70922	2.13506	3.29464	1.70408	1.72399	0.0334713	0.927694	up	--	--	--	--	--	--	--	Jacalin-like lectin domain;; C1 domain	Jacalin-related lectin 19 OS=Arabidopsis thaliana OX=3702 GN=JAL19 PE=2 SV=1	S	Function unknown	PREDICTED: uncharacterized protein LOC103503941 [Cucumis melo]
Cla97C03G054100	1757	878	1502	1371	1499	1933	26.6612	15.7092	30.2918	31.1014	32.1899	36.8895	0.0488868	0.662002	up	--	--	--	--	--	--	--	Drought induced 19 protein (Di19), zinc-binding;; Stress-induced protein Di19, C-terminal	Protein DEHYDRATION-INDUCED 19 homolog 5 OS=Oryza sativa subsp. japonica OX=39947 GN=DI19-5 PE=2 SV=1	S	Function unknown	PREDICTED: protein DEHYDRATION-INDUCED 19 homolog 5-like isoform X1 [Cucumis melo]
Cla97C09G162080	985	1174	768	1790	1008	1873	5.68715	8.65519	5.10677	15.7729	8.62621	13.6681	0.000266947	1.12029	up	--	--	Molecular Function: hydrolase activity (GO:0016787);;	K14497|5.16601e-59|tcc:TCM_028887|K14497 protein phosphatase 2C [EC:3.1.3.16] | (RefSeq) Phosphatase 2C family protein	Plant hormone signal transduction (ko04075)	[T]	Signal transduction mechanisms	Protein phosphatase 2C	Protein phosphatase 2C 7 OS=Arabidopsis thaliana OX=3702 GN=HAB2 PE=1 SV=2	T	Signal transduction mechanisms	probable protein phosphatase 2C 6 [Momordica charantia]
Cla97C10G188160	4457	4937	4281	7196	9170	3203	36.0677	45.5967	45.7856	83.7268	98.8682	31.6679	0.0396162	0.945133	up	[J]	Translation, ribosomal structure and biogenesis	Molecular Function: transferase activity (GO:0016740);; Molecular Function: carbon-nitrogen ligase activity, with glutamine as amido-N-donor (GO:0016884);;	--	--	[J]	Translation, ribosomal structure and biogenesis	Amidase	Probable amidase At4g34880 OS=Arabidopsis thaliana OX=3702 GN=At4g34880 PE=2 SV=1	J	Translation, ribosomal structure and biogenesis	PREDICTED: glutamyl-tRNA(Gln) amidotransferase subunit A [Cucumis melo]
Cla97C07G136570	11982	8179	9031	10151	10097	10413	88.3173	71.5176	86.3515	104.084	95.9557	93.5015	0.0428265	0.607132	up	[E]	Amino acid transport and metabolism	Molecular Function: metalloendopeptidase activity (GO:0004222);; Biological Process: proteolysis (GO:0006508);; Molecular Function: metal ion binding (GO:0046872);;	K01414|0|cmo:103492908|K01414 oligopeptidase A [EC:3.4.24.70] | (RefSeq) probable cytosolic oligopeptidase A	--	[O]	Posttranslational modification, protein turnover, chaperones	Peptidase family M3	Organellar oligopeptidase A, chloroplastic/mitochondrial OS=Arabidopsis thaliana OX=3702 GN=OOP PE=1 SV=1	E	Amino acid transport and metabolism	PREDICTED: probable cytosolic oligopeptidase A [Cucumis melo]
Cla97C07G132540	612	459	580	535	572	1550	7.38454	6.58299	9.10672	8.99229	8.90766	22.8715	0.00176656	0.96906	up	--	--	Cellular Component: integral component of membrane (GO:0016021);;	K13946|0|csv:101216829|K13946 auxin influx carrier (AUX1 LAX family) | (RefSeq) auxin transporter-like protein 1	Plant hormone signal transduction (ko04075)	[E]	Amino acid transport and metabolism	Transmembrane amino acid transporter protein	Auxin transporter-like protein 1 OS=Medicago truncatula OX=3880 GN=LAX1 PE=2 SV=1	E	Amino acid transport and metabolism	PREDICTED: auxin transporter-like protein 1 [Cucumis sativus]
Cla97C03G051130	891	889	1530	3488	7909	362	5.74543	6.57645	13.0997	29.7912	62.2538	2.98034	0.0136372	1.34862	up	[G]	Carbohydrate transport and metabolism	Molecular Function: trehalose-phosphatase activity (GO:0004805);; Biological Process: trehalose biosynthetic process (GO:0005992);; Biological Process: dephosphorylation (GO:0016311);;	K01087|0|csv:101212172|K01087 trehalose 6-phosphate phosphatase [EC:3.1.3.12] | (RefSeq) trehalose-phosphate phosphatase A	Starch and sucrose metabolism (ko00500)	[G]	Carbohydrate transport and metabolism	Trehalose-phosphatase	Trehalose-phosphate phosphatase A OS=Arabidopsis thaliana OX=3702 GN=TPPA PE=1 SV=1	G	Carbohydrate transport and metabolism	trehalose-phosphate phosphatase A-like [Cucurbita pepo subsp. pepo]
Cla97C01G021330	446	587	384	542	532	497	4.67883	7.34175	5.28337	7.96495	6.98263	6.30484	0.0482864	0.674937	up	--	--	Molecular Function: acetylglucosaminyltransferase activity (GO:0008375);; Cellular Component: integral component of membrane (GO:0016021);;	--	--	--	--	Core-2/I-Branching enzyme	--	S	Function unknown	PREDICTED: uncharacterized protein LOC103484630 isoform X1 [Cucumis melo]
Cla97C10G191950	3141	2619	3136	2789	2805	4459	16.8482	17.2196	21.7418	20.8064	19.134	29.2241	0.00649987	0.632732	up	[G]	Carbohydrate transport and metabolism	Molecular Function: ATP binding (GO:0005524);; Cellular Component: cytoplasm (GO:0005737);; Molecular Function: kinase activity (GO:0016301);; Biological Process: phosphorylation (GO:0016310);; Molecular Function: phosphotransferase activity, alcohol group as acceptor (GO:0016773);;	K12446|0|cmo:103495738|K12446 L-arabinokinase [EC:2.7.1.46] | (RefSeq) L-arabinokinase	Amino sugar and nucleotide sugar metabolism (ko00520)	[G]	Carbohydrate transport and metabolism	GHMP kinases N terminal domain;; Glycosyl transferase family 1;; Galactokinase galactose-binding signature	L-arabinokinase OS=Arabidopsis thaliana OX=3702 GN=ARA1 PE=1 SV=1	G	Carbohydrate transport and metabolism	PREDICTED: L-arabinokinase [Cucumis melo]
Cla97C01G007880	471	256	497	661	610	764	3.34449	2.15563	4.44576	6.68599	5.5294	6.86914	0.00367961	1.08907	up	[S]	Function unknown	Molecular Function: ATP binding (GO:0005524);; Molecular Function: 1-phosphatidylinositol-4-phosphate 5-kinase activity (GO:0016308);; Biological Process: phosphatidylinositol phosphorylation (GO:0046854);;	K00889|0|csv:101210353|K00889 1-phosphatidylinositol-4-phosphate 5-kinase [EC:2.7.1.68] | (RefSeq) phosphatidylinositol 4-phosphate 5-kinase 6-like	Inositol phosphate metabolism (ko00562);; Phosphatidylinositol signaling system (ko04070);; Endocytosis (ko04144)	[T]	Signal transduction mechanisms	Phosphatidylinositol-4-phosphate 5-Kinase;; MORN repeat	Phosphatidylinositol 4-phosphate 5-kinase 6 OS=Arabidopsis thaliana OX=3702 GN=PIP5K6 PE=2 SV=1	T	Signal transduction mechanisms	PREDICTED: phosphatidylinositol 4-phosphate 5-kinase 6-like [Cucumis sativus]
Cla97C05G093030	2475	1847	2447	1867	2317	3839	19.3364	16.9281	24.5553	20.0671	23.5248	36.7147	0.0118761	0.660126	up	--	--	Cellular Component: nucleus (GO:0005634);; Biological Process: regulation of transcription, DNA-templated (GO:0006355);; Molecular Function: lipid binding (GO:0008289);; Molecular Function: sequence-specific DNA binding (GO:0043565);;	K09338|0|csv:101205899|K09338 homeobox-leucine zipper protein | (RefSeq) homeobox-leucine zipper protein HDG11	--	--	--	START domain;; Homeobox domain;; Homeobox KN domain	Homeobox-leucine zipper protein HDG11 OS=Arabidopsis thaliana OX=3702 GN=HDG11 PE=1 SV=1	K	Transcription	PREDICTED: homeobox-leucine zipper protein HDG11 isoform X2 [Cucumis sativus]
Cla97C05G097320	1595	1398	1335	2074	1969	1597	5.03671	5.88217	5.54532	8.98741	7.77507	5.97697	0.0110606	0.892217	up	--	--	--	--	--	--	--	Formin Homology 2 Domain;; C2 domain of PTEN tumour-suppressor protein	Formin-like protein 18 OS=Arabidopsis thaliana OX=3702 GN=FH18 PE=2 SV=3	S	Function unknown	PREDICTED: formin-like protein 18 isoform X1 [Cucumis sativus]
Cla97C11G223720	407	291	279	546	672	245	2.30929	2.01772	2.06835	4.52287	5.03445	1.83583	0.0342099	0.991389	up	[ET]	Amino acid transport and metabolism;; Signal transduction mechanisms	Molecular Function: ionotropic glutamate receptor activity (GO:0004970);; Biological Process: ion transport (GO:0006811);; Cellular Component: integral component of membrane (GO:0016021);; Biological Process: ionotropic glutamate receptor signaling pathway (GO:0035235);;	K05387|0|csv:101210201|K05387 glutamate receptor, ionotropic, plant | (RefSeq) glutamate receptor 2.8-like	--	[PET]	Inorganic ion transport and metabolism;; Amino acid transport and metabolism;; Signal transduction mechanisms	Receptor family ligand binding region;; Ligand-gated ion channel;; Bacterial extracellular solute-binding proteins, family 3;; Periplasmic binding protein	Glutamate receptor 2.5 OS=Arabidopsis thaliana OX=3702 GN=GLR2.5 PE=2 SV=2	S	Function unknown	glutamate-gated kainate-type ion channel receptor subunit glur5 [Cucumis melo subsp. melo]
Cla97C09G162770	163	130	89	169	164	157	7.92294	7.48475	5.59878	11.3735	10.2565	9.25915	0.0179517	0.862257	up	--	--	--	--	--	--	--	Domain of unknown function (DUF3511)	--	S	Function unknown	uncharacterized protein LOC111456246 [Cucurbita moschata]
Cla97C09G173970	1474	403	925	3559	1972	914	82.5266	26.7305	67.2136	277.296	142.359	62.3688	0.0108836	1.30638	up	--	--	--	K12160|2.6223e-31|nnu:104594104|K12160 small ubiquitin-related modifier | (RefSeq) small ubiquitin-related modifier 1	RNA transport (ko03013)	[O]	Posttranslational modification, protein turnover, chaperones	Ubiquitin-2 like Rad60 SUMO-like;; Ubiquitin family	Small ubiquitin-related modifier 2 OS=Arabidopsis thaliana OX=3702 GN=SUMO2 PE=1 SV=1	O	Posttranslational modification, protein turnover, chaperones	small ubiquitin-related modifier 1-like isoform X2 [Cucurbita maxima]
Cla97C06G123530	137	146	82	120	130	186	1.23018	1.56036	0.950828	1.49846	1.5018	2.0364	0.0109458	0.739285	up	--		Molecular Function: protein kinase activity (GO:0004672);; Molecular Function: ATP binding (GO:0005524);; Biological Process: protein phosphorylation (GO:0006468);; Cellular Component: integral component of membrane (GO:0016021);; Molecular Function: oxidoreductase activity (GO:0016491);;	--	--	--	--	Protein tyrosine kinase;; Protein kinase domain;; Leucine rich repeat;; Leucine rich repeat N-terminal domain;; Leucine Rich repeats (2 copies)	Pollen receptor-like kinase 1 OS=Arabidopsis thaliana OX=3702 GN=PRK1 PE=1 SV=1	T	Signal transduction mechanisms	PREDICTED: pollen receptor-like kinase 1 [Cucumis melo]
Cla97C02G041240	783	494	463	854	1003	649	5.35537	4.13474	4.39538	8.14885	9.04041	5.57827	0.00996852	1.01365	up	[S]	Function unknown	Molecular Function: nucleic acid binding (GO:0003676);; Molecular Function: ATP binding (GO:0005524);; Biological Process: DNA recombination (GO:0006310);; Molecular Function: ATP-dependent helicase activity (GO:0008026);;	K10900|0|csv:101221470|K10900 werner syndrome ATP-dependent helicase [EC:3.6.4.12] | (RefSeq) ATP-dependent DNA helicase Q-like SIM	--	[L]	Replication, recombination and repair	Helicase conserved C-terminal domain;; DEAD/DEAH box helicase;; RecQ zinc-binding	ATP-dependent DNA helicase Q-like SIM OS=Arabidopsis thaliana OX=3702 GN=RECQSIM PE=2 SV=1	J	Translation, ribosomal structure and biogenesis	PREDICTED: ATP-dependent DNA helicase Q-like SIM [Cucumis sativus]
Cla97C05G082930	318	156	323	317	2245	132	3.92508	2.27456	5.14674	5.42875	35.6193	1.95981	0.0217825	1.2577	up	[GI]	Carbohydrate transport and metabolism;; Lipid transport and metabolism	Molecular Function: enzyme inhibitor activity (GO:0004857);; Cellular Component: cell wall (GO:0005618);; Molecular Function: pectinesterase activity (GO:0030599);; Biological Process: cell wall modification (GO:0042545);; Biological Process: negative regulation of catalytic activity (GO:0043086);; Molecular Function: aspartyl esterase activity (GO:0045330);; Biological Process: pectin catabolic …	K01051|0|cmo:103483369|K01051 pectinesterase [EC:3.1.1.11] | (RefSeq) probable pectinesterase/pectinesterase inhibitor 36	Pentose and glucuronate interconversions (ko00040);; Starch and sucrose metabolism (ko00500)	--	--	Pectinesterase;; Plant invertase/pectin methylesterase inhibitor	Probable pectinesterase/pectinesterase inhibitor 36 OS=Arabidopsis thaliana OX=3702 GN=PME36 PE=2 SV=2	G	Carbohydrate transport and metabolism	hypothetical protein Csa_3G126790 [Cucumis sativus]
Cla97C05G082100	447	385	390	821	734	297	6.46263	6.89343	7.44031	13.6231	14.7902	5.42135	0.0346842	0.992133	up	--	--	Molecular Function: zinc ion binding (GO:0008270);;	K09377|5.02108e-128|cmo:103483289|K09377 cysteine and glycine-rich protein | (RefSeq) LIM domain-containing protein PLIM2b-like	--	[TZ]	Signal transduction mechanisms;; Cytoskeleton	LIM domain	LIM domain-containing protein PLIM2c OS=Arabidopsis thaliana OX=3702 GN=PLIM2C PE=1 SV=1	S	Function unknown	LIM domain-containing protein PLIM2b-like [Cucurbita maxima]
Cla97C01G019410	238	236	218	304	407	304	2.0642	1.8723	2.22451	3.11214	4.01462	2.88626	0.00621615	1.00979	up	[J]	Translation, ribosomal structure and biogenesis	Molecular Function: rRNA (adenine-N6,N6-)-dimethyltransferase activity (GO:0000179);; Cellular Component: mitochondrion (GO:0005739);; Biological Process: rRNA methylation (GO:0031167);;	K14191|0|cmo:103485093|K14191 18S rRNA (adenine1779-N6/adenine1780-N6)-dimethyltransferase [EC:2.1.1.183] | (RefSeq) ribosomal RNA small subunit methyltransferase, mitochondrial	--	[A]	RNA processing and modification	Ribosomal RNA adenine dimethylase;; Methyltransferase domain;; Methyltransferase domain;; Methyltransferase small domain;; ubiE/COQ5 methyltransferase family;; Ribosomal protein L11 methyltransferase (PrmA)	Ribosomal RNA small subunit methyltransferase, mitochondrial OS=Arabidopsis thaliana OX=3702 GN=DIM1B PE=1 SV=1	J	Translation, ribosomal structure and biogenesis	PREDICTED: ribosomal RNA small subunit methyltransferase, mitochondrial [Cucumis melo]
Cla97C08G145460	747	560	638	732	744	702	6.58132	6.10272	7.34609	8.33587	7.83363	7.64226	0.0401373	0.679137	up	[S]	Function unknown	Cellular Component: integral component of membrane (GO:0016021);;	--	--	[S]	Function unknown	SNARE associated Golgi protein	--	S	Function unknown	PREDICTED: TVP38/TMEM64 family membrane protein slr0305 [Cucumis melo]
Cla97C04G071950	124	228	122	518	1096	192	3.43907	7.49122	4.36016	19.9576	39.195	6.47884	0.000884939	1.73487	up	[O]	Posttranslational modification, protein turnover, chaperones	--	K13993|1.83049e-79|cmo:103490892|K13993 HSP20 family protein | (RefSeq) small heat shock protein, chloroplastic	Protein processing in endoplasmic reticulum (ko04141)	[O]	Posttranslational modification, protein turnover, chaperones	Hsp20/alpha crystallin family	Small heat shock protein, chloroplastic OS=Oxybasis rubra OX=3560 GN=HSP23 PE=2 SV=1	O	Posttranslational modification, protein turnover, chaperones	small heat shock protein, chloroplastic-like isoform X2 [Cucurbita moschata]
Cla97C01G016510	2451	3109	2405	2868	3921	2986	37.9021	58.7149	44.6169	50.4634	62.0438	52.6481	0.0215582	0.799304	up	[JO]	Translation, ribosomal structure and biogenesis;; Posttranslational modification, protein turnover, chaperones	Molecular Function: procollagen-proline 4-dioxygenase activity (GO:0004656);; Molecular Function: iron ion binding (GO:0005506);; Cellular Component: integral component of membrane (GO:0016021);; Biological Process: peptidyl-proline hydroxylation (GO:0019511);; Molecular Function: L-ascorbic acid binding (GO:0031418);; Biological Process: oxidation-reduction process (GO:0055114);;	K00472|1.78254e-176|csv:101209446|K00472 prolyl 4-hydroxylase [EC:1.14.11.2] | (RefSeq) probable prolyl 4-hydroxylase 9	Arginine and proline metabolism (ko00330)	[E]	Amino acid transport and metabolism	2OG-Fe(II) oxygenase superfamily;; 2OG-Fe(II) oxygenase superfamily	Probable prolyl 4-hydroxylase 9 OS=Arabidopsis thaliana OX=3702 GN=P4H9 PE=2 SV=1	S	Function unknown	PREDICTED: probable prolyl 4-hydroxylase 9 [Cucumis sativus]
Cla97C05G102180	1509	408	1324	1646	2248	1567	89.6184	28.7505	101.987	136.035	172.197	113.411	0.0290519	1.02498	up	--	--	--	--	--	--	--	Zinc-binding;; 4F5 protein family	Uncharacterized protein At2g23090 OS=Arabidopsis thaliana OX=3702 GN=At2g23090 PE=1 SV=1	S	Function unknown	PREDICTED: uncharacterized protein At2g23090-like [Cucumis melo]
Cla97C08G160060	1853	1098	1044	1638	1327	1397	33.9343	23.6466	24.5769	41.3627	31.0589	30.8679	0.0484921	0.6726	up	[R]	General function prediction only	Cellular Component: nucleus (GO:0005634);; Cellular Component: cytoplasm (GO:0005737);; Molecular Function: S-adenosylmethionine-dependent methyltransferase activity (GO:0008757);; Biological Process: methylation (GO:0032259);; Biological Process: S-adenosylhomocysteine metabolic process (GO:0046498);; Biological Process: S-adenosylmethionine metabolic process (GO:0046500);;	K18477|0|cmo:103487848|K18477 type IV protein arginine methyltransferase [EC:2.1.1.322] | (RefSeq) protein arginine N-methyltransferase 2	--	[E]	Amino acid transport and metabolism	Ankyrin repeats (3 copies);; Ankyrin repeats (many copies);; Ankyrin repeats (many copies);; Ankyrin repeat;; Ankyrin repeat	--	O	Posttranslational modification, protein turnover, chaperones	PREDICTED: protein arginine N-methyltransferase 2 isoform X1 [Cucumis melo]
Cla97C01G012090	888	342	638	1108	1303	972	6.2513	3.47718	6.30138	10.7901	11.6269	8.01613	0.00408209	1.21266	up	--	--	Molecular Function: ubiquitin-protein transferase activity (GO:0004842);; Molecular Function: zinc ion binding (GO:0008270);; Biological Process: sugar mediated signaling pathway (GO:0010182);; Cellular Component: integral component of membrane (GO:0016021);; Biological Process: protein ubiquitination (GO:0016567);; Molecular Function: ligase activity (GO:0016874);;	K16284|0|cmo:103483452|K16284 E3 ubiquitin-protein ligase SIS3 [EC:2.3.2.27] | (RefSeq) E3 ubiquitin-protein ligase SIS3-like	--	[O]	Posttranslational modification, protein turnover, chaperones	Ring finger domain;; RING-like zinc finger;; Zinc finger, C3HC4 type (RING finger);; RING-type zinc-finger;; Zinc finger, C3HC4 type (RING finger)	E3 ubiquitin-protein ligase SIS3 OS=Arabidopsis thaliana OX=3702 GN=SIS3 PE=2 SV=2	O	Posttranslational modification, protein turnover, chaperones	PREDICTED: E3 ubiquitin-protein ligase SIS3-like isoform X1 [Cucumis melo]
Cla97C02G034980	599	222	359	761	592	446	14.3121	5.53299	10.9722	24.5237	17.9765	12.6114	0.0245368	1.00734	up	--	--	Molecular Function: protein dimerization activity (GO:0046983);;	--	--	--	--	Helix-loop-helix DNA-binding domain	Transcription factor ILR3 OS=Arabidopsis thaliana OX=3702 GN=ILR3 PE=1 SV=1	K	Transcription	PREDICTED: transcription factor ILR3-like [Cucumis melo]
Cla97C06G125600	430	473	451	527	477	529	4.97577	6.49203	6.75988	8.4766	7.10775	7.46178	0.0325097	0.67674	up	[L]	Replication, recombination and repair	Molecular Function: nucleic acid binding (GO:0003676);;	--	--	--	--	Exonuclease	Protein NEN1 OS=Arabidopsis thaliana OX=3702 GN=NEN1 PE=2 SV=1	S	Function unknown	PREDICTED: protein NEN1 [Cucumis melo]
Cla97C06G121600	2097	684	1365	2356	2886	1670	94.807	36.6282	81.7417	149.84	126.572	92.4887	0.0159658	1.09418	up	[J]	Translation, ribosomal structure and biogenesis	Molecular Function: translation initiation factor activity (GO:0003743);; Molecular Function: translation elongation factor activity (GO:0003746);; Biological Process: translational initiation (GO:0006413);; Biological Process: translational frameshifting (GO:0006452);; Molecular Function: ribosome binding (GO:0043022);; Biological Process: positive regulation of translational elongation (GO:0045…	K03263|5.17346e-115|cmo:103487352|K03263 translation initiation factor 5A | (RefSeq) eukaryotic translation initiation factor 5A-2	--	[J]	Translation, ribosomal structure and biogenesis	Eukaryotic elongation factor 5A hypusine, DNA-binding OB fold	Eukaryotic translation initiation factor 5A OS=Manihot esculenta OX=3983 PE=2 SV=2	J	Translation, ribosomal structure and biogenesis	PREDICTED: eukaryotic translation initiation factor 5A-2 [Cucumis melo]
Cla97C10G187520	854	240	658	1177	1520	1005	6.89147	2.34678	6.72882	12.4284	14.5735	9.32843	0.00515098	1.30167	up	[G]	Carbohydrate transport and metabolism	Molecular Function: trehalose-phosphatase activity (GO:0004805);; Biological Process: trehalose biosynthetic process (GO:0005992);; Biological Process: dephosphorylation (GO:0016311);;	K01087|0|cmo:103490916|K01087 trehalose 6-phosphate phosphatase [EC:3.1.3.12] | (RefSeq) probable trehalose-phosphate phosphatase F	Starch and sucrose metabolism (ko00500)	[G]	Carbohydrate transport and metabolism	Trehalose-phosphatase	Probable trehalose-phosphate phosphatase G OS=Arabidopsis thaliana OX=3702 GN=TPPG PE=2 SV=1	G	Carbohydrate transport and metabolism	PREDICTED: probable trehalose-phosphate phosphatase F [Cucumis melo]
Cla97C03G051570	3170	1807	2658	4775	5357	1745	52.3642	35.4038	56.9638	109.733	114.1	35.1174	0.0370019	1.00178	up	[G]	Carbohydrate transport and metabolism	Molecular Function: ATP binding (GO:0005524);; Biological Process: myo-inositol hexakisphosphate biosynthetic process (GO:0010264);; Biological Process: phosphorylation (GO:0016310);; Molecular Function: inositol 3-kinase activity (GO:0019140);;	K19517|0|cmo:103497081|K19517 1D-myo-inositol 3-kinase [EC:2.7.1.64] | (RefSeq) inositol 3-kinase	Inositol phosphate metabolism (ko00562)	[G]	Carbohydrate transport and metabolism	pfkB family carbohydrate kinase	Inositol 3-kinase OS=Arabidopsis thaliana OX=3702 GN=At5g58730 PE=2 SV=1	G	Carbohydrate transport and metabolism	PREDICTED: inositol 3-kinase [Cucumis melo]
Cla97C05G092710	58	98	66	318	318	41	0.639986	1.2722	0.941253	4.88113	4.52045	0.538218	0.0106354	1.3788	up	--	--	--	--	--	--	--	--	--	S	Function unknown	PREDICTED: uncharacterized protein LOC101204288 [Cucumis sativus]
Cla97C05G090460	57	118	83	124	153	232	0.445705	1.10873	0.845544	1.36561	1.5564	2.23673	0.00116681	1.24697	up	--	--	--	--	--	--	--	--	--	S	Function unknown	PREDICTED: uncharacterized protein LOC103484116 [Cucumis melo]
Cla97C01G022680	862	310	996	1494	1019	1009	6.12959	3.21389	12.3077	16.6614	10.4275	13.0922	0.0390059	0.967954	up	[HR]	Coenzyme transport and metabolism;; General function prediction only	Molecular Function: catalytic activity (GO:0003824);;	--	--	[I]	Lipid transport and metabolism	alpha/beta hydrolase fold;; Alpha/beta hydrolase family;; Serine aminopeptidase, S33	Proline iminopeptidase OS=Arabidopsis thaliana OX=3702 GN=PIP PE=2 SV=3	S	Function unknown	PREDICTED: bifunctional epoxide hydrolase 2-like [Cucumis sativus]
Cla97C05G089970	534	51	349	1461	886	277	4.37813	0.414826	3.80851	15.8077	9.21596	2.70605	0.0238816	1.23051	up	--	--	Molecular Function: DNA binding (GO:0003677);; Cellular Component: nucleus (GO:0005634);;	--	--	--	--	Methyl-CpG binding domain	Methyl-CpG-binding domain-containing protein 13 OS=Arabidopsis thaliana OX=3702 GN=MBD13 PE=2 SV=1	S	Function unknown	PREDICTED: methyl-CpG-binding domain-containing protein 13 isoform X1 [Cucumis sativus]
Cla97C11G224100	16415	6117	14990	23298	24527	10867	180.706	79.9853	213.648	356.666	347.81	145.688	0.0424705	0.975549	up	--	--	Cellular Component: endoplasmic reticulum (GO:0005783);; Cellular Component: plasma membrane (GO:0005886);; Biological Process: regulation of proton transport (GO:0010155);; Cellular Component: integral component of membrane (GO:0016021);;	--	--	--	--	--	Proton pump-interactor 1 OS=Arabidopsis thaliana OX=3702 GN=PPI1 PE=1 SV=2	S	Function unknown	hypothetical protein Csa_4G637150 [Cucumis sativus]
Cla97C01G006610	1156	1091	819	899	1101	1328	31.8691	35.722	29.3142	28.5757	33.5527	40.3189	0.00418761	0.643229	up	--	--	Molecular Function: phosphatidylserine decarboxylase activity (GO:0004609);;	--	--	[R]	General function prediction only	C2 domain	Protein C2-DOMAIN ABA-RELATED 7 OS=Arabidopsis thaliana OX=3702 GN=CAR7 PE=1 SV=1	S	Function unknown	PREDICTED: protein C2-DOMAIN ABA-RELATED 7-like [Cucumis melo]
Cla97C09G176280	2420	1260	1638	1749	2397	2032	12.9893	8.14548	11.3337	12.797	16.1801	13.3619	0.0433731	0.720858	up	--	--	Molecular Function: calcium ion binding (GO:0005509);; Cellular Component: integral component of membrane (GO:0016021);; Molecular Function: ribosome binding (GO:0043022);;	K17800|0|tcc:TCM_019795|K17800 LETM1 and EF-hand domain-containing protein 1, mitochondrial | (RefSeq) LETM1 and EF-hand domain-containing protein 1	--	[S]	Function unknown	LETM1-like protein	--	S	Function unknown	mitochondrial proton/calcium exchanger protein-like [Cucurbita maxima]
Cla97C09G184530	55	3	13	102	87	24	0.996494	0.043771	0.288455	2.59536	2.04305	0.514932	0.0460314	1.09207	up	--	--	Molecular Function: DNA binding (GO:0003677);; Cellular Component: nucleus (GO:0005634);; Biological Process: regulation of transcription, DNA-templated (GO:0006355);; Biological Process: multicellular organism development (GO:0007275);;	--	--	--	--	No apical meristem (NAM) protein	Protein SOMBRERO OS=Arabidopsis thaliana OX=3702 GN=SMB PE=1 SV=1	K	Transcription	PREDICTED: NAC domain-containing protein 76-like [Cucumis sativus]
Cla97C01G010270	1726	1298	1632	3105	2651	1163	27.4263	24.4732	33.6549	68.6677	54.336	22.5221	0.0350544	0.973774	up	[G]	Carbohydrate transport and metabolism	Molecular Function: magnesium ion binding (GO:0000287);; Cellular Component: cytoplasm (GO:0005737);; Biological Process: inositol metabolic process (GO:0006020);; Biological Process: signal transduction (GO:0007165);; Molecular Function: inositol monophosphate 1-phosphatase activity (GO:0008934);; Biological Process: phosphatidylinositol phosphorylation (GO:0046854);; Biological Process: inosito…	K01092|0|cmo:103501726|K01092 myo-inositol-1(or 4)-monophosphatase [EC:3.1.3.25] | (RefSeq) phosphatase IMPL1, chloroplastic	Inositol phosphate metabolism (ko00562);; Phosphatidylinositol signaling system (ko04070)	[G]	Carbohydrate transport and metabolism	Inositol monophosphatase family	Phosphatase IMPL1, chloroplastic OS=Arabidopsis thaliana OX=3702 GN=IMPL1 PE=1 SV=2	G	Carbohydrate transport and metabolism	PREDICTED: phosphatase IMPL1, chloroplastic [Cucumis melo]
Cla97C10G186370	145	10	92	339	480	24	5.3028	0.429627	4.39186	17.6603	23.1008	1.05602	0.0460064	1.0872	up	--	--	--	--	--	--	--	Late embryogenesis abundant (LEA) group 1	--	S	Function unknown	PREDICTED: uncharacterized protein LOC103490795 [Cucumis melo]
Cla97C07G133410	1102	1053	820	955	1278	1015	12.2558	13.5687	11.2853	12.9375	17.0782	13.2242	0.0427906	0.668598	up	[J]	Translation, ribosomal structure and biogenesis	Cellular Component: cytosol (GO:0005829);;	--	--	[BK]	Chromatin structure and dynamics;; Transcription	Macro domain	--	S	Function unknown	uncharacterized protein LOC111447945 [Cucurbita moschata]
Cla97C07G133430	1090	240	909	1383	1399	1061	18.1243	4.72951	19.4599	31.9542	29.9257	21.4442	0.035438	1.01949	up	--	--	Molecular Function: transcription factor activity, sequence-specific DNA binding (GO:0003700);; Cellular Component: nucleus (GO:0005634);; Biological Process: regulation of transcription, DNA-templated (GO:0006355);; Molecular Function: sequence-specific DNA binding (GO:0043565);;	--	--	--	--	bZIP transcription factor;; Basic region leucine zipper	bZIP transcription factor 18 OS=Arabidopsis thaliana OX=3702 GN=BZIP18 PE=1 SV=1	K	Transcription	PREDICTED: transcription factor RF2b [Cucumis melo]
Cla97C08G158360	69	78	98	310	320	49	0.843367	1.13051	1.55848	5.29766	5.06465	0.729433	0.0140099	1.3172	up	--	--	Molecular Function: transferase activity, transferring acyl groups other than amino-acyl groups (GO:0016747);;	--	--	--	--	Transferase family	Fatty alcohol:caffeoyl-CoA acyltransferase OS=Arabidopsis thaliana OX=3702 GN=FACT PE=2 SV=1	S	Function unknown	hypothetical protein Csa_2G361880 [Cucumis sativus]
Cla97C11G208330	7351	7340	8006	12070	14145	6582	28.8678	33.871	40.0421	64.6651	69.3163	31.2652	0.025954	0.965081	up	--	--	Cellular Component: integral component of membrane (GO:0016021);;	--	--	--	--	--	--	S	Function unknown	PREDICTED: uncharacterized protein LOC101212069 isoform X1 [Cucumis sativus]
Cla97C10G201050	2071	1854	1555	2214	2461	1645	62.463	66.3373	60.8304	92.8986	95.6742	60.4288	0.0444319	0.746086	up	--	--	--	--	--	--	--	--	--	S	Function unknown	PREDICTED: uncharacterized protein LOC103486704 [Cucumis melo]
Cla97C10G204610	450	386	382	490	480	411	10.5311	10.7195	11.6019	15.97	14.499	11.7052	0.0462714	0.701976	up	--	--	--	--	--	--	--	--	Zinc finger protein 10 OS=Arabidopsis thaliana OX=3702 GN=ZFP10 PE=2 SV=1	S	Function unknown	hypothetical protein Csa_3G733980 [Cucumis sativus]
Cla97C02G039200	425	191	856	2542	4216	249	5.14107	2.74064	13.43	42.7844	65.7768	3.6566	0.00745024	1.46675	up	[Q]	Secondary metabolites biosynthesis, transport and catabolism	Biological Process: fatty acid biosynthetic process (GO:0006633);; Cellular Component: membrane (GO:0016020);; Molecular Function: transferase activity, transferring acyl groups other than amino-acyl groups (GO:0016747);;	K15397|0|csv:101221340|K15397 3-ketoacyl-CoA synthase [EC:2.3.1.199] | (RefSeq) 3-ketoacyl-CoA synthase 21-like	Fatty acid elongation (ko00062)	--	--	FAE1/Type III polyketide synthase-like protein;; 3-Oxoacyl-[acyl-carrier-protein (ACP)] synthase III C terminal;; Chalcone and stilbene synthases, C-terminal domain	3-ketoacyl-CoA synthase 19 OS=Arabidopsis thaliana OX=3702 GN=KCS19 PE=2 SV=1	I	Lipid transport and metabolism	PREDICTED: 3-ketoacyl-CoA synthase 21-like [Cucumis sativus]
Cla97C10G184620	8276	5564	6091	7449	7114	6948	89.4932	71.7403	85.658	111.681	99.0243	91.6818	0.0411642	0.648474	up	--	--	Molecular Function: DNA binding (GO:0003677);;	--	--	[K]	Transcription	ARID/BRIGHT DNA binding domain;; Hsp20/alpha crystallin family	AT-rich interactive domain-containing protein 3 OS=Arabidopsis thaliana OX=3702 GN=ARID3 PE=1 SV=1	S	Function unknown	PREDICTED: AT-rich interactive domain-containing protein 3-like [Cucumis melo]
Cla97C11G222130	2585	901	2090	4090	3497	1470	25.6256	12.2276	25.6853	56.7263	43.4914	17.497	0.0413807	1.0056	up	--	--	Cellular Component: integral component of membrane (GO:0016021);;	--	--	--	--	--	--	S	Function unknown	PREDICTED: uncharacterized protein LOC101204571 isoform X1 [Cucumis sativus]
Cla97C09G163860	122	30	492	1716	1402	355	0.688765	0.240418	3.71677	15.157	11.5292	2.58561	0.00929693	1.42654	up	[I]	Lipid transport and metabolism	Biological Process: pentacyclic triterpenoid biosynthetic process (GO:0019745);; Molecular Function: beta-amyrin synthase activity (GO:0042300);;	K15820|0|cmo:103500609|K15820 isomultiflorenol synthase [EC:5.4.99.36] | (RefSeq) isomultiflorenol synthase	Sesquiterpenoid and triterpenoid biosynthesis (ko00909)	[I]	Lipid transport and metabolism	Squalene-hopene cyclase C-terminal domain;; Squalene-hopene cyclase N-terminal domain;; Prenyltransferase and squalene oxidase repeat;; Pectic acid lyase	Isomultiflorenol synthase OS=Luffa aegyptiaca OX=3670 GN=IMS1 PE=1 SV=1	I	Lipid transport and metabolism	RecName: Full=Isomultiflorenol synthase; Short=LcIMS1
Cla97C10G204060	2307	756	1845	3104	3489	2187	14.5339	5.49805	14.8268	27.4206	28.2547	16.7203	0.0120699	1.14719	up	--	--	--	--	--	--	--	Domain of unknown function (DUF4378);; Protein of unknown function (DUF3741);; DUF761-associated sequence motif	--	S	Function unknown	PREDICTED: uncharacterized protein LOC101208303 [Cucumis sativus]
Cla97C08G148620	210	74	286	447	627	297	4.07753	1.68185	7.23258	12.2356	15.8577	7.04112	0.0110935	1.2882	up	--	--	Molecular Function: DNA binding (GO:0003677);; Cellular Component: nucleus (GO:0005634);; Biological Process: regulation of transcription, DNA-templated (GO:0006355);;	--	--	--	--	No apical meristem (NAM) protein	NAC domain-containing protein 2 OS=Arabidopsis thaliana OX=3702 GN=NAC002 PE=2 SV=2	S	Function unknown	NAC domain transcription factor 2 [Citrullus colocynthis]
Cla97C10G205680	490	169	782	1854	5428	243	17.1498	6.97985	35.476	90.2817	245.018	10.3404	0.00705804	1.47765	up	[R]	General function prediction only	Cellular Component: integral component of membrane (GO:0016021);;	K06910|3.85362e-114|cmo:103486265|K06910 uncharacterized protein | (RefSeq) UPF0098 protein TC_0109	--	--	--	Phosphatidylethanolamine-binding protein	--	S	Function unknown	PREDICTED: UPF0098 protein TC_0109 [Cucumis melo]
Cla97C04G073750	189	121	161	370	333	120	2.91056	2.15505	3.26912	7.76061	6.53534	2.20678	0.0283556	1.08525	up	--	--	--	--	--	[R]	General function prediction only	Yippee zinc-binding/DNA-binding /Mis18, centromere assembly	Protein yippee-like OS=Solanum tuberosum OX=4113 PE=2 SV=1	S	Function unknown	PREDICTED: LOW QUALITY PROTEIN: protein yippee-like [Cucumis melo]
Cla97C10G199820	2448	1527	2401	2978	2602	3191	10.2931	8.14197	12.8711	17.2508	13.9686	16.3998	0.00724921	0.900198	up	[T]	Signal transduction mechanisms	Molecular Function: ATP binding (GO:0005524);; Cellular Component: integral component of membrane (GO:0016021);; Molecular Function: ATPase activity (GO:0016887);;	--	--	[Q]	Secondary metabolites biosynthesis, transport and catabolism	ABC-2 type transporter;; ABC transporter;; Plant PDR ABC transporter associated;; AAA domain, putative AbiEii toxin, Type IV TA system;; RsgA GTPase;; ATPase family associated with various cellular activities (AAA);; AAA domain	Pleiotropic drug resistance protein 3 OS=Nicotiana tabacum OX=4097 GN=PDR3 PE=2 SV=1	V	Defense mechanisms	PREDICTED: pleiotropic drug resistance protein 3-like isoform X1 [Cucumis melo]
Cla97C08G147610	4514	977	2970	7421	5038	2491	29.4687	8.20157	25.4536	66.2334	42.2646	19.8243	0.0397765	1.04815	up	--	--	--	--	--	--	--	double strand RNA binding domain from DEAD END PROTEIN 1	--	S	Function unknown	PREDICTED: uncharacterized protein LOC103488666 isoform X1 [Cucumis melo]
Cla97C08G147880	62	49	38	108	113	234	1.66451	1.5591	1.31158	4.03788	3.89975	7.69068	6.53023e-11	1.9197	up	--	--	Cellular Component: nucleus (GO:0005634);; Biological Process: regulation of transcription, DNA-templated (GO:0006355);; Molecular Function: protein dimerization activity (GO:0046983);; Biological Process: positive regulation of brassinosteroid biosynthetic process (GO:2000488);;	--	--	--	--	Helix-loop-helix DNA-binding domain	Transcription factor BEE 1 OS=Arabidopsis thaliana OX=3702 GN=BEE1 PE=2 SV=1	K	Transcription	transcription factor BEE 3-like isoform X1 [Cucurbita maxima]
Cla97C05G105380	258	167	182	183	166	593	2.03909	1.5647	1.86229	2.00294	1.68479	5.70224	0.0170055	0.86965	up	--	--	Molecular Function: zinc ion binding (GO:0008270);;	--	--	[R]	General function prediction only	PPR repeat;; PPR repeat family;; PPR repeat;; DYW family of nucleic acid deaminases;; Pentatricopeptide repeat domain;; Pentacotripeptide-repeat region of PRORP	Putative pentatricopeptide repeat-containing protein At1g68930 OS=Arabidopsis thaliana OX=3702 GN=PCMP-H22 PE=3 SV=1	S	Function unknown	PREDICTED: putative pentatricopeptide repeat-containing protein At1g68930 [Cucumis melo]
Cla97C05G102660	1682	1350	1529	1847	1884	1749	30.3311	28.7845	36.092	46.6112	43.8564	38.5612	0.0178781	0.772114	up	[F]	Nucleotide transport and metabolism	Molecular Function: RNA binding (GO:0003723);; Molecular Function: hydrolase activity (GO:0016787);; Molecular Function: manganese ion binding (GO:0030145);;	K12613|0|cmo:103489466|K12613 mRNA-decapping enzyme subunit 2 [EC:3.6.1.62] | (RefSeq) mRNA-decapping enzyme subunit 2-like	RNA degradation (ko03018)	[A]	RNA processing and modification	Dcp2, box A domain;; NUDIX domain	mRNA-decapping enzyme subunit 2 OS=Arabidopsis thaliana OX=3702 GN=DCP2 PE=1 SV=1	L	Replication, recombination and repair	PREDICTED: mRNA-decapping enzyme subunit 2-like [Cucumis melo]
Cla97C06G115570	1309	619	1048	1291	1074	1424	8.38855	4.65742	8.73643	11.5163	8.92281	11.1839	0.0256121	0.79213	up	--	--	Molecular Function: oxidoreductase activity, acting on single donors with incorporation of molecular oxygen, incorporation of two atoms of oxygen (GO:0016702);; Biological Process: oxylipin biosynthetic process (GO:0031408);; Molecular Function: metal ion binding (GO:0046872);; Biological Process: oxidation-reduction process (GO:0055114);;	K15718|0|csv:101215030|K15718 linoleate 9S-lipoxygenase [EC:1.13.11.58] | (RefSeq) LOX9; probable linoleate 9S-lipoxygenase 5-like	Linoleic acid metabolism (ko00591)	--	--	Lipoxygenase;; PLAT/LH2 domain	Linoleate 9S-lipoxygenase 5 OS=Arabidopsis thaliana OX=3702 GN=LOX5 PE=2 SV=2	S	Function unknown	probable linoleate 9S-lipoxygenase 5-like [Cucumis sativus]
Cla97C09G166820	87	73	88	137	170	140	1.99057	1.8365	2.88715	5.35504	5.67571	3.79453	0.00219447	1.21298	up	[Q]	Secondary metabolites biosynthesis, transport and catabolism	--	--	--	--	--	Glyoxalase/Bleomycin resistance protein/Dioxygenase superfamily;; Glyoxalase/Bleomycin resistance protein/Dioxygenase superfamily	--	S	Function unknown	lactoylglutathione lyase [Cucurbita moschata]
Cla97C01G013750	873	741	483	727	956	727	8.18173	7.65233	5.45602	8.81216	10.732	7.71695	0.0339609	0.747661	up	--	--	--	K10727|0|cmo:103482615|K10727 chromatin licensing and DNA replication factor 1 | (RefSeq) CDT1-like protein a, chloroplastic	--	[L]	Replication, recombination and repair	DNA replication factor CDT1 like;; DNA replication factor Cdt1 C-terminal domain	CDT1-like protein b OS=Arabidopsis thaliana OX=3702 GN=CDT1B PE=1 SV=1	L	Replication, recombination and repair	PREDICTED: CDT1-like protein a, chloroplastic isoform X1 [Cucumis melo]
Cla97C06G121850	2339	1386	2347	2953	4272	2221	23.0606	14.901	29.1348	40.2194	52.921	26.4014	0.018723	1.02378	up	--	--	--	--	--	--	--	--	--	S	Function unknown	PREDICTED: uncharacterized protein LOC101219584 isoform X1 [Cucumis sativus]
Cla97C05G081500	7421	5923	5185	4729	7619	7373	169.034	160.4	153.263	150.335	224.076	204.709	0.0344992	0.612845	up	--	--	Cellular Component: endoplasmic reticulum membrane (GO:0005789);; Cellular Component: integral component of membrane (GO:0016021);;	K20721|1.88948e-146|cmo:103483236|K20721 reticulon-1 | (RefSeq) reticulon-like protein B5	--	[U]	Intracellular trafficking, secretion, and vesicular transport	Reticulon	Reticulon-like protein B1 OS=Arabidopsis thaliana OX=3702 GN=RTNLB1 PE=1 SV=1	U	Intracellular trafficking, secretion, and vesicular transport	reticulon-like protein B1 [Cucurbita maxima]
Cla97C08G150750	1573	764	1208	2258	1309	1260	21.2087	14.2475	22.3952	44.544	24.4916	22.0175	0.0407071	0.880041	up	[O]	Posttranslational modification, protein turnover, chaperones	Cellular Component: chloroplast (GO:0009507);; Biological Process: vitamin E biosynthetic process (GO:0010189);; Molecular Function: phytol kinase activity (GO:0010276);; Cellular Component: integral component of membrane (GO:0016021);; Biological Process: phosphorylation (GO:0016310);;	K18678|0|cmo:103496482|K18678 phytol kinase [EC:2.7.1.182] | (RefSeq) probable phytol kinase 1, chloroplastic	--	[S]	Function unknown	--	Probable phytol kinase 1, chloroplastic OS=Glycine max OX=3847 PE=2 SV=1	I	Lipid transport and metabolism	PREDICTED: probable phytol kinase 1, chloroplastic isoform X1 [Cucumis melo]
Cla97C09G169620	1752	1509	1497	3285	2677	1172	15.263	15.5013	16.9989	40.3	30.3977	12.2898	0.0295765	0.999788	up	--	--	Cellular Component: integral component of membrane (GO:0016021);;	--	--	[GMW]	Carbohydrate transport and metabolism;; Cell wall/membrane/envelope biogenesis;; Extracellular structures	Exostosin family	Probable glycosyltransferase At5g03795 OS=Arabidopsis thaliana OX=3702 GN=At5g03795 PE=3 SV=2	S	Function unknown	PREDICTED: probable glycosyltransferase At5g03795 [Cucumis melo]
Cla97C03G065550	11348	10191	13593	14275	19459	12361	94.1407	103.053	146.443	160.9	215.466	140.949	0.0335013	0.843146	up	--	--	Cellular Component: integral component of membrane (GO:0016021);;	--	--	[S]	Function unknown	Protein of unknown function (DUF2838)	--	S	Function unknown	PREDICTED: uncharacterized membrane protein C776.05 isoform X1 [Cucumis sativus]
Cla97C08G150880	487	517	431	599	505	540	11.2274	13.748	12.6327	17.5293	14.4159	14.7017	0.0257533	0.714127	up	--	--	Molecular Function: zinc ion binding (GO:0008270);; Cellular Component: integral component of membrane (GO:0016021);;	--	--	[O]	Posttranslational modification, protein turnover, chaperones	Ring finger domain;; RING-H2 zinc finger domain;; RING-like zinc finger;; Zinc finger, C3HC4 type (RING finger);; Anaphase-promoting complex subunit 11 RING-H2 finger	RING-H2 finger protein ATL80 OS=Arabidopsis thaliana OX=3702 GN=ATL80 PE=2 SV=1	O	Posttranslational modification, protein turnover, chaperones	PREDICTED: RING-H2 finger protein ATL8-like [Cucumis melo]
Cla97C01G011820	2082	2304	2007	3416	2194	2209	12.4921	16.5493	15.6328	28.5486	16.962	16.3599	0.0349033	0.78926	up	--	--	--	--	--	--	--	--	--	S	Function unknown	PREDICTED: uncharacterized protein LOC101222629 isoform X1 [Cucumis sativus]
Cla97C02G035760	538	173	510	892	1155	692	8.91686	3.73042	12.1952	22.7597	24.6938	15.6028	0.00478773	1.3379	up	[T]	Signal transduction mechanisms	Molecular Function: protein kinase activity (GO:0004672);; Molecular Function: ATP binding (GO:0005524);; Biological Process: protein phosphorylation (GO:0006468);;	K08867|0|cmo:103502127|K08867 WNK lysine deficient protein kinase [EC:2.7.11.1] | (RefSeq) probable serine/threonine-protein kinase WNK11	--	[R]	General function prediction only	Protein kinase domain;; Protein tyrosine kinase	Probable serine/threonine-protein kinase WNK11 OS=Arabidopsis thaliana OX=3702 GN=WNK11 PE=2 SV=1	T	Signal transduction mechanisms	hypothetical protein Csa_6G110320 [Cucumis sativus]
Cla97C07G140270	695	310	524	1600	3675	653	5.3809	3.09186	5.6138	19.1434	38.927	5.26912	0.000650339	1.76865	up	--	--	Molecular Function: iron ion binding (GO:0005506);; Cellular Component: cytoplasm (GO:0005737);; Biological Process: inositol catabolic process (GO:0019310);; Molecular Function: inositol oxygenase activity (GO:0050113);; Biological Process: oxidation-reduction process (GO:0055114);;	K00469|0|csv:101217386|K00469 inositol oxygenase [EC:1.13.99.1] | (RefSeq) inositol oxygenase 1-like	Ascorbate and aldarate metabolism (ko00053);; Inositol phosphate metabolism (ko00562)	[R]	General function prediction only	Myo-inositol oxygenase	Inositol oxygenase 1 OS=Arabidopsis thaliana OX=3702 GN=MIOX1 PE=2 SV=1	S	Function unknown	PREDICTED: inositol oxygenase 1-like isoform X1 [Cucumis sativus]
Cla97C11G207930	927	626	608	1335	1273	656	11.7629	10.0643	7.96232	18.8227	21.4314	10.7257	0.0163426	1.0439	up	--	--	--	--	--	--	--	Transcription factor regulating root and shoot growth via Pin3;; Transcription factor BRX N-terminal domain	Protein Brevis radix-like 4 OS=Arabidopsis thaliana OX=3702 GN=BRXL4 PE=2 SV=1	S	Function unknown	PREDICTED: protein Brevis radix-like 4 isoform X1 [Cucumis melo]
Cla97C09G174630	2805	803	4724	8616	14438	1168	9.40888	3.47737	19.2605	37.7502	57.1736	5.59279	0.0330319	1.1667	up	--	--	Biological Process: snRNA processing (GO:0016180);; Cellular Component: integrator complex (GO:0032039);;	K13144|0|cmo:103502541|K13144 integrator complex subunit 7 | (RefSeq) uncharacterized LOC103502541	--	[S]	Function unknown	--	Nuclear pore complex protein NUP155 OS=Arabidopsis thaliana OX=3702 GN=NUP155 PE=1 SV=1	S	Function unknown	PREDICTED: uncharacterized protein LOC103502541 isoform X1 [Cucumis melo]
Cla97C08G145380	529	485	566	551	435	772	3.9712	5.20998	5.52554	5.77713	4.21028	7.29189	0.0265913	0.599854	up	[V]	Defense mechanisms	Biological Process: drug transmembrane transport (GO:0006855);; Molecular Function: drug transmembrane transporter activity (GO:0015238);; Molecular Function: antiporter activity (GO:0015297);; Cellular Component: integral component of membrane (GO:0016021);;	K03327|0|cmo:103498682|K03327 multidrug resistance protein, MATE family | (RefSeq) protein DETOXIFICATION 3-like	--	[R]	General function prediction only	MatE	Protein DETOXIFICATION 14 OS=Arabidopsis thaliana OX=3702 GN=DTX14 PE=1 SV=1	V	Defense mechanisms	PREDICTED: protein DETOXIFICATION 3-like isoform X2 [Cucumis melo]
Cla97C03G054270	68	20	55	166	189	68	0.768877	0.267265	0.812012	2.62001	2.77546	0.940343	0.00554679	1.45262	up	[QV]	Secondary metabolites biosynthesis, transport and catabolism;; Defense mechanisms	Molecular Function: monooxygenase activity (GO:0004497);; Molecular Function: iron ion binding (GO:0005506);; Cellular Component: integral component of membrane (GO:0016021);; Molecular Function: oxidoreductase activity, acting on paired donors, with incorporation or reduction of molecular oxygen (GO:0016705);; Molecular Function: heme binding (GO:0020037);; Biological Process: oxidation-reductio…	K20617|0|cmo:107990306|K20617 cytochrome P450 family 71 subfamily A | (RefSeq) cytochrome P450 71A1-like	--	[Q]	Secondary metabolites biosynthesis, transport and catabolism	Cytochrome P450	Cytochrome P450 71A1 OS=Persea americana OX=3435 GN=CYP71A1 PE=1 SV=2	Q	Secondary metabolites biosynthesis, transport and catabolism	PREDICTED: cytochrome P450 71A1-like [Cucumis melo]
Cla97C02G039260	8603	8565	8986	9511	9678	9298	63.6686	75.3521	85.3037	95.8238	89.7232	83.4284	0.0437472	0.637665	up	--	--	Cellular Component: cytosol (GO:0005829);;	--	--	--	--	--	--	S	Function unknown	PREDICTED: protein MLP1 homolog [Cucumis melo]
Cla97C10G194410	1387	1056	1032	1332	902	1712	9.10767	8.32175	8.17644	11.8259	6.97263	14.0241	0.00703534	0.665796	up	--	--	Molecular Function: nucleic acid binding (GO:0003676);; Molecular Function: zinc ion binding (GO:0008270);;	--	--	--	--	--	--	S	Function unknown	hypothetical protein Csa_3G535630 [Cucumis sativus]
Cla97C05G106900	977	905	998	1154	2048	1050	8.29069	9.15523	10.9915	13.3991	22.3857	10.8645	0.0187442	0.985382	up	--	--	Cellular Component: Golgi apparatus (GO:0005794);; Biological Process: protein glycosylation (GO:0006486);; Molecular Function: galactosyltransferase activity (GO:0008378);; Cellular Component: integral component of membrane (GO:0016021);; Molecular Function: carbohydrate binding (GO:0030246);;	K20843|0|cmo:103489065|K20843 hydroxyproline O-galactosyltransferase 2/3/4/5/6 [EC:2.4.1.-] | (RefSeq) hydroxyproline O-galactosyltransferase GALT6	--	[G]	Carbohydrate transport and metabolism	Galactoside-binding lectin;; Galactosyltransferase	Hydroxyproline O-galactosyltransferase GALT6 OS=Arabidopsis thaliana OX=3702 GN=GALT6 PE=2 SV=2	S	Function unknown	PREDICTED: hydroxyproline O-galactosyltransferase GALT6 [Cucumis melo]
Cla97C05G102370	2465	255	3243	7200	8979	2115	41.6533	5.10276	71.097	169.277	195.657	43.5399	0.0234007	1.23669	up	--	--	--	--	--	[R]	General function prediction only	--	--	S	Function unknown	PREDICTED: uncharacterized protein LOC103493608 [Cucumis melo]
Cla97C05G090160	64	35	24	75	72	44	0.733686	0.481227	0.36001	1.2056	1.0763	0.616117	0.0467778	0.974961	up	[QV]	Secondary metabolites biosynthesis, transport and catabolism;; Defense mechanisms	Molecular Function: monooxygenase activity (GO:0004497);; Molecular Function: iron ion binding (GO:0005506);; Molecular Function: oxidoreductase activity, acting on paired donors, with incorporation or reduction of molecular oxygen (GO:0016705);; Molecular Function: heme binding (GO:0020037);; Biological Process: oxidation-reduction process (GO:0055114);;	--	--	[QI]	Secondary metabolites biosynthesis, transport and catabolism;; Lipid transport and metabolism	Cytochrome P450	Cytochrome P450 714C3 OS=Oryza sativa subsp. japonica OX=39947 GN=CYP714C3 PE=3 SV=2	Q	Secondary metabolites biosynthesis, transport and catabolism	PREDICTED: cytokinin hydroxylase [Cucumis melo]
Cla97C03G067130	716	571	704	1085	1417	686	3.72432	3.43995	4.60373	8.56594	10.4485	4.6163	0.0127413	1.07899	up	--	--	--	--	--	--	--	Myb/SANT-like DNA-binding domain;; Myb/SANT-like DNA-binding domain;; Retrotransposon gag protein;; Myb/SANT-like DNA-binding domain	L10-interacting MYB domain-containing protein OS=Arabidopsis thaliana OX=3702 GN=LIMYB PE=1 SV=1	S	Function unknown	PREDICTED: uncharacterized protein LOC101210893 [Cucumis sativus]
Cla97C03G056560	57	23	55	101	238	43	0.419449	0.199145	0.487964	0.986924	2.20097	0.291314	0.0163646	1.29416	up	[W]	Extracellular structures	--	--	--	--	--	Protein tyrosine kinase;; Protein kinase domain;; D-mannose binding lectin;; S-locus glycoprotein domain;; PAN-like domain;; Domain of unknown function (DUF3403)	G-type lectin S-receptor-like serine/threonine-protein kinase At4g27290 OS=Arabidopsis thaliana OX=3702 GN=At4g27290 PE=3 SV=4	T	Signal transduction mechanisms	PREDICTED: G-type lectin S-receptor-like serine/threonine-protein kinase At4g27290 isoform X1 [Cucumis melo]
Cla97C04G079800	240	55	112	298	248	158	3.08223	0.797125	1.8396	5.34589	4.1316	2.45466	0.0353471	1.05252	up	--	--	Molecular Function: nucleic acid binding (GO:0003676);; Molecular Function: metal ion binding (GO:0046872);;	--	--	[R]	General function prediction only	Zinc finger, C2H2 type;; Zinc-finger of C2H2 type	Protein indeterminate-domain 14 OS=Arabidopsis thaliana OX=3702 GN=IDD14 PE=1 SV=1	S	Function unknown	PREDICTED: protein SHOOT GRAVITROPISM 5-like [Cucumis melo]
Cla97C02G031190	181	163	193	280	209	345	2.69096	2.99894	3.90712	5.79874	3.95593	6.53416	0.000806401	1.04201	up	--	--	Molecular Function: calcium ion binding (GO:0005509);;	--	--	--	--	EF-hand domain pair;; EF-hand domain;; EF hand	--	S	Function unknown	PREDICTED: uncharacterized protein LOC103490312 isoform X1 [Cucumis melo]
Cla97C11G206360	2418	2351	2736	2606	2754	3308	8.48936	9.80035	12.4849	12.6214	11.7419	14.0277	0.0168372	0.682421	up	[R]	General function prediction only	--	K07052|0|csv:101219570|K07052 uncharacterized protein | (RefSeq) uncharacterized LOC101219570	--	--	--	CAAX protease self-immunity	Embryogenesis-associated protein EMB8 OS=Picea glauca OX=3330 GN=EMB8 PE=2 SV=1	S	Function unknown	PREDICTED: uncharacterized protein LOC101219570 isoform X2 [Cucumis sativus]
Cla97C06G114790	159	145	140	139	141	227	2.43076	2.62468	2.7652	2.94185	2.76783	4.2297	0.00821606	0.652535	up	--	--	--	K15032|9.72034e-93|vvi:100240766|K15032 mTERF domain-containing protein, mitochondrial | (RefSeq) uncharacterized LOC100240766	--	[KR]	Transcription;; General function prediction only	mTERF	--	S	Function unknown	transcription termination factor MTERF6, chloroplastic/mitochondrial-like [Momordica charantia]
Cla97C11G219910	4141	3199	3154	4327	4645	3572	48.8949	43.8944	47.4634	70.0566	68.8223	50.7446	0.0234472	0.788485	up	--	--	Cellular Component: integral component of membrane (GO:0016021);;	--	--	--	--	--	--	S	Function unknown	uncharacterized protein LOC111443598 [Cucurbita moschata]
Cla97C01G017460	5494	3313	8113	7663	5442	10895	20.5795	14.7208	39.4453	39.9559	26.2614	49.7715	0.0484202	0.788937	up	[V]	Defense mechanisms	--	--	--	[Q]	Secondary metabolites biosynthesis, transport and catabolism	ABC-2 type transporter;; ABC transporter;; ABC-2 family transporter protein	ABC transporter G family member 1 OS=Arabidopsis thaliana OX=3702 GN=ABCG1 PE=2 SV=1	V	Defense mechanisms	PREDICTED: ABC transporter G family member 17-like [Cucumis sativus]
Cla97C07G140890	104	68	112	220	165	86	5.07794	3.93885	7.09521	14.957	10.3853	5.07694	0.0417341	1.0034	up	--	--	Cellular Component: integral component of membrane (GO:0016021);;	--	--	--	--	--	--	S	Function unknown	hypothetical protein Csa_3G651850 [Cucumis sativus]
Cla97C11G210080	283	174	222	230	187	338	2.27607	1.49493	2.25392	2.30306	1.90142	3.28654	0.0420549	0.601945	up	[TK]	Signal transduction mechanisms;; Transcription	Biological Process: phosphorelay signal transduction system (GO:0000160);; Molecular Function: DNA binding (GO:0003677);; Molecular Function: transcription factor activity, sequence-specific DNA binding (GO:0003700);; Cellular Component: nucleus (GO:0005634);; Biological Process: regulation of transcription, DNA-templated (GO:0006355);;	K14491|0|cmo:103497074|K14491 two-component response regulator ARR-B family | (RefSeq) two-component response regulator ARR12-like	Plant hormone signal transduction (ko04075)	[K]	Transcription	Response regulator receiver domain	Two-component response regulator ORR24 OS=Oryza sativa subsp. japonica OX=39947 GN=RR24 PE=2 SV=1	T	Signal transduction mechanisms	PREDICTED: two-component response regulator ARR12-like [Cucumis melo]
Cla97C06G112700	8510	4898	6169	11041	13029	4532	34.8549	23.7981	32.7807	62.9106	68.8061	22.6113	0.0396115	0.963569	up	--	--	Molecular Function: chaperone binding (GO:0051087);;	--	--	--	--	BAG domain	BAG family molecular chaperone regulator 6 OS=Arabidopsis thaliana OX=3702 GN=BAG6 PE=1 SV=1	S	Function unknown	PREDICTED: BAG family molecular chaperone regulator 6 [Cucumis melo]
Cla97C11G218300	13268	11307	11890	13505	17593	11855	110.81	112.15	129.003	156.913	189.518	120.798	0.0391618	0.7528	up	[G]	Carbohydrate transport and metabolism	Cellular Component: vacuolar membrane (GO:0005774);; Cellular Component: endoplasmic reticulum (GO:0005783);; Cellular Component: Golgi apparatus (GO:0005794);; Biological Process: pentose-phosphate shunt (GO:0006098);; Molecular Function: xylose isomerase activity (GO:0009045);; Cellular Component: integral component of membrane (GO:0016021);; Biological Process: D-xylose metabolic process (GO:0…	K01805|0|cmo:103493208|K01805 xylose isomerase [EC:5.3.1.5] | (RefSeq) xylose isomerase	Pentose and glucuronate interconversions (ko00040);; Fructose and mannose metabolism (ko00051)	--	--	--	Xylose isomerase OS=Arabidopsis thaliana OX=3702 GN=XYLA PE=2 SV=2	G	Carbohydrate transport and metabolism	PREDICTED: xylose isomerase [Cucumis melo]
Cla97C01G015010	543	509	458	450	631	589	3.6437	4.14655	4.0525	4.27545	5.61399	4.87435	0.0317761	0.658601	up	[T]	Signal transduction mechanisms	Molecular Function: protein serine/threonine kinase activity (GO:0004674);; Molecular Function: ATP binding (GO:0005524);; Biological Process: protein phosphorylation (GO:0006468);;	K04733|0|cmo:103484690|K04733 interleukin-1 receptor-associated kinase 4 [EC:2.7.11.1] | (RefSeq) receptor-like cytosolic serine/threonine-protein kinase RBK1	--	[T]	Signal transduction mechanisms	Protein kinase domain;; Protein tyrosine kinase	Probable receptor-like serine/threonine-protein kinase At5g57670 OS=Arabidopsis thaliana OX=3702 GN=At5g57670 PE=2 SV=1	T	Signal transduction mechanisms	PREDICTED: LRR receptor-like serine/threonine-protein kinase GSO1 isoform X1 [Cucumis melo]
Cla97C02G041790	2788	2144	2012	5177	2636	1991	26.1417	24.9568	19.9907	67.9269	32.2263	18.5939	0.0347615	0.942813	up	[EH]	Amino acid transport and metabolism;; Coenzyme transport and metabolism	Biological Process: metabolic process (GO:0008152);; Molecular Function: transaminase activity (GO:0008483);;	--	--	[E]	Amino acid transport and metabolism	Amino-transferase class IV	Branched-chain-amino-acid aminotransferase-like protein 2 OS=Arabidopsis thaliana OX=3702 GN=At5g27410 PE=2 SV=1	E	Amino acid transport and metabolism	PREDICTED: branched-chain-amino-acid aminotransferase-like protein 1 [Cucumis sativus]
Cla97C05G081560	173	113	142	227	179	181	1.52026	1.16404	1.73837	2.85139	2.21254	1.94164	0.0208179	0.900989	up	--	--	Biological Process: vesicle-mediated transport (GO:0016192);; Biological Process: single-organism cellular process (GO:0044763);;	K19984|1.33846e-51|csv:101217875|K19984 exocyst complex component 5 | (RefSeq) exocyst complex component SEC10	--	--	--	--	Exocyst complex component SEC10a OS=Arabidopsis thaliana OX=3702 GN=SEC10a PE=1 SV=1	S	Function unknown	PREDICTED: exocyst complex component SEC10 [Cucumis sativus]
Cla97C03G051330	1528	743	713	1465	1378	939	179.688	103.649	108.801	239.754	209.007	134.544	0.0402814	0.854604	up	--	--	--	--	--	--	--	Ribosomal protein L41	--	--	--	--
Cla97C07G132850	53	105	84	141	309	89	0.704675	1.65142	1.44916	2.60104	5.28968	1.43189	0.0168588	1.22928	up	--	--	Molecular Function: transferase activity, transferring acyl groups other than amino-acyl groups (GO:0016747);;	--	--	--	--	Transferase family	Omega-hydroxypalmitate O-feruloyl transferase OS=Arabidopsis thaliana OX=3702 GN=HHT1 PE=1 SV=1	S	Function unknown	PREDICTED: omega-hydroxypalmitate O-feruloyl transferase [Cucumis melo]
Cla97C01G000570	654	529	495	1106	967	585	5.54172	5.25622	5.49119	12.7534	10.3592	5.94518	0.00808624	1.10642	up	--	--	Molecular Function: protein phosphatase inhibitor activity (GO:0004864);; Molecular Function: receptor activity (GO:0004872);; Cellular Component: nucleus (GO:0005634);; Cellular Component: cytoplasm (GO:0005737);; Biological Process: abscisic acid-activated signaling pathway (GO:0009738);; Molecular Function: abscisic acid binding (GO:0010427);; Biological Process: negative regulation of catalyt…	K14496|2.49052e-124|csv:101221554|K14496 abscisic acid receptor PYR/PYL family | (RefSeq) PYL1; abscisic acid receptor PYL8-like	Plant hormone signal transduction (ko04075)	--	--	Polyketide cyclase / dehydrase and lipid transport	Abscisic acid receptor PYL8 OS=Arabidopsis thaliana OX=3702 GN=PYL8 PE=1 SV=1	S	Function unknown	PREDICTED: abscisic acid receptor PYL8-like [Cucumis sativus]
Cla97C03G057250	330	427	158	432	1014	258	3.26295	6.8972	1.88377	5.31836	11.7736	4.13925	0.0231282	1.14946	up	[I]	Lipid transport and metabolism	Cellular Component: integral component of membrane (GO:0016021);; Biological Process: sphingolipid biosynthetic process (GO:0030148);; Molecular Function: sphingolipid delta-4 desaturase activity (GO:0042284);; Biological Process: oxidation-reduction process (GO:0055114);;	K04712|0|csv:101207762|K04712 sphingolipid Delta-4 desaturase [EC:1.14.-.-] | (RefSeq) sphingolipid delta(4)-desaturase DES1-like	Sphingolipid metabolism (ko00600)	[I]	Lipid transport and metabolism	Fatty acid desaturase;; Sphingolipid Delta4-desaturase (DES)	Sphingolipid delta(4)-desaturase DES1-like OS=Oryza sativa subsp. japonica OX=39947 GN=Os02g0639600 PE=2 SV=1	I	Lipid transport and metabolism	PREDICTED: sphingolipid delta(4)-desaturase DES1-like [Cucumis sativus]
Cla97C05G090400	87	48	36	61	130	151	0.599317	0.387018	0.312476	0.577158	1.17865	1.31547	0.0028967	1.2663	up	[T]	Signal transduction mechanisms	Cellular Component: integral component of membrane (GO:0016021);; Molecular Function: NAD(P)H oxidase activity (GO:0016174);; Biological Process: oxidation-reduction process (GO:0055114);;	--	--	[PQ]	Inorganic ion transport and metabolism;; Secondary metabolites biosynthesis, transport and catabolism	Ferric reductase NAD binding domain;; FAD-binding domain;; Ferric reductase like transmembrane component;; Oxidoreductase NAD-binding domain	Ferric reduction oxidase 4 OS=Arabidopsis thaliana OX=3702 GN=FRO4 PE=2 SV=1	U	Intracellular trafficking, secretion, and vesicular transport	PREDICTED: ferric reduction oxidase 4-like [Cucumis melo]
Cla97C01G002090	110	140	161	147	277	308	0.913031	1.38128	1.73387	1.69625	2.97028	3.11865	0.00427465	1.11858	up	[O]	Posttranslational modification, protein turnover, chaperones	Molecular Function: protein kinase activity (GO:0004672);; Molecular Function: ATP binding (GO:0005524);; Biological Process: protein phosphorylation (GO:0006468);;	--	--	[T]	Signal transduction mechanisms	Protein of unknown function (DUF1221);; Protein tyrosine kinase;; Protein kinase domain	Light-sensor Protein kinase OS=Ceratodon purpureus OX=3225 GN=PHY1 PE=3 SV=3	T	Signal transduction mechanisms	PREDICTED: probable serine/threonine-protein kinase DDB_G0268876 [Cucumis melo]
Cla97C03G054860	1879	1019	1029	1601	1555	1401	40.7996	25.2631	28.6304	46.4653	42.8989	36.699	0.0349933	0.750919	up	--	--	Cellular Component: nucleus (GO:0005634);;	K09131|1.31047e-150|csv:101215962|K09131 uncharacterized protein | (RefSeq) UPF0235 protein At5g63440	--	[S]	Function unknown	Uncharacterised ACR, YggU family COG1872	UPF0235 protein At5g63440 OS=Arabidopsis thaliana OX=3702 GN=At5g63440 PE=1 SV=1	S	Function unknown	PREDICTED: UPF0235 protein At5g63440 isoform X1 [Cucumis sativus]
Cla97C06G120150	604	559	402	517	543	543	6.50495	7.13526	5.60966	7.73915	7.53072	7.12523	0.0491875	0.587499	up	--	--	--	--	--	[S]	Function unknown	Zinc-finger containing family	Zinc finger CCCH domain-containing protein 17 OS=Arabidopsis thaliana OX=3702 GN=At2g02160 PE=1 SV=1	S	Function unknown	PREDICTED: zinc finger CCCH domain-containing protein 34-like isoform X1 [Cucumis melo]
Cla97C11G213680	82	7	37	145	178	41	1.93591	0.169284	1.10695	4.73312	5.39414	1.15943	0.0313305	1.17958	up	--	--	--	--	--	--	--	Domain of unknown function (DUF296)	AT-hook motif nuclear-localized protein 15 OS=Arabidopsis thaliana OX=3702 GN=AHL15 PE=2 SV=1	S	Function unknown	AT-hook motif nuclear-localized protein 15-like [Cucurbita maxima]
Cla97C08G146420	2009	1117	1500	2739	2892	1134	27.4707	18.1184	26.6133	52.1075	50.9986	18.8834	0.0388101	0.962107	up	--	--	Cellular Component: plasmodesma (GO:0009506);; Cellular Component: integral component of membrane (GO:0016021);;	--	--	[S]	Function unknown	PAP2 superfamily C-terminal	--	S	Function unknown	uncharacterized protein LOC111432726 [Cucurbita moschata]
Cla97C04G074210	147	100	72	879	1585	64	5.99762	4.82696	3.81327	49.907	83.472	3.15773	0.000463598	1.91586	up	[O]	Posttranslational modification, protein turnover, chaperones	--	K13993|2.103e-84|cmo:103490772|K13993 HSP20 family protein | (RefSeq) 18.1 kDa class I heat shock protein-like	Protein processing in endoplasmic reticulum (ko04141)	[O]	Posttranslational modification, protein turnover, chaperones	Hsp20/alpha crystallin family	18.1 kDa class I heat shock protein OS=Arabidopsis thaliana OX=3702 GN=HSP18.1 PE=1 SV=1	O	Posttranslational modification, protein turnover, chaperones	PREDICTED: 18.1 kDa class I heat shock protein-like [Cucumis melo]
Cla97C11G214030	439	351	396	396	372	528	12.6068	12.1864	14.5029	15.8756	13.7738	17.4309	0.0185328	0.61279	up	--	--	--	K15203|3.91341e-54|csv:101210995|K15203 general transcription factor 3C polypeptide 6 | (RefSeq) general transcription factor 3C polypeptide 6-like	--	--	--	TFIIIC subunit	--	S	Function unknown	uncharacterized protein LOC111808744 isoform X1 [Cucurbita pepo subsp. pepo]
Cla97C01G021790	1748	1443	1660	4579	5507	950	18.4835	18.1076	22.7736	67.3778	75.1082	12.2433	0.0114581	1.29988	up	[GI]	Carbohydrate transport and metabolism;; Lipid transport and metabolism	Cellular Component: cell wall (GO:0005618);; Cellular Component: membrane (GO:0016020);; Molecular Function: pectinesterase activity (GO:0030599);; Biological Process: cell wall modification (GO:0042545);; Biological Process: negative regulation of catalytic activity (GO:0043086);; Molecular Function: aspartyl esterase activity (GO:0045330);; Biological Process: pectin catabolic process (GO:00454…	K01051|0|csv:101216377|K01051 pectinesterase [EC:3.1.1.11] | (RefSeq) pectinesterase	Pentose and glucuronate interconversions (ko00040);; Starch and sucrose metabolism (ko00500)	--	--	Pectinesterase;; Plant invertase/pectin methylesterase inhibitor	Pectinesterase/pectinesterase inhibitor OS=Ficus pumila var. awkeotsang OX=204231 PE=1 SV=1	G	Carbohydrate transport and metabolism	PREDICTED: pectinesterase [Cucumis sativus]
Cla97C10G201080	465	190	257	377	380	393	8.72983	3.57915	6.23627	10.0708	9.03338	8.38044	0.0368032	0.806029	up	[O]	Posttranslational modification, protein turnover, chaperones	Biological Process: protein folding (GO:0006457);; Molecular Function: chaperone binding (GO:0051087);; Biological Process: protein oligomerization (GO:0051259);;	K04082|0|cmo:103486700|K04082 molecular chaperone HscB | (RefSeq) iron-sulfur cluster co-chaperone protein HscB, mitochondrial	--	[O]	Posttranslational modification, protein turnover, chaperones	HSCB C-terminal oligomerisation domain	--	O	Posttranslational modification, protein turnover, chaperones	PREDICTED: iron-sulfur cluster co-chaperone protein HscB, mitochondrial [Cucumis melo]
Cla97C09G178820	1806	824	2121	3847	3966	1830	29.6708	16.0556	45.1889	87.9265	84.0118	36.6202	0.0107661	1.22963	up	[I]	Lipid transport and metabolism	Biological Process: metabolic process (GO:0008152);; Molecular Function: hydrolase activity (GO:0016787);;	--	--	[V]	Defense mechanisms	alpha/beta hydrolase fold;; Carboxylesterase family	Probable carboxylesterase 12 OS=Arabidopsis thaliana OX=3702 GN=CXE12 PE=1 SV=1	I	Lipid transport and metabolism	PREDICTED: probable carboxylesterase 12 [Cucumis sativus]
Cla97C05G082890	1582	1512	1495	2209	2264	1293	11.9755	13.1346	13.8754	22.6204	22.4485	12.0228	0.0446795	0.823732	up	[C]	Energy production and conversion	Molecular Function: oxidoreductase activity (GO:0016491);; Biological Process: oxidation-reduction process (GO:0055114);;	--	--	--	--	Nitroreductase family	--	C	Energy production and conversion	PREDICTED: uncharacterized protein LOC103483366 [Cucumis melo]
Cla97C11G215710	1108	668	556	587	1949	837	6.51701	4.65775	4.32594	4.81125	15.1989	6.07255	0.048477	0.92617	up	--	--	Biological Process: regulation of alternative mRNA splicing, via spliceosome (GO:0000381);; Biological Process: mRNA 3'-splice site recognition (GO:0000389);; Molecular Function: RNA binding (GO:0003723);; Cellular Component: U2 snRNP (GO:0005686);; Cellular Component: U2-type prespliceosome (GO:0071004);; Cellular Component: catalytic step 2 spliceosome (GO:0071013);;	K12825|0|csv:101214788|K12825 splicing factor 3A subunit 1 | (RefSeq) probable splicing factor 3A subunit 1	Spliceosome (ko03040)	[A]	RNA processing and modification	Pre-mRNA splicing factor PRP21 like protein;; Surp module;; Ubiquitin family	Probable splicing factor 3A subunit 1 OS=Arabidopsis thaliana OX=3702 GN=At1g14650 PE=1 SV=2	A	RNA processing and modification	PREDICTED: probable splicing factor 3A subunit 1 [Cucumis sativus]
Cla97C01G016820	3911	2458	3525	3624	5511	4897	30.2058	21.2298	36.5841	39.9738	55.5907	46.7698	0.00652132	0.946945	up	[E]	Amino acid transport and metabolism	Molecular Function: acetyl-CoA:L-glutamate N-acetyltransferase activity (GO:0004042);; Cellular Component: cytoplasm (GO:0005737);; Biological Process: arginine biosynthetic process (GO:0006526);;	K14682|0|cmo:103484863|K14682 amino-acid N-acetyltransferase [EC:2.3.1.1] | (RefSeq) probable amino-acid acetyltransferase NAGS2, chloroplastic	Arginine biosynthesis (ko00220);; 2-Oxocarboxylic acid metabolism (ko01210);; Biosynthesis of amino acids (ko01230)	[E]	Amino acid transport and metabolism	Acetyltransferase (GNAT) family;; Amino acid kinase family;; Acetyltransferase (GNAT) domain;; FR47-like protein	Probable amino-acid acetyltransferase NAGS2, chloroplastic OS=Arabidopsis thaliana OX=3702 GN=NAGS2 PE=1 SV=1	E	Amino acid transport and metabolism	PREDICTED: probable amino-acid acetyltransferase NAGS2, chloroplastic isoform X1 [Cucumis melo]
Cla97C02G039820	184	128	259	573	985	35	2.36828	1.95856	4.31675	10.2657	16.3774	0.542515	0.0443345	1.10285	up	--	--	Cellular Component: integral component of membrane (GO:0016021);;	--	--	--	--	--	--	S	Function unknown	PREDICTED: uncharacterized protein LOC101206051 [Cucumis sativus]
Cla97C01G019310	439	766	574	528	753	834	3.03202	6.28771	5.15503	5.07746	6.71261	7.02565	0.0458738	0.68804	up	--	--	--	--	--	[I]	Lipid transport and metabolism	CRAL/TRIO domain;; CRAL/TRIO, N-terminal domain	Phosphatidylinositol/phosphatidylcholine transfer protein SFH10 OS=Arabidopsis thaliana OX=3702 GN=SFH10 PE=3 SV=1	S	Function unknown	PREDICTED: phosphatidylinositol/phosphatidylcholine transfer protein SFH12 [Cucumis melo]
Cla97C11G206740	3404	1186	1609	3974	4093	3179	12.8796	5.32197	7.88544	20.9002	19.7787	14.6321	0.00278286	1.25393	up	[L]	Replication, recombination and repair	Molecular Function: chromatin binding (GO:0003682);; Molecular Function: DNA (cytosine-5-)-methyltransferase activity (GO:0003886);; Biological Process: C-5 methylation of cytosine (GO:0090116);;	K00558|0|cmo:103502549|K00558 DNA (cytosine-5)-methyltransferase 1 [EC:2.1.1.37] | (RefSeq) DNA (cytosine-5)-methyltransferase 1B-like	Cysteine and methionine metabolism (ko00270)	--	--	Cytosine specific DNA methyltransferase replication foci domain;; C-5 cytosine-specific DNA methylase;; BAH domain	DNA (cytosine-5)-methyltransferase 1B OS=Oryza sativa subsp. japonica OX=39947 GN=MET1B PE=2 SV=1	L	Replication, recombination and repair	PREDICTED: DNA (cytosine-5)-methyltransferase 1B-like [Cucumis melo]
Cla97C09G168430	102	2	342	1295	2063	265	3.03769	0.052103	13.0792	53.3289	78.7539	9.47968	0.0201697	1.24191	up	[T]	Signal transduction mechanisms	Biological Process: response to stress (GO:0006950);;	--	--	--	--	Universal stress protein family	--	T	Signal transduction mechanisms	hypothetical protein Csa_7G397010 [Cucumis sativus]
Cla97C03G062720	7030	6227	5619	7207	8063	5890	279.356	293.611	289.682	398.45	413.136	285.134	0.0434653	0.707712	up	--	--	--	--	--	--	--	--	Succinate dehydrogenase subunit 6, mitochondrial OS=Arabidopsis thaliana OX=3702 GN=SDH6 PE=1 SV=1	S	Function unknown	succinate dehydrogenase subunit 6, mitochondrial-like [Cucurbita moschata]
Cla97C05G102470	576	73	411	2871	4825	225	3.62584	0.301335	3.92333	26.5406	43.7282	1.55718	0.00215904	1.68219	up	--	--	Cellular Component: integral component of membrane (GO:0016021);;	--	--	[R]	General function prediction only	Calcium-dependent channel, 7TM region, putative phosphate;; Late exocytosis, associated with Golgi transport;; Cytosolic domain of 10TM putative phosphate transporter	CSC1-like protein At3g54510 OS=Arabidopsis thaliana OX=3702 GN=At3g54510 PE=3 SV=1	S	Function unknown	PREDICTED: CSC1-like protein At3g54510 isoform X2 [Cucumis melo]
Cla97C09G177860	287	304	507	767	806	358	2.14403	2.35656	4.2475	6.86242	6.63847	2.87016	0.0269232	1.06664	up	--	--	Biological Process: proteolysis (GO:0006508);; Molecular Function: cysteine-type peptidase activity (GO:0008234);;	K08596|0|csv:101207077|K08596 sentrin-specific protease 7 [EC:3.4.22.68] | (RefSeq) probable ubiquitin-like-specific protease 2A	--	[O]	Posttranslational modification, protein turnover, chaperones	Ulp1 protease family, C-terminal catalytic domain	Probable ubiquitin-like-specific protease 2A OS=Arabidopsis thaliana OX=3702 GN=ULP2A PE=2 SV=2	O	Posttranslational modification, protein turnover, chaperones	PREDICTED: probable ubiquitin-like-specific protease 2A isoform X2 [Cucumis melo]
Cla97C01G025250	1607	2072	2498	1741	11306	1878	5.62228	8.28919	11.8501	9.22275	66.274	8.05371	0.0255495	1.19311	up	[T]	Signal transduction mechanisms	Molecular Function: protein serine/threonine phosphatase activity (GO:0004722);; Biological Process: protein dephosphorylation (GO:0006470);;	K14803|1.25598e-163|cmo:103484308|K14803 protein phosphatase PTC2/3 [EC:3.1.3.16] | (RefSeq) probable protein phosphatase 2C 28	--	[T]	Signal transduction mechanisms	Protein phosphatase 2C	Probable protein phosphatase 2C 28 OS=Arabidopsis thaliana OX=3702 GN=At2g34740 PE=2 SV=2	T	Signal transduction mechanisms	PREDICTED: probable protein phosphatase 2C 28 isoform X1 [Cucumis melo]
Cla97C08G151740	202	111	122	149	224	218	2.66345	1.84555	2.11718	3.01435	3.88583	3.74019	0.0147522	0.892448	up	[T]	Signal transduction mechanisms	Molecular Function: protein serine/threonine kinase activity (GO:0004674);; Molecular Function: ATP binding (GO:0005524);; Biological Process: protein phosphorylation (GO:0006468);;	K04733|0|cmo:103496405|K04733 interleukin-1 receptor-associated kinase 4 [EC:2.7.11.1] | (RefSeq) protein kinase 2B, chloroplastic-like	--	[T]	Signal transduction mechanisms	Protein tyrosine kinase;; Protein kinase domain	Probable serine/threonine-protein kinase PBL3 OS=Arabidopsis thaliana OX=3702 GN=PBL3 PE=1 SV=1	T	Signal transduction mechanisms	PREDICTED: protein kinase 2B, chloroplastic-like [Cucumis melo]
Cla97C03G058270	13285	4668	12116	27107	28713	5033	275.145	114.679	325.544	781.017	766.713	126.976	0.0354695	1.1106	up	[O]	Posttranslational modification, protein turnover, chaperones	Molecular Function: GTPase activity (GO:0003924);; Biological Process: nitrogen compound metabolic process (GO:0006807);; Molecular Function: nickel cation binding (GO:0016151);;	K03189|0|cmo:103487531|K03189 urease accessory protein | (RefSeq) urease accessory protein G	--	--	--	CobW/HypB/UreG, nucleotide-binding domain	Urease accessory protein G OS=Oryza sativa subsp. indica OX=39946 GN=UREG PE=2 SV=1	KO	Transcription;; Posttranslational modification, protein turnover, chaperones	PREDICTED: urease accessory protein G [Cucumis melo]
Cla97C03G054650	119201	87273	82486	116834	79781	110203	607.591	527.769	545.48	828.445	524.386	684.341	0.0347246	0.618893	up	[G]	Carbohydrate transport and metabolism	Biological Process: glucose metabolic process (GO:0006006);; Molecular Function: oxidoreductase activity, acting on the aldehyde or oxo group of donors, NAD or NADP as acceptor (GO:0016620);; Molecular Function: NADP binding (GO:0050661);; Molecular Function: NAD binding (GO:0051287);; Biological Process: oxidation-reduction process (GO:0055114);;	K00134|0|cmo:103484230|K00134 glyceraldehyde 3-phosphate dehydrogenase [EC:1.2.1.12] | (RefSeq) glyceraldehyde-3-phosphate dehydrogenase 2, cytosolic	Glycolysis / Gluconeogenesis (ko00010);; Carbon fixation in photosynthetic organisms (ko00710);; Carbon metabolism (ko01200);; Biosynthesis of amino acids (ko01230)	[G]	Carbohydrate transport and metabolism	Glyceraldehyde 3-phosphate dehydrogenase, C-terminal domain;; Glyceraldehyde 3-phosphate dehydrogenase, NAD binding domain	Glyceraldehyde-3-phosphate dehydrogenase 2, cytosolic OS=Oryza sativa subsp. japonica OX=39947 GN=GAPC2 PE=1 SV=1	G	Carbohydrate transport and metabolism	PREDICTED: glyceraldehyde-3-phosphate dehydrogenase 2, cytosolic [Cucumis melo]
Cla97C02G047730	943	543	869	1165	854	2086	5.09212	3.83964	6.65787	8.38401	6.53485	12.4067	0.000524757	1.11865	up	--	--	Molecular Function: N-acetyltransferase activity (GO:0008080);; Molecular Function: zinc ion binding (GO:0008270);;	--	--	--	--	TPL-binding domain in jasmonate signalling;; PHD-finger	Increased DNA methylation 1 OS=Arabidopsis thaliana OX=3702 GN=IDM1 PE=1 SV=1	S	Function unknown	PREDICTED: uncharacterized protein LOC103503043 isoform X1 [Cucumis melo]
Cla97C08G157810	348	241	290	445	647	333	2.38126	2.10105	2.69925	5.60085	7.88263	3.0156	0.0108255	1.09662	up	--	--	--	--	--	--	--	Protein of unknown function (DUF668);; Domain of unknown function (DUF3475)	--	S	Function unknown	PREDICTED: uncharacterized protein LOC101204577 isoform X1 [Cucumis sativus]
Cla97C03G056600	159	126	137	126	147	183	1.14299	1.0856	1.28757	1.27331	1.35069	1.61229	0.0495299	0.590123	up	[W]	Extracellular structures	--	--	--	--	--	Protein tyrosine kinase;; Protein kinase domain;; D-mannose binding lectin;; S-locus glycoprotein domain;; PAN-like domain	G-type lectin S-receptor-like serine/threonine-protein kinase At4g27290 OS=Arabidopsis thaliana OX=3702 GN=At4g27290 PE=3 SV=4	T	Signal transduction mechanisms	PREDICTED: G-type lectin S-receptor-like serine/threonine-protein kinase At4g27290 isoform X2 [Cucumis melo]
Cla97C02G028550	133	38	81	124	109	154	1.23821	0.399477	0.93752	1.52326	1.2944	1.76437	0.0398586	0.922261	up	[HC]	Coenzyme transport and metabolism;; Energy production and conversion	Cellular Component: chloroplast (GO:0009507);; Molecular Function: oxidoreductase activity (GO:0016491);; Biological Process: oxidation-reduction process (GO:0055114);;	--	--	--	--	--	--	I	Lipid transport and metabolism	PREDICTED: uncharacterized protein LOC101203820 [Cucumis sativus]
Cla97C02G032520	506	44	408	1043	886	474	10.6489	1.09517	11.1418	30.5812	24.0803	12.1713	0.0284602	1.17848	up	--	--	Cellular Component: integral component of membrane (GO:0016021);;	--	--	--	--	Family of unknown function (DUF716)	--	S	Function unknown	PREDICTED: transmembrane protein 45A [Cucumis melo]
Cla97C11G208870	232	114	172	310	414	156	2.60966	1.52143	2.51407	4.84922	6.00623	2.13043	0.0262438	1.07609	up	[G]	Carbohydrate transport and metabolism	Cellular Component: integral component of membrane (GO:0016021);; Molecular Function: substrate-specific transmembrane transporter activity (GO:0022891);; Biological Process: transmembrane transport (GO:0055085);;	--	--	[R]	General function prediction only	Sugar (and other) transporter;; Major Facilitator Superfamily;; Fungal trichothecene efflux pump (TRI12)	Polyol transporter 5 OS=Arabidopsis thaliana OX=3702 GN=PLT5 PE=1 SV=2	G	Carbohydrate transport and metabolism	probable polyol transporter 6 [Cucurbita moschata]
Cla97C01G021180	500	159	595	2886	1708	746	9.16005	3.45253	14.1376	73.5674	40.337	16.6473	0.000654739	1.78017	up	[Q]	Secondary metabolites biosynthesis, transport and catabolism	Biological Process: ethylene biosynthetic process (GO:0009693);; Molecular Function: 1-aminocyclopropane-1-carboxylate oxidase activity (GO:0009815);; Biological Process: fruit ripening (GO:0009835);; Molecular Function: L-ascorbic acid binding (GO:0031418);; Molecular Function: metal ion binding (GO:0046872);; Biological Process: oxidation-reduction process (GO:0055114);;	K05933|0|cmo:103484645|K05933 aminocyclopropanecarboxylate oxidase [EC:1.14.17.4] | (RefSeq) ACO3, EFE; 1-aminocyclopropane-1-carboxylate oxidase 3	Cysteine and methionine metabolism (ko00270)	[QR]	Secondary metabolites biosynthesis, transport and catabolism;; General function prediction only	2OG-Fe(II) oxygenase superfamily;; non-haem dioxygenase in morphine synthesis N-terminal	1-aminocyclopropane-1-carboxylate oxidase 3 OS=Cucumis melo OX=3656 GN=ACO3 PE=2 SV=1	S	Function unknown	PREDICTED: 1-aminocyclopropane-1-carboxylate oxidase 3 [Cucumis melo]
Cla97C09G181350	260	147	203	338	347	174	3.03404	2.37802	3.09761	5.51637	5.34749	2.50947	0.0488559	0.906738	up	--	--	Molecular Function: DNA binding (GO:0003677);; Biological Process: regulation of transcription, DNA-templated (GO:0006355);;	--	--	--	--	Dof domain, zinc finger	Dof zinc finger protein DOF2.4 OS=Arabidopsis thaliana OX=3702 GN=DOF2.4 PE=2 SV=1	S	Function unknown	PREDICTED: dof zinc finger protein DOF2.4-like [Cucumis melo]
Cla97C04G072750	7941	7593	4593	10799	9955	8673	126.57	143.594	94.9802	239.472	204.594	168.408	0.00168652	1.06938	up	--	--	Cellular Component: integral component of membrane (GO:0016021);;	--	--	--	--	Protein RETICULATA-related	Protein RETICULATA-RELATED 3, chloroplastic OS=Arabidopsis thaliana OX=3702 GN=RER3 PE=1 SV=1	S	Function unknown	PREDICTED: uncharacterized protein LOC101209534 [Cucumis sativus]
Cla97C01G017200	532	556	477	924	789	494	4.05151	5.21243	4.30689	9.04674	6.33674	4.80159	0.0215682	0.95908	up	--	--	--	--	--	--	--	--	--	S	Function unknown	PREDICTED: uncharacterized protein LOC101204298 [Cucumis sativus]
Cla97C09G171670	3959	1897	6044	10777	10098	2538	33.1976	18.8191	66.1249	126.864	110.42	25.6741	0.0415635	1.0673	up	--	--	Molecular Function: GPI-anchor transamidase activity (GO:0003923);; Biological Process: attachment of GPI anchor to protein (GO:0016255);; Cellular Component: GPI-anchor transamidase complex (GO:0042765);;	K05292|0|cmo:103497563|K05292 phosphatidylinositol glycan, class T | (RefSeq) GPI transamidase component PIG-T	Glycosylphosphatidylinositol(GPI)-anchor biosynthesis (ko00563)	[MO]	Cell wall/membrane/envelope biogenesis;; Posttranslational modification, protein turnover, chaperones	Gpi16 subunit, GPI transamidase component	--	S	Function unknown	PREDICTED: GPI transamidase component PIG-T [Cucumis melo]
Cla97C08G151150	45	19	28	38	40	59	1.16706	0.574443	0.937552	1.3686	1.34856	1.86839	0.0457696	0.879071	up	--	--	--	--	--	--	--	Transcriptional repressor, ovate	Transcription repressor OFP13 OS=Arabidopsis thaliana OX=3702 GN=OFP13 PE=1 SV=1	S	Function unknown	PREDICTED: transcription repressor OFP13-like [Cucumis sativus]
Cla97C05G082650	2370	1407	1792	2891	3569	1848	13.8858	9.79294	13.6402	23.5717	26.8916	13.1923	0.0160627	1.02098	up	--	--	Molecular Function: microtubule motor activity (GO:0003777);; Molecular Function: ATP binding (GO:0005524);; Cellular Component: microtubule (GO:0005874);; Biological Process: microtubule-based movement (GO:0007018);; Molecular Function: microtubule binding (GO:0008017);; Biological Process: regulation of microtubule-based process (GO:0032886);; Biological Process: root development (GO:0048364);;	K10396|0|csv:101212194|K10396 kinesin family member 5 | (RefSeq) armadillo repeat-containing kinesin-like protein 2	Endocytosis (ko04144)	[Z]	Cytoskeleton	Kinesin motor domain;; Microtubule binding;; Armadillo/beta-catenin-like repeat;; HEAT repeats	Kinesin-like protein KIN-UB OS=Arabidopsis thaliana OX=3702 GN=KINUB PE=1 SV=2	Z	Cytoskeleton	kinesin-like protein KIN-UB [Cucurbita pepo subsp. pepo]
Cla97C01G023480	1000	452	582	1852	1375	460	9.96701	5.34589	7.52639	25.6927	17.6907	5.58106	0.0235334	1.13523	up	[GHR]	Carbohydrate transport and metabolism;; Coenzyme transport and metabolism;; General function prediction only	Molecular Function: magnesium ion binding (GO:0000287);; Molecular Function: pyruvate decarboxylase activity (GO:0004737);; Molecular Function: thiamine pyrophosphate binding (GO:0030976);;	K01568|0|csv:101217174|K01568 pyruvate decarboxylase [EC:4.1.1.1] | (RefSeq) pyruvate decarboxylase 1-like	Glycolysis / Gluconeogenesis (ko00010)	[EH]	Amino acid transport and metabolism;; Coenzyme transport and metabolism	Thiamine pyrophosphate enzyme, N-terminal TPP binding domain;; Thiamine pyrophosphate enzyme, central domain;; Thiamine pyrophosphate enzyme, C-terminal TPP binding domain	Pyruvate decarboxylase 1 OS=Pisum sativum OX=3888 GN=PDC1 PE=2 SV=1	GH	Carbohydrate transport and metabolism;; Coenzyme transport and metabolism	PREDICTED: pyruvate decarboxylase 1-like [Cucumis sativus]
Cla97C07G139810	494	91	286	629	596	294	4.27095	0.948238	3.2267	7.50598	6.62825	3.12213	0.046583	1.02004	up	--	--	--	--	--	--	--	zinc-finger of the FCS-type, C2-C2	Protein MARD1 OS=Arabidopsis thaliana OX=3702 GN=MARD1 PE=2 SV=2	S	Function unknown	PREDICTED: uncharacterized protein LOC101221258 [Cucumis sativus]
Cla97C02G030880	1126	509	524	814	726	1592	13.9685	7.4901	8.44397	14.0619	11.5604	23.8653	0.00329967	0.934734	up	[CHR]	Energy production and conversion;; Coenzyme transport and metabolism;; General function prediction only	Cellular Component: peroxisome (GO:0005777);; Molecular Function: glycerate dehydrogenase activity (GO:0008465);; Biological Process: oxidative photosynthetic carbon pathway (GO:0009854);; Molecular Function: NAD binding (GO:0051287);; Biological Process: oxidation-reduction process (GO:0055114);;	K15893|0|cmo:103490283|K15893 hydroxypyruvate reductase 1 | (RefSeq) glycerate dehydrogenase	Glycine, serine and threonine metabolism (ko00260);; Glyoxylate and dicarboxylate metabolism (ko00630);; Carbon metabolism (ko01200)	[C]	Energy production and conversion	D-isomer specific 2-hydroxyacid dehydrogenase, NAD binding domain;; D-isomer specific 2-hydroxyacid dehydrogenase, catalytic domain	Glycerate dehydrogenase OS=Cucumis sativus OX=3659 GN=HPR-A PE=2 SV=1	C	Energy production and conversion	glycerate dehydrogenase isoform X1 [Cucurbita moschata]
Cla97C11G220240	783	624	728	2193	2142	345	11.158	8.96345	10.2536	32.6791	29.5913	4.52429	0.0189322	1.22659	up	--	--	Molecular Function: peroxidase activity (GO:0004601);; Cellular Component: nucleus (GO:0005634);; Biological Process: response to oxidative stress (GO:0006979);; Cellular Component: chloroplast thylakoid membrane (GO:0009535);; Cellular Component: chloroplast thylakoid lumen (GO:0009543);; Molecular Function: heme binding (GO:0020037);; Biological Process: oxidation-reduction process (GO:0055114)…	K00434|0|cmo:103503691|K00434 L-ascorbate peroxidase [EC:1.11.1.11] | (RefSeq) thylakoid lumenal 29 kDa protein, chloroplastic	Ascorbate and aldarate metabolism (ko00053);; Glutathione metabolism (ko00480)	--	--	Peroxidase	Thylakoid lumenal 29 kDa protein, chloroplastic OS=Solanum lycopersicum OX=4081 GN=CLEB3J9 PE=3 SV=1	S	Function unknown	thylakoid lumenal 29 kDa protein, chloroplastic isoform X1 [Cucurbita maxima]
Cla97C01G022810	995	972	825	1151	1051	991	6.42922	7.49658	6.45084	10.0408	8.30455	7.725	0.0251545	0.725859	up	--	--	--	--	--	[L]	Replication, recombination and repair	Domain of unknown function (DUF1771)	Putative nuclear RNA export factor SDE5 OS=Arabidopsis thaliana OX=3702 GN=SDE5 PE=4 SV=1	S	Function unknown	PREDICTED: putative nuclear RNA export factor SDE5 isoform X1 [Cucumis melo]
Cla97C05G087770	912	343	625	918	872	863	10.3453	4.61052	9.20163	14.5016	12.7664	11.9336	0.0225257	0.920388	up	[C]	Energy production and conversion	Biological Process: metabolic process (GO:0008152);; Molecular Function: transferase activity, transferring acyl groups other than amino-acyl groups (GO:0016747);;	K09699|0|cmo:103483861|K09699 2-oxoisovalerate dehydrogenase E2 component (dihydrolipoyl transacylase) [EC:2.3.1.168] | (RefSeq) lipoamide acyltransferase component of branched-chain alpha-keto acid dehydrogenase complex, mitochondrial	Valine, leucine and isoleucine degradation (ko00280);; Propanoate metabolism (ko00640)	[C]	Energy production and conversion	2-oxoacid dehydrogenases acyltransferase (catalytic domain);; Biotin-requiring enzyme;; e3 binding domain	Lipoamide acyltransferase component of branched-chain alpha-keto acid dehydrogenase complex, mitochondrial OS=Arabidopsis thaliana OX=3702 GN=BCE2 PE=1 SV=1	C	Energy production and conversion	PREDICTED: lipoamide acyltransferase component of branched-chain alpha-keto acid dehydrogenase complex, mitochondrial [Cucumis melo]
Citrullus_lanatus_newGene_128	98	86	64	78	77	112	1.50433	1.86393	1.0985	0.982881	0.60978	1.13868	0.0474277	0.592455	up	--	--	--	--	--	[R]	General function prediction only	Retrotransposon gag protein	--	L	Replication, recombination and repair	gag-protease polyprotein [Cucumis melo subsp. melo]
Cla97C09G181610	18246	9262	13950	21392	29899	10273	500.437	317.304	442.14	593.48	827.14	361.382	0.0403959	0.965828	up	[J]	Translation, ribosomal structure and biogenesis	Molecular Function: nucleotide binding (GO:0000166);; Molecular Function: structural constituent of ribosome (GO:0003735);; Cellular Component: ribosome (GO:0005840);; Biological Process: translation (GO:0006412);;	K02893|5.12667e-88|csv:101222977|K02893 large subunit ribosomal protein L23Ae | (RefSeq) 60S ribosomal protein L23a-like	Ribosome (ko03010)	[J]	Translation, ribosomal structure and biogenesis	Ribosomal protein L23, N-terminal domain;; Ribosomal protein L23	60S ribosomal protein L23a OS=Daucus carota OX=4039 GN=RPL23A PE=2 SV=1	J	Translation, ribosomal structure and biogenesis	PREDICTED: 60S ribosomal protein L23a-like [Cucumis sativus]
Cla97C05G107880	45	55	38	53	65	84	2.41202	3.51222	2.59733	3.90978	4.46499	5.45649	0.00848032	0.946616	up	--	--	--	--	--	--	--	--	Cyclin-dependent protein kinase inhibitor SMR6 OS=Arabidopsis thaliana OX=3702 GN=SMR6 PE=1 SV=1	S	Function unknown	cyclin-dependent protein kinase inhibitor SMR6-like [Cucurbita moschata]
Cla97C09G168810	1879	1329	1933	3001	5519	1412	12.7021	10.2102	16.1728	26.9129	45.6139	11.1779	0.0155406	1.18973	up	[R]	General function prediction only	Molecular Function: catalytic activity (GO:0003824);;	--	--	[R]	General function prediction only	Protein of unknown function, DUF255;; Thioredoxin-like	--	O	Posttranslational modification, protein turnover, chaperones	PREDICTED: spermatogenesis-associated protein 20 isoform X1 [Cucumis melo]
Cla97C10G185550	28443	14726	20007	31258	29143	19817	1235.36	751.045	1094.13	1859.49	1624.36	1017.43	0.0394589	0.838823	up	[I]	Lipid transport and metabolism	Molecular Function: fatty-acyl-CoA binding (GO:0000062);;	K08762|4.34981e-44|cmo:103490717|K08762 diazepam-binding inhibitor (GABA receptor modulator, acyl-CoA-binding protein) | (RefSeq) acyl-CoA-binding protein	--	[I]	Lipid transport and metabolism	Acyl CoA binding protein	Acyl-CoA-binding domain-containing protein 3 OS=Oryza sativa subsp. japonica OX=39947 GN=ACBP3 PE=2 SV=1	I	Lipid transport and metabolism	acyl-CoA-binding protein [Cucurbita moschata]
Cla97C06G114070	1797	330	2090	6753	10693	575	43.2946	9.36062	65.2934	226.509	332.132	16.8685	0.0123975	1.37151	up	[H]	Coenzyme transport and metabolism	--	K20896|2.64959e-153|cmo:103497792|K20896 formylaminopyrimidine deformylase / aminopyrimidine aminohydrolase [EC:3.5.1.- 3.5.99.-] | (RefSeq) probable bifunctional TENA-E protein	--	--	--	TENA/THI-4/PQQC family	Probable bifunctional TENA-E protein OS=Glycine max OX=3847 GN=TENA_E PE=2 SV=1	K	Transcription	PREDICTED: probable bifunctional TENA-E protein isoform X1 [Cucumis melo]
Cla97C10G197710	219	160	166	151	330	252	1.92381	1.59506	1.53394	1.6112	3.16479	2.73126	0.032269	0.853908	up	[R]	General function prediction only	Cellular Component: endoplasmic reticulum (GO:0005783);; Biological Process: pollen development (GO:0009555);; Biological Process: auxin homeostasis (GO:0010252);; Biological Process: auxin efflux (GO:0010315);; Cellular Component: integral component of membrane (GO:0016021);; Biological Process: transmembrane transport (GO:0055085);;	K13947|0|cmo:103487029|K13947 auxin efflux carrier family | (RefSeq) putative auxin efflux carrier component 5	--	--	--	Membrane transport protein	Auxin efflux carrier component 8 OS=Arabidopsis thaliana OX=3702 GN=PIN8 PE=2 SV=1	S	Function unknown	PREDICTED: putative auxin efflux carrier component 5 [Cucumis melo]
Cla97C01G021580	618	707	640	811	1142	667	13.6959	18.4881	18.7688	24.9958	33.882	18.7367	0.0277482	0.88307	up	--	--	Cellular Component: autophagosome membrane (GO:0000421);; Cellular Component: microtubule (GO:0005874);; Biological Process: autophagy (GO:0006914);; Biological Process: cellular response to nitrogen starvation (GO:0006995);; Biological Process: protein transport (GO:0015031);; Cellular Component: Cvt vesicle membrane (GO:0033110);;	K08341|3.96923e-81|cmo:103484614|K08341 GABA(A) receptor-associated protein | (RefSeq) autophagy-related protein 8C	Regulation of autophagy (ko04140)	[Z]	Cytoskeleton	Autophagy protein Atg8 ubiquitin like	Autophagy-related protein 8C OS=Oryza sativa subsp. japonica OX=39947 GN=ATG8C PE=2 SV=1	U	Intracellular trafficking, secretion, and vesicular transport	PREDICTED: autophagy-related protein 8C [Cucumis melo]
Cla97C02G049780	87	80	41	191	106	57	0.218555	0.239838	0.132758	0.670807	0.343136	0.175454	0.0398535	1.04457	up	[IQ]	Lipid transport and metabolism;; Secondary metabolites biosynthesis, transport and catabolism	Molecular Function: catalase activity (GO:0004096);; Biological Process: response to oxidative stress (GO:0006979);; Cellular Component: integral component of membrane (GO:0016021);; Molecular Function: ligase activity (GO:0016874);; Molecular Function: heme binding (GO:0020037);; Molecular Function: phosphopantetheine binding (GO:0031177);; Biological Process: oxidation-reduction process (GO:005…	--	--	[R]	General function prediction only	AMP-binding enzyme;; Flavin containing amine oxidoreductase;; NAD(P)-binding Rossmann-like domain;; Bacterial transferase hexapeptide (six repeats);; Catalase;; Phosphopantetheine attachment site;; FAD dependent oxidoreductase;; Hexapeptide repeat of succinyl-transferase	4-coumarate--CoA ligase-like 8 OS=Arabidopsis thaliana OX=3702 GN=4CLL8 PE=2 SV=2	IQ	Lipid transport and metabolism;; Secondary metabolites biosynthesis, transport and catabolism	PREDICTED: uncharacterized protein LOC103491548 isoform X1 [Cucumis melo]
Cla97C01G002890	5700	3704	4766	4814	7228	6552	199.539	153.827	216.461	234.44	326.274	279.458	0.0089602	0.864298	up	[VI]	Defense mechanisms;; Lipid transport and metabolism	Molecular Function: glutathione peroxidase activity (GO:0004602);; Biological Process: response to oxidative stress (GO:0006979);; Biological Process: oxidation-reduction process (GO:0055114);; Biological Process: cellular oxidant detoxification (GO:0098869);;	K00432|2.4559e-118|cmo:103482738|K00432 glutathione peroxidase [EC:1.11.1.9] | (RefSeq) probable phospholipid hydroperoxide glutathione peroxidase	Glutathione metabolism (ko00480);; Arachidonic acid metabolism (ko00590)	[O]	Posttranslational modification, protein turnover, chaperones	Glutathione peroxidase;; AhpC/TSA family;; Redoxin	Probable phospholipid hydroperoxide glutathione peroxidase 6, mitochondrial OS=Arabidopsis thaliana OX=3702 GN=GPX6 PE=2 SV=2	O	Posttranslational modification, protein turnover, chaperones	PREDICTED: probable phospholipid hydroperoxide glutathione peroxidase [Cucumis melo]
Cla97C07G135830	313	392	958	1932	7398	610	1.9039	2.77479	8.29104	15.9407	55.8086	4.30595	0.00200782	1.6882	up	[G]	Carbohydrate transport and metabolism	Molecular Function: beta-galactosidase activity (GO:0004565);; Biological Process: carbohydrate metabolic process (GO:0005975);; Molecular Function: carbohydrate binding (GO:0030246);;	--	--	[G]	Carbohydrate transport and metabolism	Glycosyl hydrolases family 35;; Galactose binding lectin domain;; Beta-galactosidase	Beta-galactosidase 3 OS=Arabidopsis thaliana OX=3702 GN=BGAL3 PE=2 SV=1	G	Carbohydrate transport and metabolism	PREDICTED: beta-galactosidase 3-like [Cucumis melo]
Cla97C10G205930	115	13	144	228	517	170	3.15716	0.421298	5.14564	8.73922	18.3932	5.68618	0.0177847	1.292	up	--	--	--	--	--	--	--	--	--	S	Function unknown	hypothetical protein Csa_3G730740 [Cucumis sativus]
Cla97C01G015170	1139	979	718	1307	951	929	12.9585	13.3425	10.5823	20.6059	13.8868	12.8283	0.0444204	0.715524	up	--	--	Cellular Component: integral component of membrane (GO:0016021);;	--	--	--	--	--	--	S	Function unknown	PREDICTED: uncharacterized protein LOC103484701 isoform X1 [Cucumis melo]
Cla97C02G027470	92	21	21	294	212	35	1.06856	0.395778	0.433937	4.83952	3.6566	0.636107	0.00654502	1.48776	up	[IR]	Lipid transport and metabolism;; General function prediction only	Molecular Function: hydrolase activity, acting on ester bonds (GO:0016788);;	--	--	--	--	GDSL-like Lipase/Acylhydrolase	GDSL esterase/lipase 3 OS=Arabidopsis thaliana OX=3702 GN=GLIP3 PE=2 SV=2	S	Function unknown	GDSL esterase/lipase 1-like [Cucurbita maxima]
Cla97C06G113860	1815	531	1866	3245	3213	1594	26.2172	6.0762	31.1324	68.3079	64.6903	24.6452	0.0236512	1.12429	up	--	--	--	--	--	--	--	Ferritin-like domain	Desiccation-related protein PCC13-62 OS=Craterostigma plantagineum OX=4153 PE=2 SV=1	S	Function unknown	PREDICTED: desiccation-related protein PCC13-62-like [Cucumis melo]
Cla97C09G169170	754	583	498	572	491	1024	3.2103	2.42364	2.3152	3.15178	2.75497	5.11358	0.000473066	0.651051	up	--	--	Molecular Function: zinc ion binding (GO:0008270);;	--	--	--	--	--	--	S	Function unknown	PREDICTED: uncharacterized protein LOC103488340 isoform X1 [Cucumis melo]
Cla97C10G193800	798	1091	776	988	1287	1250	4.46513	6.64344	5.76938	6.88652	9.53233	8.55877	0.00449941	0.888224	up	[J]	Translation, ribosomal structure and biogenesis	Molecular Function: nucleic acid binding (GO:0003676);; Molecular Function: helicase activity (GO:0004386);; Molecular Function: ATP binding (GO:0005524);; Molecular Function: metal ion binding (GO:0046872);;	--	--	[A]	RNA processing and modification	Helicase conserved C-terminal domain;; Zinc finger C-x8-C-x5-C-x3-H type (and similar);; DEAD/DEAH box helicase	DExH-box ATP-dependent RNA helicase DExH8 OS=Arabidopsis thaliana OX=3702 GN=At2g47680 PE=2 SV=2	L	Replication, recombination and repair	PREDICTED: DExH-box ATP-dependent RNA helicase DExH8 isoform X1 [Cucumis melo]
Cla97C02G040150	229	42	100	343	269	188	1.95416	0.536308	0.908559	3.50859	2.84307	1.83669	0.0145767	1.2415	up	--	--	Biological Process: meiotic cell cycle (GO:0007126);; Biological Process: single-organism developmental process (GO:0044767);;	--	--	--	--	--	Protein MULTIPOLAR SPINDLE 1 OS=Arabidopsis thaliana OX=3702 GN=MPS1 PE=2 SV=2	S	Function unknown	hypothetical protein Csa_2G036060 [Cucumis sativus]
Cla97C05G083650	882	724	729	887	1074	851	7.13264	7.16515	7.69362	9.64039	11.3933	8.23015	0.0222328	0.783643	up	[ER]	Amino acid transport and metabolism;; General function prediction only	Cellular Component: mitochondrial matrix (GO:0005759);; Cellular Component: plasma membrane (GO:0005886);; Molecular Function: oxidoreductase activity, acting on iron-sulfur proteins as donors, NAD or NADP as acceptor (GO:0016731);; Biological Process: electron transport chain (GO:0022900);; Molecular Function: flavin adenine dinucleotide binding (GO:0050660);;	K18914|0|csv:101208191|K18914 adrenodoxin-NADP+ reductase [EC:1.18.1.6] | (RefSeq) NADPH:adrenodoxin oxidoreductase, mitochondrial	--	[F]	Nucleotide transport and metabolism	Pyridine nucleotide-disulphide oxidoreductase	NADPH:adrenodoxin oxidoreductase, mitochondrial OS=Arabidopsis thaliana OX=3702 GN=MFDR PE=1 SV=1	E	Amino acid transport and metabolism	PREDICTED: NADPH:adrenodoxin oxidoreductase, mitochondrial isoform X1 [Cucumis sativus]
Cla97C05G096980	227	329	323	493	882	529	1.11126	2.0556	2.04079	3.09379	5.56931	3.41815	0.00108065	1.39384	up	[T]	Signal transduction mechanisms	Molecular Function: phosphorelay sensor kinase activity (GO:0000155);; Cellular Component: vacuole (GO:0005773);; Cellular Component: plasma membrane (GO:0005886);; Biological Process: negative regulation of abscisic acid-activated signaling pathway (GO:0009788);; Biological Process: negative regulation of ethylene-activated signaling pathway (GO:0010105);; Biological Process: peptidyl-histidine …	--	--	[T]	Signal transduction mechanisms	Histidine kinase-, DNA gyrase B-, and HSP90-like ATPase;; Response regulator receiver domain;; His Kinase A (phospho-acceptor) domain	Histidine kinase 5 OS=Arabidopsis thaliana OX=3702 GN=AHK5 PE=1 SV=1	T	Signal transduction mechanisms	PREDICTED: histidine kinase 5 [Cucumis melo]
Cla97C03G066180	10777	9605	12834	19524	24933	9245	165.505	174.997	255.689	417.131	493.689	172.96	0.0231614	1.05025	up	--	--	Molecular Function: metal ion binding (GO:0046872);;	--	--	[R]	General function prediction only	Zinc finger C-x8-C-x5-C-x3-H type (and similar)	Zinc finger CCCH domain-containing protein 20 OS=Arabidopsis thaliana OX=3702 GN=At2g19810 PE=2 SV=1	S	Function unknown	PREDICTED: zinc finger CCCH domain-containing protein 20-like [Cucumis sativus]
Cla97C01G004440	725	874	405	630	577	925	5.46663	8.01625	3.82936	6.17211	5.13543	8.05221	0.032385	0.594292	up	--	--	--	--	--	--	--	Protein of unknown function (DUF1639)	--	S	Function unknown	PREDICTED: uncharacterized protein LOC101222282 [Cucumis sativus]
Cla97C05G099440	1282	304	1012	4647	4594	262	48.0212	13.4921	49.1389	242.157	221.898	11.914	0.0141302	1.34464	up	[O]	Posttranslational modification, protein turnover, chaperones	--	K13993|1.95756e-81|csv:101212955|K13993 HSP20 family protein | (RefSeq) 17.9 kDa class II heat shock protein-like	Protein processing in endoplasmic reticulum (ko04141)	[O]	Posttranslational modification, protein turnover, chaperones	Hsp20/alpha crystallin family	17.9 kDa class II heat shock protein OS=Glycine max OX=3847 GN=HSP17.9-D PE=3 SV=1	O	Posttranslational modification, protein turnover, chaperones	HSP17.4 [Citrullus lanatus]
Cla97C04G072900	892	662	595	815	1001	723	10.4431	9.19007	9.04358	13.2701	15.1144	10.3143	0.0319977	0.773553	up	[T]	Signal transduction mechanisms	Molecular Function: protein kinase activity (GO:0004672);; Molecular Function: ATP binding (GO:0005524);; Biological Process: protein phosphorylation (GO:0006468);; Cellular Component: chloroplast (GO:0009507);; Cellular Component: thylakoid (GO:0009579);; Biological Process: photosystem II stabilization (GO:0042549);;	--	--	[R]	General function prediction only	Protein kinase domain;; Protein tyrosine kinase	Serine/threonine-protein kinase STN8, chloroplastic OS=Arabidopsis thaliana OX=3702 GN=STN8 PE=2 SV=1	T	Signal transduction mechanisms	serine/threonine-protein kinase STN8, chloroplastic [Cucurbita pepo subsp. pepo]
Cla97C02G041050	2014	1608	1563	2897	2554	1311	30.2753	30.0982	30.6999	57.4679	50.5278	25.3928	0.045467	0.868928	up	--	--	Molecular Function: actin binding (GO:0003779);; Cellular Component: nucleus (GO:0005634);; Cellular Component: F-actin capping protein complex (GO:0008290);; Biological Process: barbed-end actin filament capping (GO:0051016);;	K10364|0|csv:101209871|K10364 capping protein (actin filament) muscle Z-line, alpha | (RefSeq) F-actin-capping protein subunit alpha	Endocytosis (ko04144)	[Z]	Cytoskeleton	F-actin capping protein alpha subunit	F-actin-capping protein subunit alpha OS=Arabidopsis thaliana OX=3702 GN=At3g05520 PE=2 SV=2	O	Posttranslational modification, protein turnover, chaperones	PREDICTED: F-actin-capping protein subunit alpha [Cucumis sativus]
Cla97C10G188080	134	57	105	161	193	170	1.25281	0.35828	0.996195	1.48504	1.48487	1.74613	0.00752426	1.14583	up	--	--	--	--	--	--	--	Plant family of unknown function (DUF810)	Protein unc-13 homolog OS=Arabidopsis thaliana OX=3702 GN=PATROL1 PE=2 SV=1	S	Function unknown	PREDICTED: uncharacterized protein LOC103490971 [Cucumis melo]
Cla97C09G173890	2048	1112	1103	2261	1769	1576	13.0219	7.85117	8.30205	19.8816	14.1508	11.9496	0.0179697	0.905169	up	--	--	Cellular Component: nucleus (GO:0005634);; Biological Process: DNA methylation (GO:0006306);; Biological Process: chromatin silencing (GO:0006342);; Biological Process: production of siRNA involved in RNA interference (GO:0030422);; Molecular Function: siRNA binding (GO:0035197);;	K11593|0|cmo:103491360|K11593 eukaryotic translation initiation factor 2C | (RefSeq) protein argonaute 16	--	[J]	Translation, ribosomal structure and biogenesis	Piwi domain;; N-terminal domain of argonaute;; PAZ domain;; Argonaute linker 1 domain;; Argonaute linker 2 domain	Protein argonaute 16 OS=Oryza sativa subsp. japonica OX=39947 GN=AGO16 PE=2 SV=2	J	Translation, ribosomal structure and biogenesis	PREDICTED: protein argonaute 16 [Cucumis melo]
Citrullus_lanatus_newGene_1397	27	51	28	46	70	77	0.568844	1.29224	0.757779	1.37867	1.93782	2.00963	0.00978443	1.12657	up	--	--	Molecular Function: catalytic activity (GO:0003824);; Molecular Function: binding (GO:0005488);; Cellular Component: nucleus (GO:0005634);; Biological Process: cellular macromolecule metabolic process (GO:0044260);; Biological Process: nucleic acid metabolic process (GO:0090304);;	--	--	[R]	General function prediction only	--	Retrovirus-related Pol polyprotein from transposon TNT 1-94 OS=Nicotiana tabacum OX=4097 PE=2 SV=1	S	Function unknown	hypothetical protein VITISV_019561 [Vitis vinifera]
Cla97C05G087190	2079	652	999	2180	2013	1414	21.9448	8.39492	13.7833	32.2896	28.8809	18.6106	0.0245191	1.00561	up	--	--	--	--	--	--	--	--	--	S	Function unknown	PREDICTED: uncharacterized protein LOC103483792 isoform X2 [Cucumis melo]
Cla97C09G162070	5	51	32	227	349	35	0.095644	1.1553	1.12413	5.83888	9.06073	0.775324	0.0040097	1.57719	up	--	--	--	K14497|3.93287e-07|tcc:TCM_028887|K14497 protein phosphatase 2C [EC:3.1.3.16] | (RefSeq) Phosphatase 2C family protein	Plant hormone signal transduction (ko04075)	--	--	--	--	--	--	probable protein phosphatase 2C 6 [Cucurbita maxima]
Cla97C09G175070	694	105	918	4277	3783	777	8.05846	1.43986	13.843	69.1615	56.6945	10.9916	0.0026388	1.63903	up	[QV]	Secondary metabolites biosynthesis, transport and catabolism;; Defense mechanisms	Molecular Function: iron ion binding (GO:0005506);; Cellular Component: integral component of membrane (GO:0016021);; Molecular Function: oxidoreductase activity, acting on paired donors, with incorporation or reduction of molecular oxygen (GO:0016705);; Molecular Function: heme binding (GO:0020037);; Biological Process: oxidation-reduction process (GO:0055114);;	K04123|0|cmo:103503517|K04123 ent-kaurenoic acid hydroxylase [EC:1.14.13.79] | (RefSeq) beta-amyrin 11-oxidase-like	Diterpenoid biosynthesis (ko00904)	[QI]	Secondary metabolites biosynthesis, transport and catabolism;; Lipid transport and metabolism	Cytochrome P450	Beta-amyrin 11-oxidase OS=Glycyrrhiza uralensis OX=74613 GN=CYP88D6 PE=1 SV=1	Q	Secondary metabolites biosynthesis, transport and catabolism	PREDICTED: beta-amyrin 11-oxidase-like [Cucumis melo]
Cla97C11G221190	290	58	150	319	392	158	3.48015	0.848975	2.34467	5.17661	5.93728	2.29505	0.0487937	1.01783	up	--	--	--	--	--	--	--	Auxin canalisation;; Plant pleckstrin homology-like region	VAN3-binding protein OS=Arabidopsis thaliana OX=3702 GN=VAB PE=1 SV=1	S	Function unknown	PREDICTED: VAN3-binding protein-like isoform X1 [Cucumis melo]
Cla97C10G203310	3111	2303	2144	3479	3080	2535	171.015	150.135	152.885	265.999	218.286	169.75	0.024198	0.802335	up	--	--	Cellular Component: integral component of membrane (GO:0016021);;	--	--	[S]	Function unknown	Membrane magnesium transporter	Membrane magnesium transporter OS=Arabidopsis thaliana OX=3702 GN=At5g03345 PE=3 SV=1	S	Function unknown	PREDICTED: membrane magnesium transporter [Cucumis sativus]
Cla97C03G058780	132	118	131	245	266	264	1.11988	1.16716	1.35998	3.09073	2.89967	3.19695	3.94005e-05	1.41598	up	[R]	General function prediction only	--	K10999|0|csv:101208988|K10999 cellulose synthase A [EC:2.4.1.12] | (RefSeq) cellulose synthase A catalytic subunit 8 [UDP-forming]	--	--	--	WD domain, G-beta repeat;; Anaphase-promoting complex subunit 4 WD40 domain	COMPASS-like H3K4 histone methylase component WDR5B OS=Arabidopsis thaliana OX=3702 GN=WDR5B PE=1 SV=1	S	Function unknown	PREDICTED: cellulose synthase A catalytic subunit 8 [UDP-forming] [Cucumis sativus]
Cla97C03G050860	9259	2017	10166	19683	19435	7885	36.4772	9.75313	51.2543	107.504	97.8586	38.1383	0.0232221	1.17848	up	--	--	--	--	--	--	--	B3 DNA binding domain;; CW-type Zinc Finger	B3 domain-containing protein Os07g0679700 OS=Oryza sativa subsp. japonica OX=39947 GN=Os07g0679700 PE=2 SV=1	K	Transcription	PREDICTED: B3 domain-containing transcription repressor VAL1-like isoform X1 [Cucumis sativus]
Cla97C06G124950	173	90	121	118	156	335	1.59528	1.05951	0.805018	0.948571	1.94651	4.10291	0.00716294	0.960665	up	--	--	--	--	--	--	--	--	--	S	Function unknown	PREDICTED: uncharacterized protein LOC105434534 isoform X1 [Cucumis sativus]
Cla97C09G182090	1169	756	672	1722	766	894	7.73024	6.96226	6.66913	13.3361	7.11175	7.41459	0.0454185	0.854092	up	[L]	Replication, recombination and repair	Molecular Function: nucleic acid binding (GO:0003676);; Molecular Function: RNA-DNA hybrid ribonuclease activity (GO:0004523);; Biological Process: RNA phosphodiester bond hydrolysis, endonucleolytic (GO:0090502);;	--	--	--	--	Reverse transcriptase-like;; RNase H;; Caulimovirus viroplasmin	Putative ribonuclease H protein At1g65750 OS=Arabidopsis thaliana OX=3702 GN=At1g65750 PE=3 SV=1	L	Replication, recombination and repair	PREDICTED: uncharacterized protein LOC101210930 isoform X1 [Cucumis sativus]
Cla97C03G050870	115	77	79	177	148	88	1.69892	1.40516	1.52659	3.68839	2.88232	1.60524	0.0308059	0.996235	up	--	--	--	--	--	--	--	--	Extra-large guanine nucleotide-binding protein 3 OS=Arabidopsis thaliana OX=3702 GN=XLG3 PE=1 SV=1	S	Function unknown	PREDICTED: extra-large guanine nucleotide-binding protein 3-like [Cucumis melo]
Cla97C01G016970	1982	481	1050	1720	2282	1365	19.8544	5.33807	13.5539	23.4642	29.2515	16.7336	0.038948	0.971835	up	--	--	Molecular Function: ATP binding (GO:0005524);; Cellular Component: nucleus (GO:0005634);; Biological Process: regulation of transcription, DNA-templated (GO:0006355);; Biological Process: developmental process (GO:0032502);;	--	--	--	--	WRC;; QLQ	Growth-regulating factor 1 OS=Arabidopsis thaliana OX=3702 GN=GRF1 PE=1 SV=1	K	Transcription	PREDICTED: growth-regulating factor 1 [Cucumis sativus]
Cla97C09G164100	54	25	28	111	72	34	0.788409	0.420001	0.529014	2.26243	1.35692	0.599362	0.027747	1.1479	up	[CHR]	Energy production and conversion;; Coenzyme transport and metabolism;; General function prediction only	Molecular Function: oxidoreductase activity, acting on the CH-OH group of donors, NAD or NADP as acceptor (GO:0016616);; Molecular Function: NAD binding (GO:0051287);; Biological Process: oxidation-reduction process (GO:0055114);;	K15919|2.11102e-173|cmo:103500586|K15919 hydroxypyruvate reductase 2 | (RefSeq) glyoxylate/hydroxypyruvate reductase A HPR2-like	Glycine, serine and threonine metabolism (ko00260);; Glyoxylate and dicarboxylate metabolism (ko00630);; Carbon metabolism (ko01200)	[C]	Energy production and conversion	D-isomer specific 2-hydroxyacid dehydrogenase, NAD binding domain;; D-isomer specific 2-hydroxyacid dehydrogenase, catalytic domain;; NAD binding domain of 6-phosphogluconate dehydrogenase	Hydroxyphenylpyruvate reductase OS=Plectranthus scutellarioides OX=4142 GN=HPPR PE=1 SV=2	C	Energy production and conversion	PREDICTED: glyoxylate/hydroxypyruvate reductase A HPR2-like [Cucumis melo]
Cla97C08G161440	579	678	826	1310	2488	511	5.60028	7.77774	10.3633	17.625	31.0252	6.01952	0.0187179	1.19672	up	--	--	--	--	--	--	--	Armadillo/beta-catenin-like repeat;; HEAT repeats	ARM REPEAT PROTEIN INTERACTING WITH ABF2 OS=Arabidopsis thaliana OX=3702 GN=ARIA PE=1 SV=2	U	Intracellular trafficking, secretion, and vesicular transport	PREDICTED: ARM REPEAT PROTEIN INTERACTING WITH ABF2 [Cucumis sativus]
Cla97C02G042300	12	8	31	63	71	50	0.320423	0.239412	1.10229	2.40126	2.48947	1.64885	0.00642612	1.45099	up	--	--	--	--	--	--	--	--	--	S	Function unknown	uncharacterized protein LOC111013088 [Momordica charantia]
Cla97C04G076820	1434	740	1366	1396	2274	1342	19.0468	11.6748	23.5612	25.758	39.0099	21.9512	0.036168	0.903266	up	[T]	Signal transduction mechanisms	Molecular Function: acid phosphatase activity (GO:0003993);; Cellular Component: integral component of membrane (GO:0016021);; Biological Process: dephosphorylation (GO:0016311);; Molecular Function: metal ion binding (GO:0046872);;	--	--	[G]	Carbohydrate transport and metabolism	Calcineurin-like phosphoesterase;; Iron/zinc purple acid phosphatase-like protein C;; Purple acid Phosphatase, N-terminal domain	Probable purple acid phosphatase 20 OS=Arabidopsis thaliana OX=3702 GN=PAP20 PE=2 SV=1	S	Function unknown	PREDICTED: probable purple acid phosphatase 20 [Cucumis melo]
Cla97C01G007820	2758	1884	2036	2442	2022	2643	17.2259	14.6335	16.4537	20.8269	16.2839	20.1053	0.0271062	0.612022	up	[R]	General function prediction only	--	K15542|0|cmo:103503533|K15542 polyadenylation factor subunit 2 | (RefSeq) flowering time control protein FY	mRNA surveillance pathway (ko03015)	[A]	RNA processing and modification	WD domain, G-beta repeat;; Anaphase-promoting complex subunit 4 WD40 domain;; Eukaryotic translation initiation factor eIF2A	Flowering time control protein FY OS=Arabidopsis thaliana OX=3702 GN=FY PE=1 SV=1	S	Function unknown	PREDICTED: flowering time control protein FY [Cucumis melo]
Cla97C06G127930	135	102	76	346	415	74	1.37143	1.24135	0.949414	5.68606	6.30819	1.00443	0.00685705	1.4169	up	--	--	Cellular Component: nuclear exosome (RNase complex) (GO:0000176);; Cellular Component: cytoplasmic exosome (RNase complex) (GO:0000177);; Biological Process: exonucleolytic trimming to generate mature 3'-end of 5.8S rRNA from tricistronic rRNA transcript (SSU-rRNA, 5.8S rRNA, LSU-rRNA) (GO:0000467);; Molecular Function: RNA binding (GO:0003723);; Biological Process: nuclear-transcribed mRNA catab…	K03679|1.9207e-80|cmo:103486036|K03679 exosome complex component RRP4 | (RefSeq) exosome complex component RRP4 homolog	RNA degradation (ko03018)	[A]	RNA processing and modification	--	Exosome complex component RRP4 homolog OS=Arabidopsis thaliana OX=3702 GN=RRP4 PE=1 SV=1	J	Translation, ribosomal structure and biogenesis	exosome complex component RRP4 homolog [Cucurbita moschata]
Cla97C04G070330	4924	3346	5271	6937	5833	4597	63.4821	50.1127	86.8069	123.383	95.5322	70.4372	0.0435948	0.814357	up	[R]	General function prediction only	Molecular Function: alcohol dehydrogenase (NAD) activity (GO:0004022);; Molecular Function: zinc ion binding (GO:0008270);; Molecular Function: cobalt ion binding (GO:0050897);; Molecular Function: S-(hydroxymethyl)glutathione dehydrogenase activity (GO:0051903);; Biological Process: oxidation-reduction process (GO:0055114);;	--	--	[Q]	Secondary metabolites biosynthesis, transport and catabolism	Zinc-binding dehydrogenase;; Alcohol dehydrogenase GroES-like domain;; Zinc-binding dehydrogenase	Alcohol dehydrogenase-like 4 OS=Arabidopsis thaliana OX=3702 GN=At1g64710 PE=2 SV=1	C	Energy production and conversion	PREDICTED: alcohol dehydrogenase 1B [Cucumis sativus]
Cla97C09G171620	1761	1016	1396	2191	2101	1359	16.9169	11.5757	17.3912	29.2735	26.0198	15.8913	0.0284768	0.905288	up	--	--	Cellular Component: vacuolar membrane (GO:0005774);; Biological Process: attachment of GPI anchor to protein (GO:0016255);; Cellular Component: GPI-anchor transamidase complex (GO:0042765);;	K05291|0|csv:101216305|K05291 phosphatidylinositol glycan, class S | (RefSeq) GPI transamidase component PIG-S	Glycosylphosphatidylinositol(GPI)-anchor biosynthesis (ko00563)	[MO]	Cell wall/membrane/envelope biogenesis;; Posttranslational modification, protein turnover, chaperones	Phosphatidylinositol-glycan biosynthesis class S protein	--	S	Function unknown	PREDICTED: GPI transamidase component PIG-S [Cucumis sativus]
Cla97C09G179860	703	705	520	826	886	581	7.09012	8.43622	6.76752	11.375	11.3839	6.88266	0.0428269	0.780235	up	[R]	General function prediction only	Molecular Function: oxidoreductase activity (GO:0016491);; Biological Process: oxidation-reduction process (GO:0055114);;	K07007|0|csv:101210627|K07007 uncharacterized protein | (RefSeq) hypothetical protein	--	--	--	HI0933-like protein;; Pyridine nucleotide-disulphide oxidoreductase;; FAD binding domain	--	S	Function unknown	PREDICTED: uncharacterized protein LOC101210627 isoform X1 [Cucumis sativus]
Cla97C07G135850	2224	2231	2236	2633	2782	2501	13.1684	15.7011	16.4075	20.6687	19.8797	17.6761	0.0209126	0.751315	up	--	--	--	--	--	[D]	Cell cycle control, cell division, chromosome partitioning	Histidine kinase-, DNA gyrase B-, and HSP90-like ATPase;; Histidine kinase-, DNA gyrase B-, and HSP90-like ATPase	Protein MICRORCHIDIA 2 OS=Arabidopsis thaliana OX=3702 GN=MORC2 PE=1 SV=1	S	Function unknown	protein MICRORCHIDIA 2-like isoform X1 [Cucurbita maxima]
Cla97C08G158810	1477	922	799	1738	2128	729	17.1108	13.0837	12.2009	28.9629	32.5695	9.77204	0.0400339	0.963363	up	--	--	Molecular Function: nucleic acid binding (GO:0003676);; Molecular Function: metal ion binding (GO:0046872);;	--	--	[R]	General function prediction only	Zinc finger, C2H2 type;; Zinc-finger double-stranded RNA-binding;; Zinc-finger of C2H2 type	Protein indeterminate-domain 2 OS=Arabidopsis thaliana OX=3702 GN=IDD2 PE=1 SV=1	S	Function unknown	PREDICTED: protein indeterminate-domain 2 [Cucumis sativus]
Cla97C02G047430	2226	1842	2555	6399	7456	1921	17.8862	17.5429	26.6773	71.8077	77.4428	18.8903	0.00480199	1.39718	up	[G]	Carbohydrate transport and metabolism	Molecular Function: kinase activity (GO:0016301);; Biological Process: phosphorylation (GO:0016310);; Molecular Function: hydrolase activity (GO:0016787);;	--	--	--	--	AAA domain;; AAA domain	P-loop NTPase domain-containing protein LPA1 homolog 1 OS=Arabidopsis thaliana OX=3702 GN=At5g60760 PE=2 SV=1	G	Carbohydrate transport and metabolism	PREDICTED: P-loop NTPase domain-containing protein LPA1 homolog 1-like [Cucumis melo]
Cla97C05G091070	1353	913	984	1037	1338	1352	19.3384	15.941	17.6158	19.7081	23.8468	24.1829	0.0162376	0.711227	up	[T]	Signal transduction mechanisms	Molecular Function: protein serine/threonine phosphatase activity (GO:0004722);; Biological Process: protein dephosphorylation (GO:0006470);; Molecular Function: metal ion binding (GO:0046872);;	K14497|0|cmo:103485696|K14497 protein phosphatase 2C [EC:3.1.3.16] | (RefSeq) probable protein phosphatase 2C 8	Plant hormone signal transduction (ko04075)	[T]	Signal transduction mechanisms	Protein phosphatase 2C;; Protein phosphatase 2C	Probable protein phosphatase 2C 8 OS=Oryza sativa subsp. japonica OX=39947 GN=Os01g0656200 PE=2 SV=1	T	Signal transduction mechanisms	PREDICTED: probable protein phosphatase 2C 8 [Cucumis melo]
Cla97C10G194010	1395	623	638	1327	1273	942	9.29313	4.71133	5.47855	12.0493	11.4189	7.78093	0.0269509	0.911054	up	[M]	Cell wall/membrane/envelope biogenesis	Biological Process: starch metabolic process (GO:0005982);; Biological Process: sucrose metabolic process (GO:0005985);; Biological Process: seed maturation (GO:0010431);; Molecular Function: sucrose synthase activity (GO:0016157);;	K00695|0|csv:101203847|K00695 sucrose synthase [EC:2.4.1.13] | (RefSeq) Sus1; sucrose synthase 2-like	Starch and sucrose metabolism (ko00500)	[M]	Cell wall/membrane/envelope biogenesis	Sucrose synthase;; Glycosyl transferases group 1;; Glycosyl transferases group 1	Sucrose synthase 2 OS=Pisum sativum OX=3888 GN=SUS2 PE=2 SV=1	M	Cell wall/membrane/envelope biogenesis	sucrose synthase 2-like [Cucumis sativus]
Citrullus_lanatus_newGene_2342	526	409	742	1556	1884	738	1.89938	2.0758	3.57816	7.62957	8.3881	2.94342	0.00228211	1.46025	up	--	--	--	--	--	[R]	General function prediction only	Reverse transcriptase (RNA-dependent DNA polymerase)	Retrovirus-related Pol polyprotein from transposon RE1 OS=Arabidopsis thaliana OX=3702 GN=RE1 PE=2 SV=1	L	Replication, recombination and repair	hypothetical protein VITISV_017741 [Vitis vinifera]
Cla97C09G178910	779	275	504	632	521	1345	12.0037	5.03913	10.1642	12.4077	9.78722	24.4607	0.0122675	0.959278	up	[O]	Posttranslational modification, protein turnover, chaperones	Biological Process: protein peptidyl-prolyl isomerization (GO:0000413);; Molecular Function: peptidyl-prolyl cis-trans isomerase activity (GO:0003755);; Biological Process: protein folding (GO:0006457);;	K05864|0|csv:101207288|K05864 peptidyl-prolyl isomerase D [EC:5.2.1.8] | (RefSeq) peptidyl-prolyl cis-trans isomerase CYP40	--	[O]	Posttranslational modification, protein turnover, chaperones	Cyclophilin type peptidyl-prolyl cis-trans isomerase/CLD;; Tetratricopeptide repeat;; Tetratricopeptide repeat;; TPR repeat;; Tetratricopeptide repeat;; Tetratricopeptide repeat;; Tetratricopeptide repeat	Peptidyl-prolyl cis-trans isomerase CYP40 OS=Arabidopsis thaliana OX=3702 GN=CYP40 PE=2 SV=1	O	Posttranslational modification, protein turnover, chaperones	PREDICTED: peptidyl-prolyl cis-trans isomerase CYP40 [Cucumis sativus]
Cla97C10G200350	27295	25843	34892	82139	83365	15482	418.086	469.643	693.364	1750.33	1646.4	288.888	0.0225946	1.17721	up	[I]	Lipid transport and metabolism	Biological Process: lipid metabolic process (GO:0006629);; Cellular Component: integral component of membrane (GO:0016021);; Molecular Function: oxidoreductase activity, acting on paired donors, with oxidation of a pair of donors resulting in the reduction of molecular oxygen to two molecules of water (GO:0016717);; Biological Process: oxidation-reduction process (GO:0055114);;	K10256|0|cmo:103486770|K10256 omega-6 fatty acid desaturase / acyl-lipid omega-6 desaturase (Delta-12 desaturase) [EC:1.14.19.6 1.14.19.22] | (RefSeq) delta(12)-fatty-acid desaturase FAD2	Biosynthesis of unsaturated fatty acids (ko01040);; Fatty acid metabolism (ko01212)	--	--	Fatty acid desaturase;; Domain of unknown function (DUF3474)	Omega-6 fatty acid desaturase, endoplasmic reticulum isozyme 2 OS=Glycine max OX=3847 GN=FAD2-2 PE=2 SV=1	I	Lipid transport and metabolism	PREDICTED: delta(12)-fatty-acid desaturase FAD2 [Cucumis melo]
Cla97C11G222360	5956	4047	4184	4866	4496	5423	82.7541	67.0733	75.8037	94.3473	80.8646	92.1798	0.0278126	0.59393	up	[J]	Translation, ribosomal structure and biogenesis	Molecular Function: nucleotide binding (GO:0000166);; Molecular Function: nucleic acid binding (GO:0003676);;	K14325|2.15353e-82|csv:101216970|K14325 RNA-binding protein with serine-rich domain 1 | (RefSeq) serine/arginine-rich splicing factor SR45	RNA transport (ko03013);; mRNA surveillance pathway (ko03015)	[R]	General function prediction only	RNA recognition motif. (a.k.a. RRM, RBD, or RNP domain)	Serine/arginine-rich splicing factor SR45 OS=Arabidopsis thaliana OX=3702 GN=SR45 PE=1 SV=1	S	Function unknown	PREDICTED: serine/arginine-rich splicing factor SR45 [Cucumis sativus]
Cla97C10G196050	223	266	147	267	287	228	4.86566	5.35266	3.26235	6.22548	6.28909	4.76326	0.0341279	0.808827	up	--	--	--	--	--	--	--	--	--	S	Function unknown	PREDICTED: uncharacterized protein LOC103502983 [Cucumis melo]
Cla97C10G198370	153	138	92	165	211	125	2.78644	2.97966	2.17634	4.1808	4.96769	2.76958	0.0419457	0.866044	up	--	--	--	--	--	--	--	--	--	S	Function unknown	PREDICTED: probable cyclin-dependent serine/threonine-protein kinase DDB_G0292550 isoform X1 [Cucumis melo]
Cla97C04G078040	4841	458	4138	8974	7665	3560	126.539	14.1955	140.324	326.367	258.326	113.352	0.0473065	1.06374	up	--	--	--	--	--	[A]	RNA processing and modification	--	--	T	Signal transduction mechanisms	PREDICTED: uncharacterized protein LOC105436376 [Cucumis sativus]
Cla97C09G164670	271	239	303	453	847	199	3.61969	3.78046	5.24275	8.42134	14.5863	3.23584	0.0284323	1.10449	up	--	--	--	--	--	--	--	NPH3 family	Root phototropism protein 3 OS=Arabidopsis thaliana OX=3702 GN=RPT3 PE=1 SV=2	S	Function unknown	root phototropism protein 3-like [Cucurbita moschata]
Cla97C09G170670	822	802	818	974	854	872	8.61355	10.3717	11.1406	13.779	11.4494	11.6155	0.0449447	0.657111	up	--	--	Molecular Function: kinase activity (GO:0016301);; Biological Process: phosphorylation (GO:0016310);;	K08880|1.67025e-83|cmo:103489740|K08880 serine/threonine kinase 19 [EC:2.7.11.1] | (RefSeq) serine/threonine-protein kinase 19	--	--	--	Serine-threonine protein kinase 19	--	T	Signal transduction mechanisms	PREDICTED: serine/threonine-protein kinase 19 isoform X1 [Cucumis melo]
Cla97C10G193960	185	128	164	341	494	246	3.39296	2.78149	3.91968	8.74526	11.7293	5.51373	0.00102504	1.45636	up	[HR]	Coenzyme transport and metabolism;; General function prediction only	Molecular Function: hydrolase activity (GO:0016787);;	--	--	[I]	Lipid transport and metabolism	alpha/beta hydrolase fold;; Alpha/beta hydrolase family;; Serine aminopeptidase, S33	--	S	Function unknown	PREDICTED: bifunctional epoxide hydrolase 2-like [Cucumis sativus]
Cla97C06G127760	585	312	362	479	382	620	8.28548	5.39832	6.68056	9.60481	6.94657	10.608	0.0183541	0.71233	up	--	--	Molecular Function: DNA binding (GO:0003677);; Cellular Component: nucleus (GO:0005634);;	--	--	--	--	SBP domain	Squamosa promoter-binding-like protein 13B OS=Arabidopsis thaliana OX=3702 GN=SPL13B PE=3 SV=1	S	Function unknown	PREDICTED: squamosa promoter-binding-like protein 13A [Cucumis sativus]
Cla97C08G151380	2768	973	745	3549	3084	2916	50.5544	21.0708	17.6418	90.1881	72.6168	64.8791	0.00101414	1.43136	up	--	--	Molecular Function: transcription factor activity, sequence-specific DNA binding (GO:0003700);; Biological Process: regulation of transcription, DNA-templated (GO:0006355);; Molecular Function: sequence-specific DNA binding (GO:0043565);;	K14432|0|cmo:103496537|K14432 ABA responsive element binding factor | (RefSeq) ABSCISIC ACID-INSENSITIVE 5-like protein 2	Plant hormone signal transduction (ko04075)	--	--	bZIP transcription factor;; Basic region leucine zipper	ABSCISIC ACID-INSENSITIVE 5-like protein 2 OS=Arabidopsis thaliana OX=3702 GN=DPBF3 PE=1 SV=1	K	Transcription	PREDICTED: ABSCISIC ACID-INSENSITIVE 5-like protein 2 isoform X1 [Cucumis melo]
Cla97C05G095660	488	475	440	885	1750	341	5.81096	6.70683	6.78857	14.682	26.8957	4.95194	0.0129763	1.25834	up	[QV]	Secondary metabolites biosynthesis, transport and catabolism;; Defense mechanisms	Molecular Function: monooxygenase activity (GO:0004497);; Molecular Function: iron ion binding (GO:0005506);; Molecular Function: oxidoreductase activity, acting on paired donors, with incorporation or reduction of molecular oxygen (GO:0016705);; Molecular Function: heme binding (GO:0020037);; Biological Process: oxidation-reduction process (GO:0055114);;	--	--	[QI]	Secondary metabolites biosynthesis, transport and catabolism;; Lipid transport and metabolism	Cytochrome P450	Cytochrome P450 716B1 OS=Picea sitchensis OX=3332 GN=CYP716B1 PE=2 SV=1	Q	Secondary metabolites biosynthesis, transport and catabolism	PREDICTED: cytochrome P450 716B1-like [Cucumis melo]
Cla97C01G016440	364	14	315	1253	1563	69	5.86442	0.264632	6.58172	30.3997	33.9026	1.33493	0.0383582	1.12226	up	[I]	Lipid transport and metabolism	--	--	--	--	--	alpha/beta hydrolase fold;; Alpha/beta hydrolase family	Probable esterase KAI2 OS=Arabidopsis thaliana OX=3702 GN=KAI2 PE=1 SV=1	S	Function unknown	PREDICTED: probable esterase D14L [Cucumis melo]
Cla97C03G061320	852	754	694	1265	1106	760	5.26207	5.40999	5.87007	8.88423	7.71086	5.91977	0.0180068	0.934673	up	--	--	Molecular Function: transcription factor activity, sequence-specific DNA binding (GO:0003700);; Biological Process: regulation of transcription, DNA-templated (GO:0006355);; Molecular Function: sequence-specific DNA binding (GO:0043565);;	K18835|0|cmo:103487229|K18835 WRKY transcription factor 2 | (RefSeq) WRKY transcription factor SUSIBA2-like	Plant-pathogen interaction (ko04626)	--	--	WRKY DNA -binding domain	Probable WRKY transcription factor 2 OS=Arabidopsis thaliana OX=3702 GN=WRKY2 PE=1 SV=1	K	Transcription	PREDICTED: WRKY transcription factor SUSIBA2-like isoform X1 [Cucumis melo]
Cla97C10G199030	2203	1667	2498	5647	6035	995	42.6234	38.2597	62.6924	151.975	150.531	23.4533	0.030434	1.12864	up	[C]	Energy production and conversion	Biological Process: metabolic process (GO:0008152);; Molecular Function: hydrolase activity (GO:0016787);;	--	--	[R]	General function prediction only	Haloacid dehalogenase-like hydrolase;; haloacid dehalogenase-like hydrolase;; HAD-hyrolase-like	--	S	Function unknown	haloacid dehalogenase-like hydrolase domain-containing protein 3 [Cucurbita moschata]
Cla97C11G225210	584	562	401	559	523	613	6.72367	7.3274	5.74752	8.85385	7.54288	7.9027	0.0136336	0.670014	up	--	--	Molecular Function: DNA binding (GO:0003677);; Cellular Component: nucleus (GO:0005634);;	K11649|0|cmo:103493854|K11649 SWI/SNF related-matrix-associated actin-dependent regulator of chromatin subfamily C | (RefSeq) SWI/SNF complex subunit SWI3B	--	[B]	Chromatin structure and dynamics	SWIRM domain;; Myb-like DNA-binding domain;; SWIRM-associated region 1;; Myb-like DNA-binding domain	SWI/SNF complex subunit SWI3B OS=Arabidopsis thaliana OX=3702 GN=SWI3B PE=1 SV=1	BK	Chromatin structure and dynamics;; Transcription	PREDICTED: SWI/SNF complex subunit SWI3B [Cucumis melo]
Cla97C10G186490	1225	188	1093	1610	1485	2602	10.9249	2.17377	12.7622	20.1804	17.2174	28.3181	0.0159327	1.18565	up	[E]	Amino acid transport and metabolism	Molecular Function: transporter activity (GO:0005215);; Biological Process: transport (GO:0006810);; Cellular Component: integral component of membrane (GO:0016021);;	--	--	[E]	Amino acid transport and metabolism	POT family;; Major Facilitator Superfamily	Protein NRT1/ PTR FAMILY 7.3 OS=Arabidopsis thaliana OX=3702 GN=NPF7.3 PE=1 SV=2	E	Amino acid transport and metabolism	PREDICTED: protein NRT1/ PTR FAMILY 7.3-like [Cucumis melo]
Cla97C08G155660	8447	6648	8708	15113	18251	6800	104.345	96.0327	136.815	256.032	281.386	100.751	0.0158858	1.11094	up	--	--	Cellular Component: membrane (GO:0016020);;	--	--	--	--	--	--	S	Function unknown	PREDICTED: uncharacterized protein LOC101209922 [Cucumis sativus]
Cla97C03G054550	2888	1106	1693	4588	2339	1722	25.8354	11.5705	19.04	56.4379	26.8939	18.6876	0.0384375	0.983549	up	--	--	Molecular Function: DNA binding (GO:0003677);; Cellular Component: nucleus (GO:0005634);; Biological Process: regulation of transcription, DNA-templated (GO:0006355);;	--	--	--	--	B3 DNA binding domain	B3 domain-containing protein Os01g0905400 OS=Oryza sativa subsp. japonica OX=39947 GN=Os01g0905400 PE=2 SV=1	S	Function unknown	PREDICTED: uncharacterized protein LOC103484129 [Cucumis melo]
Cla97C08G147330	1958	2074	1948	1635	1980	3457	9.64459	9.58209	13.7544	8.23226	8.35811	16.4308	0.00126334	0.673425	up	--	--	--	--	--	[IOT]	Lipid transport and metabolism;; Posttranslational modification, protein turnover, chaperones;; Signal transduction mechanisms	--	--	S	Function unknown	PREDICTED: uncharacterized protein LOC101209603 isoform X2 [Cucumis sativus]
Cla97C01G004930	3691	527	10098	30988	66609	1470	165.682	28.0472	588.2	1935.61	3856.06	80.3875	0.0170255	1.28859	up	--	--	Cellular Component: monolayer-surrounded lipid storage body (GO:0012511);; Cellular Component: integral component of membrane (GO:0016021);;	--	--	--	--	Oleosin	Oleosin 1 OS=Prunus dulcis OX=3755 GN=OLE1 PE=2 SV=1	S	Function unknown	PREDICTED: oleosin 1-like [Cucumis melo]
Cla97C03G060130	20	16	45	7	126	275	0.757199	0.705987	2.25958	0.37702	6.40936	13.1837	0.0268814	1.21383	up	--	--	Cellular Component: cytoplasm (GO:0005737);; Biological Process: metal ion transport (GO:0030001);; Molecular Function: transition metal ion binding (GO:0046914);; Biological Process: cellular transition metal ion homeostasis (GO:0046916);;	--	--	[P]	Inorganic ion transport and metabolism	Heavy-metal-associated domain	Heavy metal-associated isoprenylated plant protein 24 OS=Arabidopsis thaliana OX=3702 GN=HIPP24 PE=1 SV=1	S	Function unknown	PREDICTED: heavy metal-associated isoprenylated plant protein 22 [Cucumis melo]
Cla97C07G140400	3115	2379	3017	3247	4886	2901	19.3968	17.5283	24.418	28.1547	38.9389	21.9883	0.0337721	0.844213	up	[E]	Amino acid transport and metabolism	Biological Process: cellular amino acid metabolic process (GO:0006520);; Molecular Function: oxidoreductase activity (GO:0016491);; Biological Process: oxidation-reduction process (GO:0055114);;	K00262|0|csv:101207765|K00262 glutamate dehydrogenase (NADP+) [EC:1.4.1.4] | (RefSeq) NADP-specific glutamate dehydrogenase	Arginine biosynthesis (ko00220);; Alanine, aspartate and glutamate metabolism (ko00250);; Nitrogen metabolism (ko00910)	[E]	Amino acid transport and metabolism	Glutamate/Leucine/Phenylalanine/Valine dehydrogenase;; Glu/Leu/Phe/Val dehydrogenase, dimerisation domain	NADP-specific glutamate dehydrogenase (Fragment) OS=Chlorella sorokiniana OX=3076 PE=2 SV=1	E	Amino acid transport and metabolism	NADP-specific glutamate dehydrogenase-like isoform X1 [Cucurbita maxima]
Cla97C08G161270	42	18	20	45	73	47	0.378369	0.189962	0.234339	0.560849	0.852498	0.511148	0.0118699	1.23058	up	--	--	Molecular Function: nucleotide binding (GO:0000166);; Molecular Function: nucleic acid binding (GO:0003676);;	--	--	[D]	Cell cycle control, cell division, chromosome partitioning	RNA recognition motif 2;; RNA recognition motif. (a.k.a. RRM, RBD, or RNP domain)	Protein terminal ear1 OS=Zea mays OX=4577 GN=TE1 PE=2 SV=1	S	Function unknown	PREDICTED: protein terminal ear1-like [Cucumis melo]
Cla97C03G054500	9800	5812	8063	9161	11028	9483	112.192	78.0031	116.206	140.213	154.794	130.161	0.019745	0.814539	up	--	--	Molecular Function: metal ion binding (GO:0046872);;	--	--	[R]	General function prediction only	Zinc finger C-x8-C-x5-C-x3-H type (and similar);; Torus domain;; RNA-binding, Nab2-type zinc finger	Zinc finger CCCH domain-containing protein 43 OS=Arabidopsis thaliana OX=3702 GN=At3g48440 PE=2 SV=1	S	Function unknown	PREDICTED: zinc finger CCCH domain-containing protein 43 [Cucumis melo]
Cla97C03G059850	15	192	56	143	155	373	0.11373	1.8026	0.567419	1.57917	1.58262	3.60846	0.0484133	1.05829	up	--	--	Molecular Function: zinc ion binding (GO:0008270);;	--	--	[R]	General function prediction only	PPR repeat family;; PPR repeat;; PPR repeat;; Pentatricopeptide repeat domain;; Pentacotripeptide-repeat region of PRORP	Pentatricopeptide repeat-containing protein At4g21300 OS=Arabidopsis thaliana OX=3702 GN=PCMP-E36 PE=3 SV=1	S	Function unknown	PREDICTED: pentatricopeptide repeat-containing protein At4g21300-like [Cucumis sativus]
Cla97C05G088850	6472	3544	5210	9984	6657	4886	65.0424	42.7839	68.0816	141.367	87.5068	60.5204	0.0304025	0.937619	up	[O]	Posttranslational modification, protein turnover, chaperones	Biological Process: protein folding (GO:0006457);;	--	--	[O]	Posttranslational modification, protein turnover, chaperones	FKBP-type peptidyl-prolyl cis-trans isomerase;; Tetratricopeptide repeat;; Tetratricopeptide repeat;; Tetratricopeptide repeat;; Tetratricopeptide repeat;; Tetratricopeptide repeat;; TPR repeat	Peptidyl-prolyl cis-trans isomerase FKBP65 OS=Arabidopsis thaliana OX=3702 GN=FKBP65 PE=1 SV=1	O	Posttranslational modification, protein turnover, chaperones	PREDICTED: 70 kDa peptidyl-prolyl isomerase-like [Cucumis melo]
Cla97C01G005780	264	238	241	308	487	284	3.0221	3.23093	3.5712	4.89907	7.19255	3.96653	0.0176385	0.973982	up	--	--	--	--	--	[R]	General function prediction only	PPR repeat family;; PPR repeat;; PPR repeat;; Pentatricopeptide repeat domain;; Pentacotripeptide-repeat region of PRORP	Pentatricopeptide repeat-containing protein At3g61360 OS=Arabidopsis thaliana OX=3702 GN=At3g61360 PE=2 SV=1	S	Function unknown	pentatricopeptide repeat-containing protein At3g61360 [Cucurbita moschata]
Cla97C05G092470	1147	285	698	1106	1082	981	13.1897	3.86721	10.6435	18.0774	16.1272	14.078	0.0393074	0.933091	up	[G]	Carbohydrate transport and metabolism	Biological Process: lipid metabolic process (GO:0006629);; Molecular Function: phosphoric diester hydrolase activity (GO:0008081);;	--	--	--	--	--	PI-PLC X domain-containing protein At5g67130 OS=Arabidopsis thaliana OX=3702 GN=At5g67130 PE=1 SV=1	S	Function unknown	PI-PLC X domain-containing protein At5g67130-like [Cucurbita pepo subsp. pepo]
Cla97C04G070660	1239	499	1002	1645	2349	1059	5.58442	2.12096	4.70185	8.37499	9.79139	5.51146	0.0112564	1.18264	up	--	--	Biological Process: DNA-templated transcription, termination (GO:0006353);;	--	--	--	--	--	--	S	Function unknown	PREDICTED: uncharacterized protein LOC105434402 isoform X1 [Cucumis sativus]
Cla97C05G104990	1694	1062	1597	1696	4342	1993	6.72786	4.99642	8.19525	9.43318	22.4466	9.641	0.00910205	1.18372	up	--	--	Biological Process: chloroplast organization (GO:0009658);; Cellular Component: chloroplast outer membrane (GO:0009707);;	--	--	--	--	--	Protein CHUP1, chloroplastic OS=Arabidopsis thaliana OX=3702 GN=CHUP1 PE=1 SV=1	S	Function unknown	PREDICTED: protein CHUP1, chloroplastic [Cucumis sativus]
Cla97C09G179930	640	581	761	697	795	941	3.56563	3.62347	4.98504	5.09768	5.31557	5.81754	0.0179873	0.740708	up	[J]	Translation, ribosomal structure and biogenesis	--	--	--	--	--	Conserved hypothetical protein 95	--	L	Replication, recombination and repair	PREDICTED: uncharacterized protein LOC101209883 [Cucumis sativus]
Cla97C04G078880	109	122	181	466	545	90	1.34669	1.72062	2.65531	7.40872	7.94625	1.17895	0.013558	1.31252	up	--	--	Molecular Function: protein dimerization activity (GO:0046983);;	--	--	--	--	Helix-loop-helix DNA-binding domain	Transcription factor PIF7 OS=Arabidopsis thaliana OX=3702 GN=BHLH72 PE=1 SV=2	K	Transcription	PREDICTED: transcription factor PIF7-like isoform X1 [Cucumis melo]
Cla97C04G074900	229	71	174	449	421	156	1.39936	0.510274	1.37735	3.8269	3.32129	1.15727	0.016128	1.23289	up	[D]	Cell cycle control, cell division, chromosome partitioning	--	K20241|0|csv:101206616|K20241 WD repeat-containing protein 44 | (RefSeq) WD repeat-containing protein 44	--	[S]	Function unknown	WD domain, G-beta repeat;; Anaphase-promoting complex subunit 4 WD40 domain	COMPASS-like H3K4 histone methylase component WDR5B OS=Arabidopsis thaliana OX=3702 GN=WDR5B PE=1 SV=1	S	Function unknown	PREDICTED: WD repeat-containing protein 44 [Cucumis sativus]
Cla97C10G195720	1338	618	1212	1630	1606	1778	8.82672	5.87755	11.1542	15.7313	14.6436	15.1135	0.00578518	1.04723	up	[M]	Cell wall/membrane/envelope biogenesis	Molecular Function: protein kinase activity (GO:0004672);; Molecular Function: ATP binding (GO:0005524);; Biological Process: protein phosphorylation (GO:0006468);;	K08835|0|csv:101211076|K08835 serine/threonine-protein kinase OSR1/STK39 [EC:2.7.11.1] | (RefSeq) serine/threonine-protein kinase BLUS1	--	[T]	Signal transduction mechanisms	Protein kinase domain;; Protein tyrosine kinase	Serine/threonine-protein kinase BLUS1 OS=Arabidopsis thaliana OX=3702 GN=BLUS1 PE=1 SV=1	T	Signal transduction mechanisms	PREDICTED: serine/threonine-protein kinase BLUS1 isoform X3 [Cucumis sativus]
Cla97C01G018200	9687	5784	7047	11490	9719	6499	87.5918	50.721	83.4136	145.99	114.671	70.3299	0.0491685	0.80555	up	[E]	Amino acid transport and metabolism	Molecular Function: asparagine synthase (glutamine-hydrolyzing) activity (GO:0004066);; Biological Process: asparagine biosynthetic process (GO:0006529);;	K01953|0|csv:101209128|K01953 asparagine synthase (glutamine-hydrolysing) [EC:6.3.5.4] | (RefSeq) asparagine synthetase [glutamine-hydrolyzing] 2	Alanine, aspartate and glutamate metabolism (ko00250)	[E]	Amino acid transport and metabolism	Asparagine synthase;; Glutamine amidotransferase domain;; Glutamine amidotransferase domain;; Aluminium induced protein	Asparagine synthetase [glutamine-hydrolyzing] 3 OS=Arabidopsis thaliana OX=3702 GN=ASN3 PE=2 SV=1	E	Amino acid transport and metabolism	PREDICTED: asparagine synthetase [glutamine-hydrolyzing] 2 [Cucumis sativus]
Cla97C02G026720	916	844	881	1306	1774	911	10.6303	11.412	13.0549	20.8171	26.3731	12.6213	0.013258	1.03196	up	[G]	Carbohydrate transport and metabolism	Molecular Function: polygalacturonase activity (GO:0004650);; Cellular Component: extracellular region (GO:0005576);; Biological Process: carbohydrate metabolic process (GO:0005975);; Cellular Component: integral component of membrane (GO:0016021);; Biological Process: cell wall organization (GO:0071555);;	--	--	--	--	Glycosyl hydrolases family 28;; Pectate lyase superfamily protein	Probable polygalacturonase OS=Vitis vinifera OX=29760 GN=GSVIVT00026920001 PE=1 SV=1	M	Cell wall/membrane/envelope biogenesis	PREDICTED: probable polygalacturonase [Cucumis melo]
Cla97C03G054480	591	398	392	614	442	500	9.13242	7.38249	7.77348	13.125	8.8286	9.17284	0.0449246	0.696752	up	[L]	Replication, recombination and repair	Molecular Function: DNA-(apurinic or apyrimidinic site) lyase activity (GO:0003906);; Biological Process: DNA repair (GO:0006281);; Molecular Function: metal ion binding (GO:0046872);; Biological Process: nucleic acid phosphodiester bond hydrolysis (GO:0090305);;	--	--	[L]	Replication, recombination and repair	Endonuclease/Exonuclease/phosphatase family	DNA-(apurinic or apyrimidinic site) lyase OS=Arabidopsis thaliana OX=3702 GN=APE1L PE=1 SV=1	L	Replication, recombination and repair	PREDICTED: DNA-(apurinic or apyrimidinic site) lyase [Cucumis melo]
Cla97C02G048250	1287	208	1531	1964	3611	2005	9.02481	2.15001	11.8042	17.9627	24.0712	15.2625	0.0178956	1.23601	up	--	--	Molecular Function: transcription factor activity, sequence-specific DNA binding (GO:0003700);; Cellular Component: nucleus (GO:0005634);; Biological Process: response to abscisic acid (GO:0009737);; Molecular Function: sequence-specific DNA binding (GO:0043565);; Biological Process: positive regulation of transcription, DNA-templated (GO:0045893);;	K14432|0|csv:101203423|K14432 ABA responsive element binding factor | (RefSeq) ABSCISIC ACID-INSENSITIVE 5-like protein 1	Plant hormone signal transduction (ko04075)	--	--	bZIP transcription factor;; Basic region leucine zipper	ABSCISIC ACID-INSENSITIVE 5-like protein 1 OS=Arabidopsis thaliana OX=3702 GN=DPBF2 PE=1 SV=1	K	Transcription	PREDICTED: ABSCISIC ACID-INSENSITIVE 5-like protein 1 [Cucumis sativus]
Cla97C01G001920	406	17	571	1281	2610	198	7.05391	0.341149	12.8707	30.9992	58.5509	4.18296	0.0368584	1.13596	up	[IQR]	Lipid transport and metabolism;; Secondary metabolites biosynthesis, transport and catabolism;; General function prediction only	--	--	--	[Q]	Secondary metabolites biosynthesis, transport and catabolism	short chain dehydrogenase;; Enoyl-(Acyl carrier protein) reductase;; KR domain;; NAD dependent epimerase/dehydratase family	Short-chain dehydrogenase TIC 32, chloroplastic OS=Arabidopsis thaliana OX=3702 GN=TIC32 PE=2 SV=1	S	Function unknown	PREDICTED: short-chain dehydrogenase TIC 32, chloroplastic-like isoform X1 [Cucumis sativus]
Cla97C09G165840	287	152	221	434	452	330	3.1016	1.94224	3.09639	6.53032	6.30401	4.35452	0.00239199	1.25474	up	[IQ]	Lipid transport and metabolism;; Secondary metabolites biosynthesis, transport and catabolism	Biological Process: metabolic process (GO:0008152);; Molecular Function: ligase activity (GO:0016874);;	K01904|0|csv:101218361|K01904 4-coumarate--CoA ligase [EC:6.2.1.12] | (RefSeq) 4-coumarate--CoA ligase 2-like	Ubiquinone and other terpenoid-quinone biosynthesis (ko00130);; Phenylalanine metabolism (ko00360);; Phenylpropanoid biosynthesis (ko00940)	[I]	Lipid transport and metabolism	AMP-binding enzyme;; AMP-binding enzyme C-terminal domain	4-coumarate--CoA ligase 1 OS=Nicotiana tabacum OX=4097 GN=4CL1 PE=2 SV=1	IQ	Lipid transport and metabolism;; Secondary metabolites biosynthesis, transport and catabolism	PREDICTED: 4-coumarate--CoA ligase 2-like [Cucumis sativus]
Cla97C10G193260	82	34	52	185	58	67	1.52255	0.897004	1.26709	4.61829	1.40395	1.68182	0.0456159	1.03661	up	[P]	Inorganic ion transport and metabolism	Biological Process: photosynthesis (GO:0015979);; Biological Process: chlorophyll biosynthetic process (GO:0015995);; Cellular Component: integral component of membrane (GO:0016021);; Molecular Function: metal ion binding (GO:0046872);; Molecular Function: magnesium-protoporphyrin IX monomethyl ester (oxidative) cyclase activity (GO:0048529);; Biological Process: oxidation-reduction process (GO:0…	K04035|6.82887e-11|gra:105786192|K04035 magnesium-protoporphyrin IX monomethyl ester (oxidative) cyclase [EC:1.14.13.81] | (RefSeq) magnesium-protoporphyrin IX monomethyl ester [oxidative] cyclase, chloroplastic	--	--	--	--	Magnesium-protoporphyrin IX monomethyl ester [oxidative] cyclase, chloroplastic OS=Gossypium hirsutum OX=3635 GN=CRD1 PE=2 SV=2	--	--	Mg-protoporphyrin monomethyl ester cyclase, partial [Allium trifurcatum]
Cla97C03G057240	836	873	753	843	1714	1267	10.717	13.5538	12.5054	15.9119	28.805	20.5172	0.0037429	1.06588	up	--	--	--	--	--	--	--	CBS domain	CBS domain-containing protein CBSX5 OS=Arabidopsis thaliana OX=3702 GN=CBSX5 PE=2 SV=2	S	Function unknown	PREDICTED: CBS domain-containing protein CBSX5 [Cucumis sativus]
Cla97C09G180170	1233	670	1189	1374	2060	1213	10.7547	5.64776	12.427	15.6507	16.335	11.1293	0.02189	0.981054	up	--	--	Molecular Function: calmodulin binding (GO:0005516);; Biological Process: defense response (GO:0006952);; Biological Process: response to biotic stimulus (GO:0009607);; Cellular Component: integral component of membrane (GO:0016021);;	K08472|0|cmo:103498051|K08472 mlo protein | (RefSeq) MLO-like protein 11	--	--	--	Mlo family	MLO-like protein 11 OS=Arabidopsis thaliana OX=3702 GN=MLO11 PE=2 SV=1	D	Cell cycle control, cell division, chromosome partitioning	PREDICTED: MLO-like protein 11 [Cucumis melo]
Cla97C05G095530	538	328	412	561	468	550	5.25265	3.8179	5.27222	7.59363	5.91854	6.58153	0.017604	0.792697	up	[H]	Coenzyme transport and metabolism	--	K14156|0|cmo:103489532|K14156 choline/ethanolamine kinase [EC:2.7.1.32 2.7.1.82] | (RefSeq) probable choline kinase 2	Glycerophospholipid metabolism (ko00564)	[M]	Cell wall/membrane/envelope biogenesis	Choline/ethanolamine kinase;; Phosphotransferase enzyme family	Probable choline kinase 2 OS=Arabidopsis thaliana OX=3702 GN=At1g74320 PE=2 SV=1	M	Cell wall/membrane/envelope biogenesis	PREDICTED: probable choline kinase 2 [Cucumis melo]
Cla97C09G175190	1101	971	974	1577	1312	922	6.36737	7.61539	4.82195	7.31198	6.17279	5.53126	0.0388661	0.822967	up	--	--	Cellular Component: integral component of nuclear inner membrane (GO:0005639);;	--	--	--	--	Man1-Src1p-C-terminal domain	--	S	Function unknown	PREDICTED: uncharacterized protein LOC101208017 isoform X1 [Cucumis sativus]
Cla97C01G024600	113	97	85	85	107	248	1.61566	1.59922	1.58406	1.66731	1.92247	4.26263	0.00422359	0.906001	up	--	--	Molecular Function: hydrolase activity, hydrolyzing O-glycosyl compounds (GO:0004553);; Biological Process: carbohydrate metabolic process (GO:0005975);; Cellular Component: integral component of membrane (GO:0016021);;	--	--	--	--	Glycosyl hydrolases family 17	Glucan endo-1,3-beta-glucosidase 11 OS=Arabidopsis thaliana OX=3702 GN=At1g32860 PE=1 SV=1	G	Carbohydrate transport and metabolism	PREDICTED: glucan endo-1,3-beta-glucosidase 11-like isoform X1 [Cucumis melo]
Cla97C08G161480	1310	440	1057	2480	2827	1009	19.6236	7.67397	20.6365	50.9851	53.4923	18.4587	0.00748614	1.32849	up	--	--	--	--	--	--	--	--	Protein POOR HOMOLOGOUS SYNAPSIS 1 OS=Arabidopsis thaliana OX=3702 GN=PHS1 PE=1 SV=1	S	Function unknown	protein POOR HOMOLOGOUS SYNAPSIS 1 [Cucurbita pepo subsp. pepo]
Cla97C05G106620	170	32	90	193	259	106	2.24568	0.492817	1.54797	3.55258	4.43368	1.70073	0.0401918	1.07185	up	--	--	Molecular Function: kinase activity (GO:0016301);; Biological Process: phosphorylation (GO:0016310);;	--	--	[C]	Energy production and conversion	CBS domain	SNF1-related protein kinase regulatory subunit gamma-1-like OS=Arabidopsis thaliana OX=3702 GN=CBSCBS2 PE=1 SV=1	S	Function unknown	SNF1-related protein kinase regulatory subunit gamma-1-like [Cucurbita maxima]
Cla97C10G196710	3490	1243	2530	6455	7289	1442	34.3301	21.5738	31.994	83.5626	89.2327	21.3903	0.0218152	1.1932	up	[R]	General function prediction only	--	K14962|0|cmo:103487117|K14962 COMPASS component SWD2 | (RefSeq) WD repeat-containing protein 82	mRNA surveillance pathway (ko03015)	[ABO]	RNA processing and modification;; Chromatin structure and dynamics;; Posttranslational modification, protein turnover, chaperones	WD domain, G-beta repeat;; Anaphase-promoting complex subunit 4 WD40 domain	Protein ANTHESIS POMOTING FACTOR 1 OS=Arabidopsis thaliana OX=3702 GN=APRF1 PE=2 SV=1	S	Function unknown	PREDICTED: WD repeat-containing protein 82 [Cucumis melo]
Cla97C09G172020	975	635	691	1549	1133	680	8.90287	6.87026	8.17705	19.6751	13.3391	7.56091	0.0245426	0.990377	up	--	--	Molecular Function: zinc ion binding (GO:0008270);; Biological Process: RNA modification (GO:0009451);; Cellular Component: chloroplast (GO:0009507);;	--	--	[R]	General function prediction only	PPR repeat;; PPR repeat family;; PPR repeat;; DYW family of nucleic acid deaminases;; Pentatricopeptide repeat domain;; Pentacotripeptide-repeat region of PRORP;; Tetratricopeptide repeat	Pentatricopeptide repeat-containing protein At5g48910 OS=Arabidopsis thaliana OX=3702 GN=PCMP-H38 PE=2 SV=1	S	Function unknown	pentatricopeptide repeat-containing protein At5g48910 [Cucurbita maxima]
Cla97C01G013790	1396	421	907	1598	1371	1036	6.28552	2.2889	5.29424	10.0202	7.80039	5.76028	0.0382728	0.942057	up	--	--	--	--	--	--	--	Protein of unknown function (DUF789)	--	S	Function unknown	PREDICTED: uncharacterized protein LOC101212209 [Cucumis sativus]
Cla97C09G175720	23	25	57	47	84	78	0.339333	0.443917	1.09723	0.967882	1.62613	1.41189	0.044012	1.01499	up	[C]	Energy production and conversion	Cellular Component: mitochondrial inner membrane (GO:0005743);; Biological Process: mitochondrial electron transport, ubiquinol to cytochrome c (GO:0006122);; Molecular Function: ubiquinol-cytochrome-c reductase activity (GO:0008121);; Molecular Function: electron carrier activity (GO:0009055);; Cellular Component: respiratory chain complex III (GO:0045275);; Molecular Function: metal ion binding…	K00412|0|mdm:13630213|K00412 ubiquinol-cytochrome c reductase cytochrome b subunit | (RefSeq) cob, C3258_p28; cob2	Oxidative phosphorylation (ko00190)	[C]	Energy production and conversion	Cytochrome b/b6/petB;; Cytochrome b(N-terminal)/b6/petB;; Cytochrome b(C-terminal)/b6/petD	Cytochrome b OS=Vicia faba OX=3906 GN=MT-CYB PE=3 SV=2	C	Energy production and conversion	apocytochrome b (mitochondrion) [Hevea brasiliensis]
Cla97C01G009950	10772	5985	7294	10523	8191	8812	106.772	70.7117	93.786	142.451	87.2676	106.335	0.0393936	0.715027	up	[G]	Carbohydrate transport and metabolism	Molecular Function: 6-phosphofructokinase activity (GO:0003872);; Molecular Function: ATP binding (GO:0005524);; Cellular Component: cytoplasm (GO:0005737);; Biological Process: fructose 6-phosphate metabolic process (GO:0006002);; Biological Process: carbohydrate phosphorylation (GO:0046835);; Molecular Function: diphosphate-fructose-6-phosphate 1-phosphotransferase activity (GO:0047334);; Biolo…	K00895|0|cmo:103498241|K00895 diphosphate-dependent phosphofructokinase [EC:2.7.1.90] | (RefSeq) pyrophosphate--fructose 6-phosphate 1-phosphotransferase subunit beta-like	Glycolysis / Gluconeogenesis (ko00010);; Pentose phosphate pathway (ko00030);; Fructose and mannose metabolism (ko00051)	[G]	Carbohydrate transport and metabolism	Phosphofructokinase	Pyrophosphate--fructose 6-phosphate 1-phosphotransferase subunit beta OS=Ricinus communis OX=3988 GN=PFP-BETA PE=3 SV=1	G	Carbohydrate transport and metabolism	PREDICTED: pyrophosphate--fructose 6-phosphate 1-phosphotransferase subunit beta-like [Cucumis melo]
Cla97C01G001110	2882	983	3056	3032	3134	5049	50.7585	5.47434	66.3044	69.6571	67.5076	103.494	0.024537	0.946953	up	[IQR]	Lipid transport and metabolism;; Secondary metabolites biosynthesis, transport and catabolism;; General function prediction only	--	--	--	[Q]	Secondary metabolites biosynthesis, transport and catabolism	short chain dehydrogenase;; Enoyl-(Acyl carrier protein) reductase;; KR domain;; NAD dependent epimerase/dehydratase family	Short-chain dehydrogenase TIC 32, chloroplastic OS=Pisum sativum OX=3888 GN=TIC32 PE=1 SV=1	S	Function unknown	PREDICTED: short-chain dehydrogenase TIC 32, chloroplastic-like [Cucumis melo]
Cla97C01G012440	642	1010	717	1023	2237	933	4.0763	7.90574	5.94514	9.80041	18.8985	7.63534	0.0112156	1.15516	up	[G]	Carbohydrate transport and metabolism	Molecular Function: catalytic activity (GO:0003824);;	K06617|0|cmo:103483741|K06617 raffinose synthase [EC:2.4.1.82] | (RefSeq) galactinol--sucrose galactosyltransferase-like	Galactose metabolism (ko00052)	--	--	Raffinose synthase or seed imbibition protein Sip1	Galactinol--sucrose galactosyltransferase OS=Pisum sativum OX=3888 GN=RFS PE=1 SV=1	S	Function unknown	PREDICTED: galactinol--sucrose galactosyltransferase-like [Cucumis melo]
Cla97C03G062880	534	255	602	2094	2607	575	5.97307	3.389	8.74025	32.6231	37.6459	7.83821	0.00081646	1.73236	up	[M]	Cell wall/membrane/envelope biogenesis	Biological Process: metabolic process (GO:0008152);; Molecular Function: hydrolase activity, acting on ester bonds (GO:0016788);;	K01114|0|csv:101218054|K01114 phospholipase C [EC:3.1.4.3] | (RefSeq) non-specific phospholipase C2	Inositol phosphate metabolism (ko00562);; Glycerophospholipid metabolism (ko00564);; Ether lipid metabolism (ko00565)	--	--	Phosphoesterase family	Non-specific phospholipase C2 OS=Arabidopsis thaliana OX=3702 GN=NPC2 PE=2 SV=1	M	Cell wall/membrane/envelope biogenesis	PREDICTED: non-specific phospholipase C2 [Cucumis sativus]
Cla97C08G158730	8644	5931	7953	13176	15220	6141	65.7713	53.2359	78.464	138.896	147.536	56.4835	0.0250552	1.01768	up	[G]	Carbohydrate transport and metabolism	Molecular Function: glucose-6-phosphate isomerase activity (GO:0004347);; Cellular Component: cytosol (GO:0005829);; Biological Process: gluconeogenesis (GO:0006094);; Biological Process: glycolytic process (GO:0006096);; Biological Process: defense response to fungus, incompatible interaction (GO:0009817);;	K01810|0|csv:101217944|K01810 glucose-6-phosphate isomerase [EC:5.3.1.9] | (RefSeq) glucose-6-phosphate isomerase, cytosolic	Glycolysis / Gluconeogenesis (ko00010);; Pentose phosphate pathway (ko00030);; Starch and sucrose metabolism (ko00500);; Amino sugar and nucleotide sugar metabolism (ko00520);; Carbon metabolism (ko01200)	[G]	Carbohydrate transport and metabolism	Phosphoglucose isomerase	Glucose-6-phosphate isomerase, cytosolic OS=Oenothera sinuata var. hirsuta OX=49758 GN=PGIC PE=3 SV=1	G	Carbohydrate transport and metabolism	PREDICTED: glucose-6-phosphate isomerase, cytosolic [Cucumis sativus]
Cla97C01G012930	43	15	78	266	777	11	1.06558	0.358593	2.31626	8.67616	22.7971	0.229121	0.0115721	1.36541	up	--	--	Cellular Component: nuclear nucleosome (GO:0000788);; Molecular Function: DNA binding (GO:0003677);; Biological Process: nucleosome assembly (GO:0006334);; Molecular Function: protein heterodimerization activity (GO:0046982);;	K11252|4.10009e-67|cmo:103500693|K11252 histone H2B | (RefSeq) histone H2B type 1-A-like	--	[B]	Chromatin structure and dynamics	Core histone H2A/H2B/H3/H4	Histone H2B.2 OS=Arabidopsis thaliana OX=3702 GN=At1g08170 PE=2 SV=1	B	Chromatin structure and dynamics	PREDICTED: histone H2B type 1-A-like [Cucumis melo]
Cla97C07G141500	1313	823	1705	1784	3229	1501	51.5478	26.062	60.473	71.1884	167.614	71.2317	0.0229632	1.05489	up	--	--	--	--	--	--	--	--	--	S	Function unknown	PREDICTED: uncharacterized protein LOC101222094 [Cucumis sativus]
Cla97C09G161910	342	260	322	304	434	374	2.76651	2.37464	3.19592	3.27788	4.46091	3.51241	0.03802	0.73914	up	--	--	Cellular Component: plasma membrane (GO:0005886);; Cellular Component: integral component of membrane (GO:0016021);;	--	--	--	--	Domain of unknown function (DUF588)	CASP-like protein 3A2 OS=Populus trichocarpa OX=3694 GN=POPTRDRAFT_751837 PE=2 SV=2	S	Function unknown	CASP-like protein 3A1 [Cucurbita pepo subsp. pepo]
Cla97C06G119890	68	3	37	128	151	61	0.396959	0.01414	0.421625	1.23888	1.42975	0.438106	0.0322031	1.17457	up	--	--	--	--	--	--	--	Uncharacterized conserved protein (DUF2358);; SOUL heme-binding protein	--	S	Function unknown	PREDICTED: uncharacterized protein LOC101205468 [Cucumis sativus]
Cla97C05G103220	586	408	360	413	612	590	6.2829	5.78278	5.34646	5.90829	7.95929	7.11681	0.014493	0.765681	up	--	--	Biological Process: transport (GO:0006810);; Cellular Component: integral component of membrane (GO:0016021);;	--	--	--	--	Mitochondrial carrier protein	--	S	Function unknown	mitochondrial arginine transporter BAC2 isoform X1 [Cucurbita moschata]
Cla97C07G129860	342	276	377	489	483	470	2.89525	2.8152	4.15499	6.63228	5.09026	4.98113	0.00745254	0.966456	up	--	--	Molecular Function: protein dimerization activity (GO:0046983);;	--	--	--	--	Helix-loop-helix DNA-binding domain	Transcription factor PIF1 OS=Arabidopsis thaliana OX=3702 GN=PIF1 PE=1 SV=1	K	Transcription	PREDICTED: transcription factor PIF1-like [Cucumis sativus]
Cla97C04G072040	756	211	2587	2852	6985	1916	5.30166	1.74388	23.4231	27.8543	63.3684	16.2843	0.0264077	1.21319	up	--	--	Cellular Component: integral component of membrane (GO:0016021);;	--	--	--	--	Plant protein of unknown function (DUF639)	--	S	Function unknown	PREDICTED: uncharacterized protein LOC101222504 [Cucumis sativus]
Cla97C10G202260	59	69	21	76	77	87	0.375718	0.523765	0.168305	0.678899	0.636446	0.680389	0.0198979	1.03706	up	[T]	Signal transduction mechanisms	Molecular Function: ATP binding (GO:0005524);; Biological Process: transport (GO:0006810);; Cellular Component: integral component of membrane (GO:0016021);; Molecular Function: ATPase activity (GO:0016887);;	--	--	[Q]	Secondary metabolites biosynthesis, transport and catabolism	ABC-2 type transporter;; Plant PDR ABC transporter associated;; ABC transporter;; AAA domain, putative AbiEii toxin, Type IV TA system	ABC transporter G family member 39 OS=Arabidopsis thaliana OX=3702 GN=ABCG39 PE=3 SV=1	V	Defense mechanisms	PREDICTED: ABC transporter G family member 39-like [Cucumis melo]
Cla97C04G068580	735	490	752	1033	848	724	17.2029	13.6107	22.8549	33.6731	25.6201	20.6432	0.0350524	0.844706	up	[S]	Function unknown	--	--	--	[S]	Function unknown	DTW domain	--	S	Function unknown	PREDICTED: DTW domain-containing protein 2 [Cucumis sativus]
Cla97C05G085960	15	33	96	231	629	48	0.21048	0.576361	1.84233	4.44829	12.1546	0.834018	0.00701789	1.47738	up	--	--	Molecular Function: transcription factor activity, sequence-specific DNA binding (GO:0003700);; Cellular Component: nucleus (GO:0005634);; Biological Process: regulation of transcription, DNA-templated (GO:0006355);; Molecular Function: sequence-specific DNA binding (GO:0043565);;	K09419|0|csv:101218269|K09419 heat shock transcription factor, other eukaryote | (RefSeq) heat stress transcription factor A-6b	--	[K]	Transcription	HSF-type DNA-binding	Heat stress transcription factor A-6b OS=Arabidopsis thaliana OX=3702 GN=HSFA6b PE=2 SV=1	K	Transcription	PREDICTED: heat stress transcription factor A-6b [Cucumis sativus]
Cla97C06G114580	1038	65	820	4037	6412	285	4.9798	0.369842	5.10282	26.9554	39.6847	1.66536	0.0114365	1.38158	up	[I]	Lipid transport and metabolism	Molecular Function: 3-hydroxyacyl-CoA dehydrogenase activity (GO:0003857);; Molecular Function: dodecenoyl-CoA delta-isomerase activity (GO:0004165);; Molecular Function: enoyl-CoA hydratase activity (GO:0004300);; Biological Process: fatty acid beta-oxidation (GO:0006635);; Molecular Function: 3-hydroxybutyryl-CoA epimerase activity (GO:0008692);; Cellular Component: glyoxysome (GO:0009514);; Mo…	K10527|0|csv:101210295|K10527 enoyl-CoA hydratase/3-hydroxyacyl-CoA dehydrogenase [EC:4.2.1.17 1.1.1.35 1.1.1.211] | (RefSeq) glyoxysomal fatty acid beta-oxidation multifunctional protein MFP-a-like	Fatty acid degradation (ko00071);; alpha-Linolenic acid metabolism (ko00592);; Fatty acid metabolism (ko01212)	[I]	Lipid transport and metabolism	3-hydroxyacyl-CoA dehydrogenase, NAD binding domain;; Enoyl-CoA hydratase/isomerase;; Enoyl-CoA hydratase/isomerase;; 3-hydroxyacyl-CoA dehydrogenase, C-terminal domain	Glyoxysomal fatty acid beta-oxidation multifunctional protein MFP-a OS=Cucumis sativus OX=3659 PE=1 SV=1	I	Lipid transport and metabolism	glyoxysomal fatty acid beta-oxidation multifunctional protein MFP-a [Cucumis sativus]
Cla97C10G204070	182	67	221	351	226	259	0.9151	0.410653	1.4341	2.58874	1.53385	1.55882	0.0334159	1.02336	up	--	--	--	--	--	--	--	--	--	--	--	hypothetical protein Csa_3G734990 [Cucumis sativus]
Cla97C10G190380	28	12	85	383	964	30	0.408674	0.177682	1.64474	7.8659	18.4237	0.573046	0.0035106	1.58884	up	--	--	Cellular Component: plasma membrane (GO:0005886);; Biological Process: response to oxidative stress (GO:0006979);; Cellular Component: integral component of membrane (GO:0016021);;	--	--	--	--	PLAC8 family	Protein PLANT CADMIUM RESISTANCE 8 OS=Arabidopsis thaliana OX=3702 GN=PCR8 PE=1 SV=2	U	Intracellular trafficking, secretion, and vesicular transport	PREDICTED: protein PLANT CADMIUM RESISTANCE 8 [Cucumis melo]
Cla97C06G124870	219	175	127	259	172	231	1.31011	1.2419	0.984218	2.15753	1.32676	1.67897	0.0156451	0.841434	up	--	--	Molecular Function: zinc ion binding (GO:0008270);;	--	--	[R]	General function prediction only	PPR repeat;; PPR repeat family;; PPR repeat;; DYW family of nucleic acid deaminases;; Pentatricopeptide repeat domain	Pentatricopeptide repeat-containing protein At1g18485 OS=Arabidopsis thaliana OX=3702 GN=PCMP-H8 PE=2 SV=2	S	Function unknown	PREDICTED: pentatricopeptide repeat-containing protein At1g18485 [Cucumis sativus]
Cla97C01G000320	837	386	374	434	646	797	12.89	7.19757	7.68815	9.81337	12.9552	15.1171	0.0411764	0.707112	up	--	--	Molecular Function: methyltransferase activity (GO:0008168);; Molecular Function: zinc ion binding (GO:0008270);; Biological Process: methylation (GO:0032259);;	--	--	[K]	Transcription	PHD-finger;; SET domain	Histone-lysine N-methyltransferase ATXR6 OS=Arabidopsis thaliana OX=3702 GN=ATXR6 PE=1 SV=1	S	Function unknown	histone-lysine N-methyltransferase ATXR6-like [Cucurbita pepo subsp. pepo]
Cla97C10G191000	3177	1353	1719	2357	2105	2635	33.6148	16.93	23.7136	35.2591	28.7116	34.1729	0.0468586	0.686636	up	[F]	Nucleotide transport and metabolism	Molecular Function: phosphoribosylamine-glycine ligase activity (GO:0004637);; Molecular Function: ATP binding (GO:0005524);; Biological Process: purine nucleobase biosynthetic process (GO:0009113);; Cellular Component: chloroplast stroma (GO:0009570);; Molecular Function: metal ion binding (GO:0046872);;	K01945|0|cmo:103493310|K01945 phosphoribosylamine--glycine ligase [EC:6.3.4.13] | (RefSeq) phosphoribosylamine--glycine ligase	Purine metabolism (ko00230)	[F]	Nucleotide transport and metabolism	Phosphoribosylglycinamide synthetase, ATP-grasp (A) domain;; Phosphoribosylglycinamide synthetase, N domain;; Phosphoribosylglycinamide synthetase, C domain;; ATP-grasp domain;; Carbamoyl-phosphate synthase L chain, ATP binding domain	Phosphoribosylamine--glycine ligase, chloroplastic OS=Arabidopsis thaliana OX=3702 GN=PUR2 PE=2 SV=2	F	Nucleotide transport and metabolism	PREDICTED: phosphoribosylamine--glycine ligase [Cucumis melo]
Cla97C10G187300	160	90	79	136	138	141	1.99736	1.39777	1.27393	2.37503	2.23008	2.14349	0.030416	0.820449	up	--	--	Cellular Component: cytoplasm (GO:0005737);; Biological Process: metal ion transport (GO:0030001);; Molecular Function: transition metal ion binding (GO:0046914);; Biological Process: cellular transition metal ion homeostasis (GO:0046916);;	--	--	[P]	Inorganic ion transport and metabolism	Heavy-metal-associated domain	Copper transport protein CCH OS=Arabidopsis thaliana OX=3702 GN=CCH PE=1 SV=1	S	Function unknown	hypothetical protein Csa_3G020590 [Cucumis sativus]
Cla97C08G149830	1232	722	1413	1924	2029	1648	20.0569	13.9395	29.8505	43.6043	42.5875	32.7036	0.00741739	1.09479	up	--	--	--	--	--	[O]	Posttranslational modification, protein turnover, chaperones	CS domain	Uncharacterized protein OsI_027940 OS=Oryza sativa subsp. indica OX=39946 GN=OsI_027940 PE=1 SV=2	S	Function unknown	uncharacterized protein At3g03773-like [Cucurbita moschata]
Cla97C09G180420	605	539	484	780	734	581	5.83664	6.54417	6.16966	10.8991	9.14788	6.59491	0.0163516	0.873252	up	--	--	--	--	--	--	--	--	--	S	Function unknown	PREDICTED: uncharacterized protein LOC101205581 [Cucumis sativus]
Cla97C07G135320	1028	612	2176	3632	6323	430	11.8048	8.47926	32.8585	59.0663	95.3084	6.11499	0.0384329	1.13196	up	--	--	Cellular Component: integral component of membrane (GO:0016021);;	--	--	[G]	Carbohydrate transport and metabolism	Protein of unknown function, DUF604;; Fringe-like	--	S	Function unknown	PREDICTED: uncharacterized protein LOC103493168 [Cucumis melo]
Cla97C01G024210	1965	1336	1682	2022	1631	2639	8.19121	6.64838	9.12278	11.8937	8.81692	13.3891	0.00264048	0.799692	up	--	--	Molecular Function: nucleotide binding (GO:0000166);; Molecular Function: nucleic acid binding (GO:0003676);;	--	--	[D]	Cell cycle control, cell division, chromosome partitioning	RNA recognition motif 2;; RNA recognition motif. (a.k.a. RRM, RBD, or RNP domain);; RNA recognition motif. (a.k.a. RRM, RBD, or RNP domain)	Protein MEI2-like 2 OS=Oryza sativa subsp. japonica OX=39947 GN=ML2 PE=2 SV=1	S	Function unknown	PREDICTED: protein MEI2-like 5 [Cucumis melo]
Cla97C03G054820	1491	1100	856	1315	1251	1166	17.7103	15.5064	13.1806	21.7379	19.1631	16.869	0.0393725	0.674629	up	[E]	Amino acid transport and metabolism	Molecular Function: argininosuccinate synthase activity (GO:0004055);; Molecular Function: ATP binding (GO:0005524);; Biological Process: arginine biosynthetic process (GO:0006526);;	K01940|0|csv:101215247|K01940 argininosuccinate synthase [EC:6.3.4.5] | (RefSeq) argininosuccinate synthase, chloroplastic	Arginine biosynthesis (ko00220);; Alanine, aspartate and glutamate metabolism (ko00250);; Biosynthesis of amino acids (ko01230)	[E]	Amino acid transport and metabolism	Arginosuccinate synthase	Argininosuccinate synthase, chloroplastic OS=Arabidopsis thaliana OX=3702 GN=At4g24830 PE=1 SV=3	E	Amino acid transport and metabolism	PREDICTED: argininosuccinate synthase, chloroplastic [Cucumis sativus]
Cla97C10G206200	6656	4995	6860	12508	15010	5624	41.0012	35.4287	52.36	103.63	120.607	40.6406	0.0111358	1.17274	up	[E]	Amino acid transport and metabolism	Molecular Function: calcium ion binding (GO:0005509);; Cellular Component: integral component of membrane (GO:0016021);;	--	--	--	--	PA domain	Vacuolar-sorting receptor 1 OS=Arabidopsis thaliana OX=3702 GN=VSR1 PE=1 SV=2	U	Intracellular trafficking, secretion, and vesicular transport	PREDICTED: vacuolar-sorting receptor 1 [Cucumis sativus]
Cla97C03G050840	3283	1858	2947	3279	4024	3001	20.4884	13.7613	23.9829	29.6283	32.2966	22.7681	0.03514	0.815791	up	--	--	Molecular Function: actin binding (GO:0003779);;	--	--	--	--	KIP1-like protein	Protein NETWORKED 4A OS=Arabidopsis thaliana OX=3702 GN=NET4A PE=2 SV=1	S	Function unknown	PREDICTED: protein NETWORKED 4A [Cucumis melo]
Cla97C05G109000	870	608	613	678	700	929	15.2926	11.9263	13.9967	15.4555	15.067	18.9636	0.00652202	0.653812	up	--	--	Molecular Function: ubiquitin-protein transferase activity (GO:0004842);; Cellular Component: nucleus (GO:0005634);; Biological Process: ubiquitin-dependent protein catabolic process (GO:0006511);; Biological Process: multicellular organism development (GO:0007275);; Molecular Function: zinc ion binding (GO:0008270);; Biological Process: protein ubiquitination (GO:0016567);; Molecular Function: l…	K04506|0|jcu:105631213|K04506 E3 ubiquitin-protein ligase SIAH1 [EC:2.3.2.27] | (RefSeq) E3 ubiquitin-protein ligase SINAT5-like	Ubiquitin mediated proteolysis (ko04120)	[R]	General function prediction only	Seven in absentia protein family	E3 ubiquitin-protein ligase DIS1 OS=Oryza sativa subsp. japonica OX=39947 GN=DIS1 PE=1 SV=1	O	Posttranslational modification, protein turnover, chaperones	E3 ubiquitin-protein ligase DIS1-like isoform X1 [Cucurbita pepo subsp. pepo]
Cla97C05G096310	284	232	297	427	746	217	2.59126	2.51888	3.50413	5.4044	8.74596	2.38919	0.0301101	1.06235	up	[IQ]	Lipid transport and metabolism;; Secondary metabolites biosynthesis, transport and catabolism	Biological Process: metabolic process (GO:0008152);; Cellular Component: integral component of membrane (GO:0016021);; Molecular Function: ligase activity (GO:0016874);;	K10526|0|csv:101221396|K10526 OPC-8:0 CoA ligase 1 [EC:6.2.1.-] | (RefSeq) 4-coumarate--CoA ligase-like 5	alpha-Linolenic acid metabolism (ko00592)	[I]	Lipid transport and metabolism	AMP-binding enzyme	4-coumarate--CoA ligase-like 5 OS=Arabidopsis thaliana OX=3702 GN=4CLL5 PE=1 SV=2	IQ	Lipid transport and metabolism;; Secondary metabolites biosynthesis, transport and catabolism	PREDICTED: 4-coumarate--CoA ligase-like 5 [Cucumis sativus]
Cla97C01G003100	976	963	1174	1503	1476	1780	15.0124	16.2768	23.3085	33.2897	29.1957	33.547	0.000676791	1.04354	up	[M]	Cell wall/membrane/envelope biogenesis	Molecular Function: UDP-glucose 4-epimerase activity (GO:0003978);; Biological Process: galactose metabolic process (GO:0006012);;	K01784|0|cmo:103482717|K01784 UDP-glucose 4-epimerase [EC:5.1.3.2] | (RefSeq) bifunctional UDP-glucose 4-epimerase and UDP-xylose 4-epimerase 1	Galactose metabolism (ko00052);; Amino sugar and nucleotide sugar metabolism (ko00520)	[M]	Cell wall/membrane/envelope biogenesis	GDP-mannose 4,6 dehydratase;; NAD dependent epimerase/dehydratase family;; Polysaccharide biosynthesis protein;; 3-beta hydroxysteroid dehydrogenase/isomerase family;; short chain dehydrogenase;; RmlD substrate binding domain;; Male sterility protein	Bifunctional UDP-glucose 4-epimerase and UDP-xylose 4-epimerase 1 OS=Arabidopsis thaliana OX=3702 GN=UGE1 PE=1 SV=2	M	Cell wall/membrane/envelope biogenesis	PREDICTED: bifunctional UDP-glucose 4-epimerase and UDP-xylose 4-epimerase 1 [Cucumis melo]
Cla97C01G012560	2038	2116	2076	1739	2600	2658	12.3442	15.3508	16.4678	14.7401	20.4175	19.7543	0.026503	0.653127	up	--	--	--	K17987|0|csv:101205935|K17987 next to BRCA1 gene 1 protein | (RefSeq) uncharacterized LOC101205935	--	[S]	Function unknown	Ig-like domain from next to BRCA1 gene;; PB1 domain;; Zinc finger, ZZ type	Protein NBR1 homolog OS=Arabidopsis thaliana OX=3702 GN=NBR1 PE=1 SV=1	S	Function unknown	protein NBR1 homolog [Cucurbita pepo subsp. pepo]
Cla97C10G205480	122	48	112	149	236	105	2.02443	0.936838	2.39966	3.43751	5.04003	2.11022	0.0396183	1.02499	up	--	--	--	--	--	--	--	DUF761-associated sequence motif	--	S	Function unknown	PREDICTED: uncharacterized protein LOC101211240 [Cucumis sativus]
Cla97C04G073210	259	4	457	1644	1786	120	19.2798	0.34089	44.0495	170.27	171.443	10.8695	0.0487743	1.05096	up	--	--	Cellular Component: cytoplasm (GO:0005737);;	--	--	--	--	--	--	S	Function unknown	uncharacterized protein LOC111453100 [Cucurbita moschata]
Cla97C08G148560	55229	35008	51774	91777	97306	32350	584.341	435.448	713.911	1362.06	1340.24	425.737	0.0361977	1.00234	up	[O]	Posttranslational modification, protein turnover, chaperones	Molecular Function: protein disulfide isomerase activity (GO:0003756);; Cellular Component: endoplasmic reticulum lumen (GO:0005788);; Cellular Component: integral component of membrane (GO:0016021);; Biological Process: cell redox homeostasis (GO:0045454);;	K09580|0|cmo:103504071|K09580 protein disulfide-isomerase A1 [EC:5.3.4.1] | (RefSeq) protein disulfide-isomerase-like	Protein processing in endoplasmic reticulum (ko04141)	[O]	Posttranslational modification, protein turnover, chaperones	Thioredoxin;; Thioredoxin-like domain;; Thioredoxin-like domain;; OST3 / OST6 family, transporter family;; Thioredoxin-like;; Thioredoxin-like;; AhpC/TSA family;; ERp29, N-terminal domain;; Glutaredoxin	Protein disulfide-isomerase OS=Datisca glomerata OX=34297 GN=PDI PE=2 SV=1	O	Posttranslational modification, protein turnover, chaperones	PREDICTED: protein disulfide-isomerase-like [Cucumis melo]
Cla97C10G204860	162	191	184	648	474	1690	2.3727	2.84279	3.147	10.8151	7.52765	24.4369	7.19403e-13	2.44632	up	--	--	--	--	--	--	--	--	--	S	Function unknown	uncharacterized protein LOC111482180 [Cucurbita maxima]
Cla97C03G059980	231	195	100	290	302	151	2.62174	2.64844	1.46687	4.60088	4.44572	2.11785	0.0395506	0.948602	up	--	--	Cellular Component: integral component of membrane (GO:0016021);;	--	--	--	--	Salt stress response/antifungal	Cysteine-rich repeat secretory protein 60 OS=Arabidopsis thaliana OX=3702 GN=CRRSP60 PE=1 SV=1	U	Intracellular trafficking, secretion, and vesicular transport	PREDICTED: cysteine-rich repeat secretory protein 60 [Cucumis melo]
Cla97C09G168450	1511	203	3093	12234	19696	2992	6.65161	1.15346	12.0713	60.0111	87.386	9.66919	0.00193131	1.69987	up	[T]	Signal transduction mechanisms	Biological Process: response to stress (GO:0006950);;	--	--	--	--	Universal stress protein family	Universal stress protein A-like protein OS=Arabidopsis thaliana OX=3702 GN=At3g01520 PE=1 SV=2	T	Signal transduction mechanisms	PREDICTED: universal stress protein in QAH/OAS sulfhydrylase 3&apos;region-like isoform X3 [Cucumis melo]
Cla97C07G133610	1028	558	695	1126	928	773	12.1314	7.46666	10.1859	17.4192	11.5295	10.5296	0.0394929	0.809798	up	[R]	General function prediction only	--	--	--	--	--	Rhodanese-like domain	Rhodanese-like domain-containing protein 7 OS=Arabidopsis thaliana OX=3702 GN=STR7 PE=2 SV=1	S	Function unknown	rhodanese-like domain-containing protein 7 [Cucurbita moschata]
Cla97C02G028600	41	3	44	82	309	31	0.602799	0.035333	0.880891	1.89319	6.75335	0.627709	0.0237956	1.23124	up	--	--	Cellular Component: nucleus (GO:0005634);; Biological Process: regulation of transcription, DNA-templated (GO:0006355);; Molecular Function: sequence-specific DNA binding (GO:0043565);;	--	--	[K]	Transcription	KNOX2 domain;; KNOX1 domain;; Homeobox KN domain;; ELK domain;; Homeobox domain	Homeobox protein SBH1 OS=Glycine max OX=3847 GN=H1 PE=2 SV=1	K	Transcription	homeobox protein SBH1-like [Momordica charantia]
Cla97C02G039420	578	477	402	459	529	552	10.954	9.6485	9.05816	11.1958	12.1346	11.3524	0.0276359	0.617173	up	--	--	Cellular Component: Elongator holoenzyme complex (GO:0033588);; Biological Process: single-organism process (GO:0044699);; Biological Process: regulation of biological process (GO:0050789);;	--	--	[S]	Function unknown	Elongation complex protein 6;; Elongator subunit Iki1	Elongator complex protein 6 OS=Arabidopsis thaliana OX=3702 GN=ELP6 PE=1 SV=1	K	Transcription	elongator complex protein 6 isoform X1 [Cucurbita pepo subsp. pepo]
Cla97C01G021390	133	293	203	213	241	388	1.24653	3.26609	2.47228	2.78459	2.91961	4.45185	0.0392085	0.770493	up	--	--	Molecular Function: transcription factor activity, sequence-specific DNA binding (GO:0003700);; Biological Process: regulation of transcription, DNA-templated (GO:0006355);; Molecular Function: sequence-specific DNA binding (GO:0043565);;	--	--	--	--	WRKY DNA -binding domain	Probable WRKY transcription factor 31 OS=Arabidopsis thaliana OX=3702 GN=WRKY31 PE=2 SV=1	K	Transcription	WRKY transcription factor 2-like protein [Luffa aegyptiaca]
Cla97C10G202320	187	11	99	246	542	102	2.60084	0.173061	1.77366	4.75303	9.7316	1.71639	0.032868	1.16997	up	--	--	Molecular Function: ATP binding (GO:0005524);; Cellular Component: nucleus (GO:0005634);; Biological Process: regulation of transcription, DNA-templated (GO:0006355);; Biological Process: developmental process (GO:0032502);;	--	--	--	--	WRC;; QLQ	Growth-regulating factor 4 OS=Arabidopsis thaliana OX=3702 GN=GRF4 PE=1 SV=1	K	Transcription	PREDICTED: growth-regulating factor 3-like [Cucumis sativus]
Cla97C04G078780	5736	1781	5244	20787	12969	4931	36.9467	13.6039	43.8181	186.41	107.781	38.6855	0.0030939	1.52929	up	[O]	Posttranslational modification, protein turnover, chaperones	Molecular Function: ATP binding (GO:0005524);; Cellular Component: integral component of membrane (GO:0016021);; Biological Process: protein metabolic process (GO:0019538);;	K03695|0|csv:101221981|K03695 ATP-dependent Clp protease ATP-binding subunit ClpB | (RefSeq) chaperone protein ClpB1	--	[O]	Posttranslational modification, protein turnover, chaperones	AAA domain (Cdc48 subfamily);; ATPase family associated with various cellular activities (AAA);; C-terminal, D2-small domain, of ClpB protein;; Clp amino terminal domain, pathogenicity island component;; AAA domain (dynein-related subfamily);; AAA ATPase domain;; Sigma-54 interaction domain;; AAA domain;; IstB-like ATP binding protein;; AAA domain;; RNA helicase	Chaperone protein ClpB1 OS=Arabidopsis thaliana OX=3702 GN=CLPB1 PE=1 SV=2	O	Posttranslational modification, protein turnover, chaperones	hypothetical protein Csa_1G039100 [Cucumis sativus]
Cla97C11G224270	989	534	665	1371	1640	783	14.4583	9.26733	12.6068	27.9015	30.9299	13.9444	0.00737511	1.18369	up	--	--	--	--	--	[C]	Energy production and conversion	CBS domain	CBS domain-containing protein CBSX5 OS=Arabidopsis thaliana OX=3702 GN=CBSX5 PE=2 SV=2	S	Function unknown	PREDICTED: CBS domain-containing protein CBSX5 [Cucumis melo]
Cla97C08G146230	28	3	84	653	1249	16	0.735529	0.081909	2.86727	23.9342	42.4618	0.51284	0.00927787	1.37604	up	--		Molecular Function: zinc ion binding (GO:0008270);;	--	--	[O]	Posttranslational modification, protein turnover, chaperones	Ring finger domain;; RING-H2 zinc finger domain;; Zinc finger, C3HC4 type (RING finger);; zinc-RING finger domain;; Zinc finger, C3HC4 type (RING finger);; RING-like zinc finger;; Zinc finger, C3HC4 type (RING finger);; RING-type zinc-finger;; Anaphase-promoting complex subunit 11 RING-H2 finger	E3 ubiquitin-protein ligase RING1 OS=Gossypium hirsutum OX=3635 GN=RING1 PE=1 SV=1	O	Posttranslational modification, protein turnover, chaperones	PREDICTED: RING-H2 finger protein ATL16-like [Cucumis sativus]
Cla97C03G066520	2244	2004	1748	1786	2540	2362	70.1967	74.3729	70.9213	77.731	102.447	90.0114	0.0190011	0.68264	up	[J]	Translation, ribosomal structure and biogenesis	Molecular Function: zinc ion binding (GO:0008270);; Molecular Function: guanine deaminase activity (GO:0008892);;	--	--	[F]	Nucleotide transport and metabolism	Cytidine and deoxycytidylate deaminase zinc-binding region;; MafB19-like deaminase	tRNA(adenine(34)) deaminase, chloroplastic OS=Arabidopsis thaliana OX=3702 GN=TADA PE=1 SV=1	FJ	Nucleotide transport and metabolism;; Translation, ribosomal structure and biogenesis	PREDICTED: guanine deaminase [Cucumis melo]
Cla97C01G025790	1293	969	1525	2535	2971	925	19.4447	16.9284	35.2426	52.1753	54.3113	17.5157	0.0295615	1.05967	up	[O]	Posttranslational modification, protein turnover, chaperones	Biological Process: nitrogen compound metabolic process (GO:0006807);; Molecular Function: nickel cation binding (GO:0016151);;	K03190|0|cmo:103484263|K03190 urease accessory protein | (RefSeq) urease accessory protein D	--	--	--	UreD urease accessory protein	Urease accessory protein D OS=Arabidopsis thaliana OX=3702 GN=URED PE=2 SV=1	O	Posttranslational modification, protein turnover, chaperones	PREDICTED: urease accessory protein D isoform X1 [Cucumis melo]
Cla97C10G188630	1647	774	2789	4929	7316	1188	8.81675	4.77779	19.6928	35.7826	49.8914	7.77364	0.0204889	1.23888	up	[P]	Inorganic ion transport and metabolism	Molecular Function: calcium:proton antiporter activity (GO:0015369);; Cellular Component: integral component of membrane (GO:0016021);; Biological Process: calcium ion transmembrane transport (GO:0070588);;	K07300|0|cmo:103491011|K07300 Ca2+:H+ antiporter | (RefSeq) vacuolar cation/proton exchanger 5	--	[P]	Inorganic ion transport and metabolism	Sodium/calcium exchanger protein	Vacuolar cation/proton exchanger 5 OS=Arabidopsis thaliana OX=3702 GN=CAX5 PE=2 SV=1	P	Inorganic ion transport and metabolism	PREDICTED: vacuolar cation/proton exchanger 5 isoform X1 [Cucumis melo]
Cla97C01G009720	464	635	531	1080	1053	695	2.70735	5.1269	4.13118	7.89698	7.9743	5.03023	0.00339648	1.1953	up	[L]	Replication, recombination and repair	--	--	--	--	--	Development and cell death domain	B2 protein OS=Daucus carota OX=4039 PE=2 SV=1	S	Function unknown	PREDICTED: uncharacterized protein LOC105436360 isoform X1 [Cucumis sativus]
Cla97C08G155070	1277	942	1393	1463	1280	1534	9.26238	8.43124	15.2739	16.5689	13.1493	14.8478	0.035801	0.70397	up	[G]	Carbohydrate transport and metabolism	Cellular Component: integral component of plasma membrane (GO:0005887);; Molecular Function: sucrose transmembrane transporter activity (GO:0008515);; Biological Process: sucrose transport (GO:0015770);;	K15378|0|csv:101220384|K15378 solute carrier family 45, member 1/2/4 | (RefSeq) SUT4; sucrose transport protein SUC4	--	[G]	Carbohydrate transport and metabolism	MFS/sugar transport protein;; PUCC protein	Sucrose transport protein SUC4 OS=Arabidopsis thaliana OX=3702 GN=SUC4 PE=1 SV=2	U	Intracellular trafficking, secretion, and vesicular transport	PREDICTED: sucrose transport protein SUC4 isoform X2 [Cucumis sativus]
Cla97C04G070590	946	525	619	1069	892	914	8.45249	5.56018	7.17573	13.2829	10.275	9.94767	0.00747017	0.947943	up	--	--	--	--	--	[R]	General function prediction only	PPR repeat family;; PPR repeat;; PPR repeat;; Pentatricopeptide repeat domain;; Pentacotripeptide-repeat region of PRORP	Pentatricopeptide repeat-containing protein At3g14730 OS=Arabidopsis thaliana OX=3702 GN=PCMP-E31 PE=2 SV=1	S	Function unknown	PREDICTED: pentatricopeptide repeat-containing protein At3g14730-like [Cucumis sativus]
Cla97C07G142520	394	350	219	469	407	372	3.97779	4.18715	2.86819	6.58568	5.29399	4.57054	0.0132354	0.895265	up	--	--	--	--	--	[R]	General function prediction only	PPR repeat family;; PPR repeat;; PPR repeat;; Pentatricopeptide repeat domain;; Pentacotripeptide-repeat region of PRORP	Pentatricopeptide repeat-containing protein At1g05670, mitochondrial OS=Arabidopsis thaliana OX=3702 GN=At1g05670 PE=2 SV=1	S	Function unknown	PREDICTED: pentatricopeptide repeat-containing protein At4g20090-like [Cucumis sativus]
Cla97C11G223640	3138	1685	2045	2843	2715	2872	13.2841	9.03588	10.9409	16.387	14.5045	14.5035	0.0144478	0.804755	up	--	--	--	--	--	--	--	TPL-binding domain in jasmonate signalling;; PHD-finger	Increased DNA methylation 1 OS=Arabidopsis thaliana OX=3702 GN=IDM1 PE=1 SV=1	S	Function unknown	PREDICTED: increased DNA methylation 1 isoform X1 [Cucumis melo]
Cla97C02G029110	154	154	80	122	124	183	1.85495	2.41355	1.1788	2.00149	1.96492	2.65393	0.0366458	0.638461	up	--	--	--	K08272|0|csv:101211517|K08272 calcium binding protein 39 | (RefSeq) putative MO25-like protein At5g47540	--	[S]	Function unknown	Mo25-like	Putative MO25-like protein At5g47540 OS=Arabidopsis thaliana OX=3702 GN=At5g47540 PE=2 SV=1	S	Function unknown	PREDICTED: putative MO25-like protein At5g47540 [Cucumis sativus]
Cla97C05G101160	226	217	136	290	220	251	1.61029	1.86208	1.22198	2.77793	2.01848	2.1668	0.0100918	0.896882	up	[R]	General function prediction only	Biological Process: defense response (GO:0006952);; Molecular Function: ADP binding (GO:0043531);;	--	--	--	--	NB-ARC domain;; Arabidopsis broad-spectrum mildew resistance protein RPW8	Probable disease resistance protein At4g33300 OS=Arabidopsis thaliana OX=3702 GN=At4g33300 PE=2 SV=3	S	Function unknown	PREDICTED: probable disease resistance protein At4g33300 [Cucumis melo]
Cla97C01G022870	8373	5047	9744	13427	24742	8292	49.3523	36.5351	75.8473	109.737	191.187	60.9594	0.0105798	1.2302	up	--	--	Cellular Component: cytoplasm (GO:0005737);; Molecular Function: ubiquitin protein ligase binding (GO:0031625);; Molecular Function: ubiquitin protein ligase activity (GO:0061630);;	K10581|0|csv:101204759|K10581 ubiquitin-conjugating enzyme E2 O [EC:2.3.2.24] | (RefSeq) probable ubiquitin-conjugating enzyme E2 24	Ubiquitin mediated proteolysis (ko04120)	[O]	Posttranslational modification, protein turnover, chaperones	Ubiquitin-conjugating enzyme	Probable ubiquitin-conjugating enzyme E2 24 OS=Arabidopsis thaliana OX=3702 GN=UBC24 PE=1 SV=1	O	Posttranslational modification, protein turnover, chaperones	hypothetical protein Csa_6G517350 [Cucumis sativus]
Cla97C11G223780	231	150	143	186	160	311	3.81324	2.8584	3.23636	4.56613	3.78643	6.97515	0.00299845	0.77733	up	--	--	Biological Process: double-strand break repair via homologous recombination (GO:0000724);; Cellular Component: nucleus (GO:0005634);; Molecular Function: zinc ion binding (GO:0008270);; Biological Process: positive regulation of cell proliferation (GO:0008284);; Biological Process: regulation of root meristem growth (GO:0010082);; Biological Process: protein sumoylation (GO:0016925);; Molecular F…	--	--	[R]	General function prediction only	Zinc-finger of the MIZ type in Nse subunit	E3 SUMO-protein ligase MMS21 OS=Arabidopsis thaliana OX=3702 GN=MMS21 PE=1 SV=1	L	Replication, recombination and repair	E3 SUMO-protein ligase MMS21 [Cucurbita maxima]
Cla97C05G084070	102	148	128	314	434	116	1.03096	2.02692	1.7694	4.61235	6.06447	1.51657	0.0091029	1.31689	up	[M]	Cell wall/membrane/envelope biogenesis	Molecular Function: heat shock protein binding (GO:0031072);; Molecular Function: unfolded protein binding (GO:0051082);;	--	--	--	--	Putative peptidoglycan binding domain	Protein disulfide isomerase pTAC5, chloroplastic OS=Arabidopsis thaliana OX=3702 GN=PTAC5 PE=1 SV=1	S	Function unknown	PREDICTED: uncharacterized protein LOC101215886 [Cucumis sativus]
Cla97C08G156380	340	151	392	266	461	665	7.2066	3.76382	10.7822	7.85376	13.0543	16.99	0.0396284	0.883223	up	--	--	--	--	--	--	--	--	EG45-like domain containing protein OS=Citrus jambhiri OX=64884 GN=CjBAp12 PE=1 SV=1	S	Function unknown	PREDICTED: EG45-like domain containing protein [Cucumis melo]
Cla97C06G125700	2633	151	2285	7929	11080	626	59.3135	4.01538	66.7671	250.894	327.569	17.0397	0.0290104	1.19375	up	--	--	Cellular Component: extracellular region (GO:0005576);; Cellular Component: cell wall (GO:0005618);; Biological Process: plant-type cell wall organization (GO:0009664);; Cellular Component: membrane (GO:0016020);;	--	--	--	--	Pollen allergen;; Lytic transglycolase	Expansin-A1 OS=Arabidopsis thaliana OX=3702 GN=EXPA1 PE=2 SV=1	G	Carbohydrate transport and metabolism	Alpha-expansin 3 [Cucumis sativus]
Cla97C09G178460	852	631	632	828	1189	836	12.3518	10.9497	11.9149	17.4672	23.5114	14.7371	0.01098	0.925233	up	--	--	Molecular Function: nucleotide binding (GO:0000166);; Molecular Function: nucleic acid binding (GO:0003676);;	--	--	--	--	RNA recognition motif. (a.k.a. RRM, RBD, or RNP domain)	Binding partner of ACD11 1 OS=Arabidopsis thaliana OX=3702 GN=BPA1 PE=1 SV=1	S	Function unknown	binding partner of ACD11 1-like [Cucurbita pepo subsp. pepo]
Cla97C03G060710	387	142	155	258	254	393	5.61032	2.4121	2.93212	5.15472	4.66993	6.93781	0.030228	0.829612	up	[I]	Lipid transport and metabolism	Biological Process: lipid metabolic process (GO:0006629);; Cellular Component: membrane (GO:0016020);; Molecular Function: lipase activity (GO:0016298);;	--	--	[I]	Lipid transport and metabolism	Serine aminopeptidase, S33;; alpha/beta hydrolase fold;; Alpha/beta hydrolase family;; Prolyl oligopeptidase family	Caffeoylshikimate esterase OS=Arabidopsis thaliana OX=3702 GN=CSE PE=1 SV=1	I	Lipid transport and metabolism	PREDICTED: caffeoylshikimate esterase [Cucumis melo]
Cla97C05G101300	1082	925	1095	1516	1588	1159	10.2382	10.6044	13.9333	20.688	20.1934	13.8543	0.0144952	0.926837	up	[J]	Translation, ribosomal structure and biogenesis	Molecular Function: nucleotide binding (GO:0000166);; Molecular Function: nucleic acid binding (GO:0003676);;	--	--	[R]	General function prediction only	RNA recognition motif. (a.k.a. RRM, RBD, or RNP domain);; RNA recognition motif;; RNA binding motif	Polyadenylate-binding protein RBP47C OS=Arabidopsis thaliana OX=3702 GN=RBP47C PE=2 SV=1	S	Function unknown	polyadenylate-binding protein RBP47C-like [Cucurbita pepo subsp. pepo]
Cla97C09G184400	315	459	385	631	1248	359	4.78454	8.66074	7.93001	13.4992	24.8337	7.15017	0.0146964	1.19238	up	--	--	Molecular Function: zinc ion transmembrane transporter activity (GO:0005385);; Cellular Component: plasma membrane (GO:0005886);; Cellular Component: integral component of membrane (GO:0016021);; Biological Process: zinc II ion transmembrane transport (GO:0071577);;	K14709|2.2116e-156|cmo:103489625|K14709 solute carrier family 39 (zinc transporter), member 1/2/3 | (RefSeq) zinc transporter 1	--	[P]	Inorganic ion transport and metabolism	ZIP Zinc transporter	Zinc transporter 1 OS=Arabidopsis thaliana OX=3702 GN=ZIP1 PE=2 SV=1	P	Inorganic ion transport and metabolism	PREDICTED: zinc transporter 1 [Cucumis melo]
Cla97C11G218900	223	212	305	407	388	448	2.82448	2.99137	2.47713	3.48234	3.36802	3.34277	0.00224421	1.1134	up	[G]	Carbohydrate transport and metabolism	Biological Process: metabolic process (GO:0008152);; Molecular Function: lyase activity (GO:0016829);;	--	--	--	--	KDPG and KHG aldolase	--	G	Carbohydrate transport and metabolism	KHG/KDPG aldolase isoform X4 [Cucurbita pepo subsp. pepo]
Cla97C01G014400	16	55	14	173	43	85	0.348	1.45958	0.402427	5.43094	1.23216	2.33741	0.00595481	1.47491	up	--	--	Cellular Component: nucleus (GO:0005634);; Cellular Component: cytoplasm (GO:0005737);; Cellular Component: integral component of membrane (GO:0016021);; Molecular Function: transferase activity, transferring glycosyl groups (GO:0016757);;	--	--	--	--	GDP-fucose protein O-fucosyltransferase	O-fucosyltransferase 38 OS=Arabidopsis thaliana OX=3702 GN=OFUT38 PE=2 SV=1	S	Function unknown	PREDICTED: uncharacterized protein At1g04910 [Cucumis sativus]
Cla97C10G185500	193	169	234	200	154	451	2.24206	2.57529	3.67746	3.02268	2.15655	6.25587	0.0429115	0.716251	up	[IQR]	Lipid transport and metabolism;; Secondary metabolites biosynthesis, transport and catabolism;; General function prediction only	Cellular Component: integral component of membrane (GO:0016021);;	--	--	[Q]	Secondary metabolites biosynthesis, transport and catabolism	short chain dehydrogenase;; Enoyl-(Acyl carrier protein) reductase;; KR domain	Short-chain dehydrogenase TIC 32, chloroplastic OS=Pisum sativum OX=3888 GN=TIC32 PE=1 SV=1	S	Function unknown	hypothetical protein Csa_3G003470 [Cucumis sativus]
Cla97C10G203640	1126	1087	873	1686	2348	1371	10.7599	10.7737	9.45516	29.8075	25.1909	13.9503	0.00123357	1.25142	up	--	--	--	--	--	--	--	--	--	S	Function unknown	PREDICTED: uncharacterized protein LOC105434959 [Cucumis sativus]
Cla97C04G072440	56	26	66	108	88	82	0.589352	0.319193	0.90904	1.59681	1.20458	1.0542	0.0242781	1.08861	up	--	--	Molecular Function: kinase activity (GO:0016301);; Biological Process: phosphorylation (GO:0016310);;	--	--	[T]	Signal transduction mechanisms	Phosphatidylinositol 3- and 4-kinase	Phosphatidylinositol 4-kinase gamma 1 OS=Arabidopsis thaliana OX=3702 GN=PI4KG1 PE=2 SV=1	S	Function unknown	PREDICTED: phosphatidylinositol 4-kinase gamma 8 [Cucumis sativus]
Cla97C06G115770	1100	1339	1210	1562	2598	1251	5.82031	7.87528	8.89321	13.2775	19.7349	8.70936	0.0200145	0.99135	up	[Q]	Secondary metabolites biosynthesis, transport and catabolism	Molecular Function: lactoylglutathione lyase activity (GO:0004462);; Cellular Component: mitochondrion (GO:0005739);; Biological Process: carbohydrate metabolic process (GO:0005975);;	--	--	[G]	Carbohydrate transport and metabolism	Glyoxalase/Bleomycin resistance protein/Dioxygenase superfamily;; Glyoxalase/Bleomycin resistance protein/Dioxygenase superfamily	--	E	Amino acid transport and metabolism	uncharacterized protein LOC111460456 [Cucurbita moschata]
Cla97C02G043630	264	124	349	527	1026	287	2.33771	1.29742	4.00453	6.49326	11.7075	3.09478	0.0104139	1.32025	up	--	--	--	--	--	--	--	Protein of unknown function (DUF688)	--	S	Function unknown	PREDICTED: uncharacterized protein LOC105435802 [Cucumis sativus]
Cla97C10G186570	1951	957	1254	1296	1728	1684	35.438	19.9347	30.4335	32.7764	40.0698	37.4387	0.0484028	0.678824	up	[GR]	Carbohydrate transport and metabolism;; General function prediction only	Biological Process: metabolic process (GO:0008152);; Molecular Function: hydrolase activity (GO:0016787);;	--	--	[R]	General function prediction only	Haloacid dehalogenase-like hydrolase;; haloacid dehalogenase-like hydrolase;; HAD-hyrolase-like	Haloacid dehalogenase-like hydrolase domain-containing protein Sgpp OS=Arabidopsis thaliana OX=3702 GN=SGPP PE=1 SV=2	S	Function unknown	haloacid dehalogenase-like hydrolase domain-containing protein Sgpp isoform X1 [Cucurbita moschata]
Cla97C01G011320	596	168	500	694	971	471	7.93252	2.87387	8.93924	14.1265	17.9766	8.64692	0.0381477	1.01775	up	--	--	Molecular Function: DNA binding (GO:0003677);; Cellular Component: nucleus (GO:0005634);; Biological Process: regulation of transcription, DNA-templated (GO:0006355);; Cellular Component: integral component of membrane (GO:0016021);;	--	--	--	--	No apical meristem (NAM) protein	NAC domain-containing protein 40 OS=Arabidopsis thaliana OX=3702 GN=NTL8 PE=1 SV=1	S	Function unknown	PREDICTED: NAC domain-containing protein 89-like isoform X2 [Cucumis melo]
Cla97C03G053640	223	388	267	273	290	627	2.22348	4.59966	3.45805	3.79114	3.73311	7.63039	0.0149735	0.783376	up	[P]	Inorganic ion transport and metabolism	Cellular Component: integral component of membrane (GO:0016021);;	--	--	--	--	Nodulin-like	Protein NUCLEAR FUSION DEFECTIVE 4 OS=Arabidopsis thaliana OX=3702 GN=NFD4 PE=3 SV=1	S	Function unknown	PREDICTED: protein NUCLEAR FUSION DEFECTIVE 4-like [Cucumis sativus]
Cla97C09G162540	664	737	639	994	2252	483	2.6469	3.47749	3.26346	5.44903	11.4584	2.31768	0.0254165	1.12055	up	[V]	Defense mechanisms	--	K05666|0|cmo:103500738|K05666 ATP-binding cassette, subfamily C (CFTR/MRP), member 2 | (RefSeq) ABC transporter C family member 8	--	[Q]	Secondary metabolites biosynthesis, transport and catabolism	ABC transporter;; ABC transporter transmembrane region;; AAA domain, putative AbiEii toxin, Type IV TA system;; P-loop containing region of AAA domain;; 50S ribosome-binding GTPase	ABC transporter C family member 8 OS=Arabidopsis thaliana OX=3702 GN=ABCC8 PE=2 SV=3	V	Defense mechanisms	PREDICTED: ABC transporter C family member 8 [Cucumis melo]
Cla97C08G153970	247	115	263	212	239	457	4.28619	2.35562	5.9191	5.11715	5.3408	9.66839	0.0425258	0.809605	up	--	--	--	--	--	--	--	F-box-like;; F-box domain	F-box protein At1g78100 OS=Arabidopsis thaliana OX=3702 GN=At1g78100 PE=1 SV=1	O	Posttranslational modification, protein turnover, chaperones	PREDICTED: F-box protein At1g22220 [Cucumis melo]
Cla97C11G211850	417	210	196	531	321	337	3.96525	2.3667	2.57125	7.31547	4.1239	4.17536	0.0195797	0.982568	up	--	--	--	--	--	[R]	General function prediction only	PPR repeat family;; PPR repeat;; Pentatricopeptide repeat domain;; PPR repeat;; Pentacotripeptide-repeat region of PRORP	Pentatricopeptide repeat-containing protein At3g29290 OS=Arabidopsis thaliana OX=3702 GN=EMB2076 PE=2 SV=1	S	Function unknown	PREDICTED: pentatricopeptide repeat-containing protein At3g29290 isoform X1 [Cucumis melo]
Cla97C06G125690	41	23	37	49	54	67	0.736347	0.524341	0.925845	1.12732	1.20107	0.9181	0.0143396	1.04158	up	--	--	Cellular Component: integral component of membrane (GO:0016021);;	--	--	--	--	--	Photosynthetic NDH subunit of subcomplex B 4, chloroplastic OS=Arabidopsis thaliana OX=3702 GN=PNSB4 PE=2 SV=1	S	Function unknown	PREDICTED: photosynthetic NDH subunit of subcomplex B 4, chloroplastic [Cucumis melo]
Cla97C07G135360	1463	900	1230	2794	2495	639	10.9281	8.43026	12.247	30.0257	24.4702	6.25221	0.0433578	1.01867	up	--	--	--	--	--	--	--	Sin3 binding region of histone deacetylase complex subunit SAP30	--	S	Function unknown	PREDICTED: uncharacterized protein LOC101209634 [Cucumis sativus]
Cla97C06G125870	343	314	268	281	691	326	7.21728	7.61736	7.31151	8.28562	18.9188	8.15386	0.0417448	0.906331	up	--	--	Molecular Function: protein dimerization activity (GO:0046983);;	--	--	--	--	--	Transcription factor bHLH47 OS=Arabidopsis thaliana OX=3702 GN=BHLH47 PE=1 SV=1	K	Transcription	PREDICTED: transcription factor bHLH47 [Cucumis sativus]
Citrullus_lanatus_newGene_1875	766	106	770	1698	1083	826	4.36161	0.693332	5.76649	15.1314	8.1936	5.96653	0.0339116	1.11718	up	--	--	--	--	--	[R]	General function prediction only	--	--	S	Function unknown	uncharacterized protein LOC111022423 [Momordica charantia]
Cla97C10G185920	1025	787	822	1357	1478	741	21.3766	19.4604	22.2195	39.3561	39.7466	18.8248	0.0328217	0.913207	up	--	--	--	--	--	--	--	--	--	S	Function unknown	uncharacterized protein LOC111465241 isoform X2 [Cucurbita maxima]
Cla97C01G009180	9826	7256	9082	9395	12073	9972	129.845	111.796	152.309	169.36	202.257	157.294	0.0253641	0.761903	up	--	--	--	--	--	--	--	--	--	S	Function unknown	PREDICTED: uncharacterized protein LOC105436169 [Cucumis sativus]
Cla97C02G026420	6000	3567	3806	6483	5594	5196	53.231	37.6184	43.8806	80.0977	64.0404	56.2237	0.0112347	0.886524	up	--	--	Biological Process: gene silencing by RNA (GO:0031047);; Cellular Component: cytoplasmic part (GO:0044444);; Biological Process: defense response to virus (GO:0051607);;	--	--	--	--	XS domain;; XS zinc finger domain	Protein SUPPRESSOR OF GENE SILENCING 3 OS=Arabidopsis thaliana OX=3702 GN=SGS3 PE=1 SV=1	S	Function unknown	PREDICTED: protein SUPPRESSOR OF GENE SILENCING 3 [Cucumis melo]
Cla97C09G173500	1603	1087	1562	1939	2517	1868	5.23823	5.00194	6.55846	12.872	18.9472	7.30672	0.00747167	1.01012	up	[HT]	Coenzyme transport and metabolism;; Signal transduction mechanisms	Molecular Function: protein kinase activity (GO:0004672);; Molecular Function: ATP binding (GO:0005524);; Biological Process: protein phosphorylation (GO:0006468);; Cellular Component: plastoglobule (GO:0010287);;	K08869|0|cmo:103490147|K08869 aarF domain-containing kinase | (RefSeq) uncharacterized aarF domain-containing protein kinase At1g71810, chloroplastic	--	[R]	General function prediction only	ABC1 family	Uncharacterized aarF domain-containing protein kinase At1g71810, chloroplastic OS=Arabidopsis thaliana OX=3702 GN=At1g71810 PE=1 SV=1	S	Function unknown	PREDICTED: uncharacterized aarF domain-containing protein kinase At1g71810, chloroplastic isoform X1 [Cucumis melo]
Cla97C06G122300	59	15	182	398	735	64	0.428325	0.121667	1.71743	4.02358	6.89526	0.563835	0.02093	1.26354	up	[E]	Amino acid transport and metabolism	--	K05387|0|cmo:103487307|K05387 glutamate receptor, ionotropic, plant | (RefSeq) glutamate receptor 2.7-like	--	[PET]	Inorganic ion transport and metabolism;; Amino acid transport and metabolism;; Signal transduction mechanisms	Receptor family ligand binding region;; Periplasmic binding protein;; Ligand-gated ion channel;; Ligated ion channel L-glutamate- and glycine-binding site;; Bacterial extracellular solute-binding proteins, family 3	Glutamate receptor 2.7 OS=Arabidopsis thaliana OX=3702 GN=GLR2.7 PE=2 SV=3	S	Function unknown	PREDICTED: glutamate receptor 2.7-like isoform X2 [Cucumis melo]
Cla97C05G079950	1485	1320	1471	1547	1604	2139	21.5776	21.4175	27.5494	18.9912	17.2208	19.7568	0.00158035	0.783067	up	--	--	Cellular Component: integral component of membrane (GO:0016021);;	--	--	[S]	Function unknown	Arv1-like family	--	S	Function unknown	PREDICTED: protein arv1 homolog isoform X2 [Cucumis sativus]
Cla97C00G000280	1966	366	774	2154	1490	1264	10.7681	2.3834	5.41794	15.9551	10.3453	8.46384	0.0445848	0.983634	up	--	--	Cellular Component: condensin complex (GO:0000796);; Biological Process: mitotic chromosome condensation (GO:0007076);;	K06678|0|cmo:103499307|K06678 condensin complex subunit 3 | (RefSeq) condensin complex subunit 3	--	[BD]	Chromatin structure and dynamics;; Cell cycle control, cell division, chromosome partitioning	Nuclear condensing complex subunits, C-term domain	--	BD	Chromatin structure and dynamics;; Cell cycle control, cell division, chromosome partitioning	PREDICTED: condensin complex subunit 3 [Cucumis melo]
Cla97C09G171660	430	265	336	579	454	328	10.7913	7.89215	10.9253	20.2398	14.7122	10.0365	0.0416299	0.863642	up	--	--	--	--	--	--	--	--	--	S	Function unknown	PREDICTED: uncharacterized protein LOC103497564 [Cucumis melo]
Cla97C01G018890	2318	1169	1685	2600	2614	1769	22.6798	13.5696	21.3935	35.3997	32.9743	21.0812	0.0275714	0.902986	up	--	--	Biological Process: regulation of transcription, DNA-templated (GO:0006355);;	--	--	--	--	GRAS domain family	SCARECROW-LIKE protein 7 OS=Populus euphratica OX=75702 GN=SCL7 PE=2 SV=1	K	Transcription	PREDICTED: scarecrow-like protein 4 [Cucumis sativus]
Cla97C03G067300	2353	1622	4500	8899	18592	1747	24.0245	19.7459	59.1886	125.596	242.852	21.9705	0.00919574	1.41058	up	[IQR]	Lipid transport and metabolism;; Secondary metabolites biosynthesis, transport and catabolism;; General function prediction only	Molecular Function: oxidoreductase activity (GO:0016491);; Biological Process: oxidation-reduction process (GO:0055114);;	--	--	[R]	General function prediction only	Enoyl-(Acyl carrier protein) reductase;; short chain dehydrogenase;; KR domain	NADPH-dependent aldehyde reductase 1, chloroplastic OS=Arabidopsis thaliana OX=3702 GN=ChlADR1 PE=1 SV=1	S	Function unknown	PREDICTED: glucose and ribitol dehydrogenase homolog 1 [Cucumis sativus]
Cla97C10G199360	3618	2705	3154	4004	4267	3468	27.7065	24.5724	31.3281	42.654	42.1328	32.3525	0.0192754	0.815316	up	--	--	Molecular Function: transcription factor activity, sequence-specific DNA binding (GO:0003700);; Biological Process: regulation of transcription, DNA-templated (GO:0006355);; Molecular Function: sequence-specific DNA binding (GO:0043565);;	--	--	--	--	bZIP transcription factor;; Basic region leucine zipper	bZIP transcription factor 17 OS=Arabidopsis thaliana OX=3702 GN=BZIP17 PE=1 SV=2	K	Transcription	PREDICTED: bZIP transcription factor 17-like [Cucumis melo]
Cla97C04G074050	1872	1398	2090	3211	3724	1654	10.5363	8.8403	14.8387	24.2633	26.1915	10.7819	0.0203192	1.04959	up	[T]	Signal transduction mechanisms	Molecular Function: DNA binding (GO:0003677);; Cellular Component: nucleus (GO:0005634);;	--	--	[S]	Function unknown	CG-1 domain;; Ankyrin repeats (3 copies);; IQ calmodulin-binding motif;; Ankyrin repeats (many copies);; Ankyrin repeat	Calmodulin-binding transcription activator 1 OS=Arabidopsis thaliana OX=3702 GN=CAMTA1 PE=1 SV=2	K	Transcription	PREDICTED: calmodulin-binding transcription activator 3-like isoform X2 [Cucumis melo]
Cla97C05G106870	137	84	73	139	90	160	1.23303	0.890158	0.855467	1.74566	1.04157	1.75644	0.0169628	0.848172	up	--	--	Molecular Function: zinc ion binding (GO:0008270);;	--	--	[R]	General function prediction only	PPR repeat family;; DYW family of nucleic acid deaminases;; PPR repeat;; Pentatricopeptide repeat domain;; PPR repeat	Pentatricopeptide repeat-containing protein At1g59720, chloroplastic/mitochondrial OS=Arabidopsis thaliana OX=3702 GN=PCMP-H51 PE=1 SV=2	S	Function unknown	PREDICTED: pentatricopeptide repeat-containing protein At1g59720, chloroplastic/mitochondrial [Cucumis melo]
Cla97C10G198940	264	182	195	234	248	331	2.38192	1.9513	2.27869	2.93948	2.88457	3.64369	0.00246354	0.82297	up	--	--	--	--	--	[R]	General function prediction only	PPR repeat;; PPR repeat family;; PPR repeat;; Pentatricopeptide repeat domain;; Tetratricopeptide repeat;; Tetratricopeptide repeat;; Pentacotripeptide-repeat region of PRORP;; DYW family of nucleic acid deaminases	Pentatricopeptide repeat-containing protein At2g35030, mitochondrial OS=Arabidopsis thaliana OX=3702 GN=PCMP-E15 PE=2 SV=1	S	Function unknown	pentatricopeptide repeat-containing protein At2g35030, mitochondrial [Cucurbita maxima]
Cla97C06G114860	6271	3178	5559	9295	8191	4200	87.5474	51.0584	94.0964	174.898	138.958	70.0047	0.0408736	0.9355	up	[M]	Cell wall/membrane/envelope biogenesis	Cellular Component: chloroplast stroma (GO:0009570);;	--	--	--	--	--	--	S	Function unknown	PREDICTED: uncharacterized protein LOC103497878 isoform X1 [Cucumis melo]
Cla97C06G117550	760	561	348	438	729	804	7.45603	6.52083	4.43244	6.01627	9.16895	9.60595	0.0218797	0.739321	up	[T]	Signal transduction mechanisms	Molecular Function: acid phosphatase activity (GO:0003993);; Biological Process: dephosphorylation (GO:0016311);; Molecular Function: metal ion binding (GO:0046872);;	--	--	[G]	Carbohydrate transport and metabolism	Calcineurin-like phosphoesterase;; Purple acid Phosphatase, N-terminal domain;; Iron/zinc purple acid phosphatase-like protein C	Purple acid phosphatase 15 OS=Arabidopsis thaliana OX=3702 GN=PAP15 PE=1 SV=1	S	Function unknown	PREDICTED: purple acid phosphatase 15 [Cucumis sativus]
Cla97C01G019010	459	62	306	752	712	329	8.03444	1.2803	6.93471	18.3002	16.0629	7.01346	0.0291671	1.14996	up	--	--	Molecular Function: DNA binding (GO:0003677);;	--	--	--	--	ZF-HD protein dimerisation region	Zinc-finger homeodomain protein 6 OS=Arabidopsis thaliana OX=3702 GN=ZHD6 PE=1 SV=1	S	Function unknown	PREDICTED: zinc-finger homeodomain protein 2 [Cucumis sativus]
Cla97C10G198380	801	939	737	829	762	1090	9.01171	12.6894	10.7721	12.8745	11.2464	15.0121	0.00819194	0.615727	up	[L]	Replication, recombination and repair	Molecular Function: DNA binding (GO:0003677);; Molecular Function: DNA-(apurinic or apyrimidinic site) lyase activity (GO:0003906);; Cellular Component: intracellular (GO:0005622);; Biological Process: DNA repair (GO:0006281);; Molecular Function: metal ion binding (GO:0046872);; Biological Process: nucleic acid phosphodiester bond hydrolysis (GO:0090305);;	K01142|0|csv:101209509|K01142 exodeoxyribonuclease III [EC:3.1.11.2] | (RefSeq) apurinic endonuclease-redox protein	Base excision repair (ko03410)	[L]	Replication, recombination and repair	Endonuclease/Exonuclease/phosphatase family;; SAP domain	DNA-(apurinic or apyrimidinic site) lyase, chloroplastic OS=Arabidopsis thaliana OX=3702 GN=ARP PE=1 SV=2	L	Replication, recombination and repair	hypothetical protein Csa_3G824160 [Cucumis sativus]
Cla97C03G052090	5531	3548	5497	9607	12839	5067	75.2787	57.444	97.1213	182.307	225.375	84.2449	0.00731649	1.23057	up	[T]	Signal transduction mechanisms	Molecular Function: protein serine/threonine phosphatase activity (GO:0004722);; Biological Process: protein dephosphorylation (GO:0006470);; Molecular Function: metal ion binding (GO:0046872);;	K14497|0|csv:101206871|K14497 protein phosphatase 2C [EC:3.1.3.16] | (RefSeq) probable protein phosphatase 2C 24	Plant hormone signal transduction (ko04075)	[T]	Signal transduction mechanisms	Protein phosphatase 2C;; Protein phosphatase 2C	Protein phosphatase 2C 3 OS=Arabidopsis thaliana OX=3702 GN=AIP1 PE=1 SV=1	T	Signal transduction mechanisms	PREDICTED: probable protein phosphatase 2C 24 [Cucumis sativus]
Cla97C09G164340	1852	376	1363	3053	2961	1811	13.7466	3.27921	13.1817	31.1723	28.1209	16.4008	0.0102653	1.27021	up	[P]	Inorganic ion transport and metabolism	Cellular Component: integral component of plasma membrane (GO:0005887);; Molecular Function: secondary active sulfate transmembrane transporter activity (GO:0008271);; Biological Process: sulfate transmembrane transport (GO:1902358);;	K17471|0|cmo:103500568|K17471 sulfate transporter 3 | (RefSeq) probable sulfate transporter 3.4	--	[P]	Inorganic ion transport and metabolism	Sulfate permease family;; STAS domain	Probable sulfate transporter 3.4 OS=Arabidopsis thaliana OX=3702 GN=SULTR3;4 PE=2 SV=1	P	Inorganic ion transport and metabolism	PREDICTED: probable sulfate transporter 3.4 [Cucumis melo]
Cla97C09G165530	5643	4957	6469	8475	7761	6687	29.1483	29.9459	39.1162	60.2305	51.1051	41.4755	0.0161929	0.885763	up	--	--	--	--	--	[D]	Cell cycle control, cell division, chromosome partitioning	--	DNA mismatch repair protein MSH6 OS=Arabidopsis thaliana OX=3702 GN=MSH6 PE=1 SV=2	S	Function unknown	PREDICTED: uncharacterized protein LOC101213167 isoform X1 [Cucumis sativus]
Cla97C08G157130	131	184	88	232	290	101	4.77513	7.97014	4.14766	11.765	13.6515	4.45854	0.0450297	0.985002	up	[J]	Translation, ribosomal structure and biogenesis	Molecular Function: translation initiation factor activity (GO:0003743);; Molecular Function: translation elongation factor activity (GO:0003746);; Biological Process: translational initiation (GO:0006413);; Biological Process: translational frameshifting (GO:0006452);; Molecular Function: ribosome binding (GO:0043022);; Biological Process: positive regulation of translational elongation (GO:0045…	K03263|8.49216e-114|cmo:103488350|K03263 translation initiation factor 5A | (RefSeq) eukaryotic translation initiation factor 5A-4-like	--	[J]	Translation, ribosomal structure and biogenesis	Eukaryotic elongation factor 5A hypusine, DNA-binding OB fold	Eukaryotic translation initiation factor 5A-2 OS=Nicotiana plumbaginifolia OX=4092 GN=EIF-5A2 PE=2 SV=1	J	Translation, ribosomal structure and biogenesis	PREDICTED: eukaryotic translation initiation factor 5A-4-like [Cucumis melo]
Cla97C04G076100	819	466	454	758	751	618	6.8171	4.57947	4.95993	8.81588	7.92872	6.224	0.0287572	0.81499	up	--	--	--	--	--	--	--	Glycogen recognition site of AMP-activated protein kinase	Protein PTST homolog 3, chloroplastic OS=Arabidopsis thaliana OX=3702 GN=PTST PE=1 SV=1	S	Function unknown	PREDICTED: uncharacterized protein LOC101203013 isoform X2 [Cucumis sativus]
Cla97C07G141250	479	202	292	1325	1106	287	14.4097	7.21066	11.7151	64.7908	50.1893	10.2656	0.00341085	1.50584	up	[O]	Posttranslational modification, protein turnover, chaperones	--	K13993|2.51752e-52|vvi:100244609|K13993 HSP20 family protein | (RefSeq) 17.4 kDa class III heat shock protein	Protein processing in endoplasmic reticulum (ko04141)	[O]	Posttranslational modification, protein turnover, chaperones	Hsp20/alpha crystallin family	17.4 kDa class III heat shock protein OS=Arabidopsis thaliana OX=3702 GN=HSP17.4B PE=2 SV=1	O	Posttranslational modification, protein turnover, chaperones	HSP19 [Citrullus lanatus]
Cla97C05G093830	94259	85038	78296	93400	83647	111362	1514.82	1621.4	1632.41	2088.17	1733.2	2180.29	0.00262492	0.682465	up	--	--	Molecular Function: adenosylmethionine decarboxylase activity (GO:0004014);; Biological Process: S-adenosylmethioninamine biosynthetic process (GO:0006557);; Biological Process: spermine biosynthetic process (GO:0006597);; Biological Process: spermidine biosynthetic process (GO:0008295);;	K01611|0|cmo:103500152|K01611 S-adenosylmethionine decarboxylase [EC:4.1.1.50] | (RefSeq) SAMDC; S-adenosylmethionine decarboxylase proenzyme	Cysteine and methionine metabolism (ko00270);; Arginine and proline metabolism (ko00330)	[T]	Signal transduction mechanisms	Adenosylmethionine decarboxylase	S-adenosylmethionine decarboxylase proenzyme OS=Catharanthus roseus OX=4058 GN=SAMDC PE=1 SV=1	E	Amino acid transport and metabolism	S-adenosylmethionine decarboxylase proenzyme [Cucumis melo]
Cla97C01G003980	5054	1971	3523	6852	6397	2483	73.641	34.0496	66.5323	139.08	120.339	43.9488	0.0497592	0.950937	up	[G]	Carbohydrate transport and metabolism	Molecular Function: catalytic activity (GO:0003824);; Biological Process: carbohydrate metabolic process (GO:0005975);;	K00616|0|cmo:103482639|K00616 transaldolase [EC:2.2.1.2] | (RefSeq) transaldolase	Pentose phosphate pathway (ko00030);; Carbon metabolism (ko01200);; Biosynthesis of amino acids (ko01230)	[G]	Carbohydrate transport and metabolism	Transaldolase/Fructose-6-phosphate aldolase	--	G	Carbohydrate transport and metabolism	uncharacterized protein LOC111023345 [Momordica charantia]
Cla97C01G000610	1703	599	1930	3764	3980	1051	27.8673	11.6269	41.8163	85.5491	83.748	22.0778	0.0273246	1.14767	up	--	--	Cellular Component: integral component of membrane (GO:0016021);;	--	--	--	--	--	--	S	Function unknown	PREDICTED: uncharacterized protein LOC105435425 [Cucumis sativus]
Cla97C07G133390	391	448	375	468	510	501	4.30471	6.04426	5.3538	7.02651	6.96485	6.62143	0.0126882	0.785627	up	[J]	Translation, ribosomal structure and biogenesis	Biological Process: tRNA N2-guanine methylation (GO:0002940);; Molecular Function: RNA binding (GO:0003723);; Molecular Function: tRNA (guanine-N2-)-methyltransferase activity (GO:0004809);; Cellular Component: nucleus (GO:0005634);; Cellular Component: mitochondrion (GO:0005739);; Cellular Component: plastid (GO:0009536);;	K00555|0|csv:101218946|K00555 tRNA (guanine26-N2/guanine27-N2)-dimethyltransferase [EC:2.1.1.215 2.1.1.216] | (RefSeq) tRNA (guanine(26)-N(2))-dimethyltransferase	--	[J]	Translation, ribosomal structure and biogenesis	N2,N2-dimethylguanosine tRNA methyltransferase	Probable tRNA (guanine(26)-N(2))-dimethyltransferase 1 OS=Arabidopsis thaliana OX=3702 GN=At5g15810 PE=2 SV=3	J	Translation, ribosomal structure and biogenesis	PREDICTED: tRNA (guanine(26)-N(2))-dimethyltransferase [Cucumis sativus]
Cla97C01G018570	457	104	405	1990	2083	275	3.95508	1.10266	4.41662	21.6372	22.8625	2.74869	0.00261342	1.6326	up	[E]	Amino acid transport and metabolism	Molecular Function: obsolete gamma-glutamyltransferase activity (GO:0003840);; Biological Process: glutathione metabolic process (GO:0006749);;	K18592|0|csv:101214973|K18592 gamma-glutamyltranspeptidase / glutathione hydrolase / leukotriene-C4 hydrolase [EC:2.3.2.2 3.4.19.13 3.4.19.14] | (RefSeq) gamma-glutamyltranspeptidase 1	Taurine and hypotaurine metabolism (ko00430);; Cyanoamino acid metabolism (ko00460);; Glutathione metabolism (ko00480);; Arachidonic acid metabolism (ko00590)	[E]	Amino acid transport and metabolism	Gamma-glutamyltranspeptidase	Glutathione hydrolase 1 OS=Arabidopsis thaliana OX=3702 GN=GGT1 PE=2 SV=1	E	Amino acid transport and metabolism	PREDICTED: gamma-glutamyltranspeptidase 1 [Cucumis sativus]
Cla97C09G172300	379	288	375	596	807	347	4.88187	4.40693	6.26411	10.6915	13.4177	5.45267	0.0149939	1.10472	up	--	--	Molecular Function: aspartic-type endopeptidase activity (GO:0004190);; Biological Process: proteolysis (GO:0006508);; Biological Process: protein catabolic process (GO:0030163);;	--	--	[O]	Posttranslational modification, protein turnover, chaperones	Xylanase inhibitor N-terminal;; Xylanase inhibitor C-terminal;; Eukaryotic aspartyl protease	Aspartyl protease family protein 2 OS=Arabidopsis thaliana OX=3702 GN=APF2 PE=2 SV=1	O	Posttranslational modification, protein turnover, chaperones	PREDICTED: aspartyl protease family protein 2 [Cucumis melo]
Cla97C10G202270	15	31	7	42	42	45	0.292018	0.707492	0.162119	1.13637	1.04627	1.06695	0.0103123	1.30319	up	--	--	Molecular Function: ATP binding (GO:0005524);; Cellular Component: integral component of membrane (GO:0016021);; Molecular Function: ATPase activity (GO:0016887);;	--	--	[Q]	Secondary metabolites biosynthesis, transport and catabolism	ABC-2 type transporter	Pleiotropic drug resistance protein 2 OS=Nicotiana plumbaginifolia OX=4092 GN=PDR2 PE=2 SV=1	V	Defense mechanisms	PREDICTED: ABC transporter G family member 39-like [Cucumis melo]
Cla97C10G205630	8422	5230	4851	8264	7370	8960	81.7446	60.2192	61.0753	111.587	92.2231	105.948	0.00103529	0.931425	up	[GHR]	Carbohydrate transport and metabolism;; Coenzyme transport and metabolism;; General function prediction only	Molecular Function: magnesium ion binding (GO:0000287);; Molecular Function: pyruvate decarboxylase activity (GO:0004737);; Molecular Function: thiamine pyrophosphate binding (GO:0030976);;	K01568|0|cmo:103486270|K01568 pyruvate decarboxylase [EC:4.1.1.1] | (RefSeq) PDC1; pyruvate decarboxylase 1	Glycolysis / Gluconeogenesis (ko00010)	[EH]	Amino acid transport and metabolism;; Coenzyme transport and metabolism	Thiamine pyrophosphate enzyme, N-terminal TPP binding domain;; Thiamine pyrophosphate enzyme, central domain;; Thiamine pyrophosphate enzyme, C-terminal TPP binding domain	Pyruvate decarboxylase 1 OS=Arabidopsis thaliana OX=3702 GN=PDC1 PE=2 SV=1	GH	Carbohydrate transport and metabolism;; Coenzyme transport and metabolism	pyruvate decarboxylase 1 [Cucumis melo]
Cla97C06G122360	1353	1803	1442	1964	2288	1849	44.2002	69.8894	61.1273	89.2761	96.3845	73.5983	0.0106699	0.893958	up	--	--	Cellular Component: integral component of membrane (GO:0016021);;	--	--	--	--	--	Protein GLUTAMINE DUMPER 3 OS=Arabidopsis thaliana OX=3702 GN=GDU3 PE=2 SV=1	U	Intracellular trafficking, secretion, and vesicular transport	PREDICTED: protein GLUTAMINE DUMPER 1-like [Cucumis sativus]
Cla97C02G043370	836	583	470	1047	646	616	10.5107	8.5972	6.9936	18.0147	10.183	8.94465	0.0433637	0.80734	up	[S]	Function unknown	--	--	--	--	--	DTW domain	--	S	Function unknown	PREDICTED: uncharacterized protein LOC101203963 [Cucumis sativus]
Cla97C05G107130	360	409	361	555	587	350	3.88421	5.11127	5.06005	8.47134	8.15367	4.64572	0.0364103	0.869729	up	[ER]	Amino acid transport and metabolism;; General function prediction only	Molecular Function: DNA binding (GO:0003677);; Molecular Function: DNA-directed DNA polymerase activity (GO:0003887);; Cellular Component: nucleus (GO:0005634);; Biological Process: DNA repair (GO:0006281);; Biological Process: DNA biosynthetic process (GO:0071897);;	K03512|0|cmo:103489040|K03512 DNA polymerase lambda [EC:2.7.7.7 4.2.99.-] | (RefSeq) DNA polymerase beta	Base excision repair (ko03410);; Non-homologous end-joining (ko03450)	[L]	Replication, recombination and repair	DNA polymerase beta palm;; DNA polymerase beta thumb;; Fingers domain of DNA polymerase lambda;; Helix-hairpin-helix domain	DNA polymerase lambda OS=Arabidopsis thaliana OX=3702 GN=POLL PE=1 SV=1	L	Replication, recombination and repair	PREDICTED: DNA polymerase beta isoform X1 [Cucumis melo]
Cla97C04G075920	396	187	555	813	847	474	1.75163	0.998361	3.31372	5.10154	4.95693	2.66853	0.022512	1.1075	up	[T]	Signal transduction mechanisms	Molecular Function: ATP binding (GO:0005524);; Biological Process: drug transmembrane transport (GO:0006855);; Molecular Function: xenobiotic-transporting ATPase activity (GO:0008559);; Cellular Component: integral component of membrane (GO:0016021);; Biological Process: xenobiotic transport (GO:0042908);;	--	--	[Q]	Secondary metabolites biosynthesis, transport and catabolism	ABC transporter	Putative white-brown complex homolog protein 30 OS=Arabidopsis thaliana OX=3702 GN=WBC30 PE=1 SV=3	V	Defense mechanisms	PREDICTED: putative white-brown complex homolog protein 30 isoform X1 [Cucumis melo]
Cla97C11G223530	769	543	304	713	599	623	8.76474	7.88103	4.86171	11.6383	8.15086	8.99624	0.0296063	0.796521	up	--	--	Molecular Function: double-stranded DNA binding (GO:0003690);; Molecular Function: zinc ion binding (GO:0008270);; Biological Process: phosphorylation (GO:0016310);; Molecular Function: nucleotide kinase activity (GO:0019201);; Molecular Function: polynucleotide 3'-phosphatase activity (GO:0046403);; Molecular Function: ATP-dependent polydeoxyribonucleotide 5'-hydroxyl-kinase activity (GO:0046404…	K08073|0|csv:101207352|K08073 bifunctional polynucleotide phosphatase/kinase [EC:3.1.3.32 2.7.1.78] | (RefSeq) polynucleotide 3'-phosphatase ZDP	--	[L]	Replication, recombination and repair	Polynucleotide kinase 3 phosphatase;; Poly(ADP-ribose) polymerase and DNA-Ligase Zn-finger region	Polynucleotide 3&apos;-phosphatase ZDP OS=Arabidopsis thaliana OX=3702 GN=ZDP PE=1 SV=1	E	Amino acid transport and metabolism	polynucleotide 3&apos;-phosphatase ZDP isoform X2 [Cucurbita pepo subsp. pepo]
Cla97C09G182000	35	18	20	242	236	59	0.090813	0.054623	0.067777	0.878504	0.7926	0.18763	1.36057e-05	2.28472	up	[L]	Replication, recombination and repair	Molecular Function: nucleotide binding (GO:0000166);; Molecular Function: DNA binding (GO:0003677);; Molecular Function: DNA-directed DNA polymerase activity (GO:0003887);; Biological Process: DNA replication (GO:0006260);; Biological Process: DNA repair (GO:0006281);; Molecular Function: zinc ion binding (GO:0008270);; Molecular Function: 3'-5' exonuclease activity (GO:0008408);; Cellular Compon…	K02324|0|csv:101208568|K02324 DNA polymerase epsilon subunit 1 [EC:2.7.7.7] | (RefSeq) DNA polymerase epsilon catalytic subunit A-like	Purine metabolism (ko00230);; Pyrimidine metabolism (ko00240);; DNA replication (ko03030);; Base excision repair (ko03410);; Nucleotide excision repair (ko03420)	[L]	Replication, recombination and repair	Domain of unknown function (DUF1744);; DNA polymerase family B, exonuclease domain;; DNA polymerase family B	DNA polymerase epsilon catalytic subunit A OS=Arabidopsis thaliana OX=3702 GN=POL2A PE=1 SV=1	L	Replication, recombination and repair	DNA polymerase epsilon catalytic subunit A-like isoform X1 [Momordica charantia]
Cla97C03G055020	14518	12092	14294	17483	20998	15280	178.134	174.541	230.664	298.704	332.073	228.017	0.0153487	0.879339	up	--	--	Biological Process: metal ion transport (GO:0030001);; Molecular Function: metal ion binding (GO:0046872);;	--	--	[P]	Inorganic ion transport and metabolism	Heavy-metal-associated domain	Heavy metal-associated isoprenylated plant protein 7 OS=Arabidopsis thaliana OX=3702 GN=HIPP07 PE=1 SV=1	S	Function unknown	hypothetical protein Csa_1G051620 [Cucumis sativus]
Cla97C09G175100	1109	687	913	1257	2473	1126	7.9465	5.63068	8.4103	11.6482	21.2458	9.77126	0.00686076	1.19414	up	[E]	Amino acid transport and metabolism	Molecular Function: transporter activity (GO:0005215);; Biological Process: transport (GO:0006810);; Cellular Component: integral component of membrane (GO:0016021);;	K14638|0|cmo:103503512|K14638 solute carrier family 15 (peptide/histidine transporter), member 3/4 | (RefSeq) protein NRT1/ PTR FAMILY 7.3-like	--	[E]	Amino acid transport and metabolism	POT family;; Major Facilitator Superfamily	Protein NRT1/ PTR FAMILY 7.3 OS=Arabidopsis thaliana OX=3702 GN=NPF7.3 PE=1 SV=2	E	Amino acid transport and metabolism	PREDICTED: protein NRT1/ PTR FAMILY 7.3-like [Cucumis melo]
Cla97C01G014110	2485	2075	1945	2708	3401	2170	13.2638	13.0461	13.4086	20.1064	23.3621	14.0452	0.0212249	0.861668	up	[L]	Replication, recombination and repair	Molecular Function: nucleotide binding (GO:0000166);; Molecular Function: DNA binding (GO:0003677);; Molecular Function: DNA-directed DNA polymerase activity (GO:0003887);; Biological Process: DNA replication (GO:0006260);; Molecular Function: 3'-5' exonuclease activity (GO:0008408);; Biological Process: DNA biosynthetic process (GO:0071897);; Biological Process: nucleic acid phosphodiester bond …	K02327|0|cmo:103500947|K02327 DNA polymerase delta subunit 1 [EC:2.7.7.7] | (RefSeq) DNA polymerase delta catalytic subunit	Purine metabolism (ko00230);; Pyrimidine metabolism (ko00240);; DNA replication (ko03030);; Base excision repair (ko03410);; Nucleotide excision repair (ko03420);; Mismatch repair (ko03430);; Homologous recombination (ko03440)	[L]	Replication, recombination and repair	DNA polymerase family B;; DNA polymerase family B, exonuclease domain;; C4-type zinc-finger of DNA polymerase delta;; DNA polymerase type B, organellar and viral	DNA polymerase delta catalytic subunit OS=Oryza sativa subsp. japonica OX=39947 GN=POLD1 PE=2 SV=1	L	Replication, recombination and repair	PREDICTED: DNA polymerase delta catalytic subunit [Cucumis melo]
Cla97C05G106180	720	310	921	955	2221	660	10.1433	4.1453	16.499	18.8811	40.8321	11.4029	0.031667	1.09995	up	--	--	--	--	--	[K]	Transcription	SRF-type transcription factor (DNA-binding and dimerisation domain)	Agamous-like MADS-box protein AGL30 OS=Arabidopsis thaliana OX=3702 GN=AGL30 PE=1 SV=1	K	Transcription	PREDICTED: agamous-like MADS-box protein AGL30 isoform X1 [Cucumis melo]
Cla97C05G081760	178	92	129	299	141	336	3.98108	2.60488	3.8473	10.2629	4.35875	10.2121	0.00165213	1.24791	up	--	--	Cellular Component: nucleus (GO:0005634);; Biological Process: DNA replication (GO:0006260);;	K10735|7.99763e-144|cmo:103483259|K10735 GINS complex subunit 4 | (RefSeq) DNA replication complex GINS protein SLD5	--	[L]	Replication, recombination and repair	DNA replication complex GINS protein SLD5 C-terminus;; GINS complex protein	--	S	Function unknown	PREDICTED: DNA replication complex GINS protein SLD5 isoform X1 [Cucumis melo]
Cla97C07G143370	561	199	461	985	973	348	5.76292	2.41254	6.15312	14.1061	12.9339	4.35678	0.0240991	1.13379	up	[C]	Energy production and conversion	Biological Process: steroid metabolic process (GO:0008202);; Cellular Component: integral component of membrane (GO:0016021);; Molecular Function: oxidoreductase activity, acting on CH-OH group of donors (GO:0016614);; Molecular Function: flavin adenine dinucleotide binding (GO:0050660);; Biological Process: oxidation-reduction process (GO:0055114);;	K09828|0|csv:101217570|K09828 Delta24-sterol reductase [EC:1.3.1.72 1.3.1.-] | (RefSeq) delta(24)-sterol reductase-like	Steroid biosynthesis (ko00100)	[R]	General function prediction only	FAD binding domain	Delta(24)-sterol reductase OS=Pisum sativum OX=3888 GN=DIM PE=1 SV=1	C	Energy production and conversion	PREDICTED: delta(24)-sterol reductase-like [Cucumis sativus]
Cla97C06G121240	769	993	606	1219	1455	558	45.1894	69.2802	46.2054	99.6887	110.28	39.9147	0.0492686	0.902988	up	--	--	--	--	--	--	--	--	--	S	Function unknown	hypothetical protein Csa_1G265650 [Cucumis sativus]
Cla97C01G017800	1089	1543	1210	1574	1960	1401	5.46799	9.16972	7.84949	10.7855	12.5713	8.39787	0.0249198	0.843108	up	--	--	--	--	--	--	--	--	--	S	Function unknown	PREDICTED: uncharacterized protein LOC101209129 isoform X2 [Cucumis sativus]
Cla97C02G040450	1524	611	1296	1782	2332	1353	13.3273	5.57681	14.8244	21.6846	25.626	14.5364	0.0211481	1.03218	up	--	--	--	--	--	--	--	--	Nuclear envelope-associated protein 2 OS=Arabidopsis thaliana OX=3702 GN=NEAP2 PE=1 SV=1	S	Function unknown	PREDICTED: myosin-2 heavy chain, non muscle-like [Cucumis melo]
Cla97C02G047850	4880	374	8115	18805	28890	1268	39.0596	3.38216	82.6615	209.561	294.049	12.0436	0.047949	1.07666	up	--	--	Biological Process: lipid metabolic process (GO:0006629);; Molecular Function: O-acyltransferase activity (GO:0008374);; Cellular Component: integral component of membrane (GO:0016021);;	K00679|0|csv:101215610|K00679 phospholipid:diacylglycerol acyltransferase [EC:2.3.1.158] | (RefSeq) putative phospholipid:diacylglycerol acyltransferase 2	Glycerolipid metabolism (ko00561)	[I]	Lipid transport and metabolism	Lecithin:cholesterol acyltransferase	Putative phospholipid:diacylglycerol acyltransferase 2 OS=Arabidopsis thaliana OX=3702 GN=PDAT2 PE=3 SV=1	S	Function unknown	PREDICTED: putative phospholipid:diacylglycerol acyltransferase 2 [Cucumis sativus]
Cla97C03G065340	1426	1079	971	1048	1125	1531	8.6991	7.78944	7.57832	8.78679	8.66436	11.2975	0.00311002	0.611188	up	[K]	Transcription	--	K15082|0|csv:101209944|K15082 DNA repair protein RAD7 | (RefSeq) uncharacterized LOC101209944	--	[R]	General function prediction only	Leucine Rich repeats (2 copies);; Leucine Rich repeat	F-box/LRR-repeat protein 4 OS=Arabidopsis thaliana OX=3702 GN=FBL4 PE=2 SV=1	S	Function unknown	uncharacterized protein LOC111484981 [Cucurbita maxima]
Cla97C01G016480	1025	164	1202	2534	4417	320	66.9369	12.6997	101.891	230.325	372.179	25.4707	0.0335741	1.16527	up	--	--	--	--	--	--	--	Late embryogenesis abundant protein 18	--	S	Function unknown	uncharacterized protein LOC111782271 [Cucurbita pepo subsp. pepo]
Cla97C11G222470	5030	4253	3977	6966	8524	3977	64.5859	64.7902	66.2458	124.454	141.136	62.2159	0.0164923	1.01554	up	[ER]	Amino acid transport and metabolism;; General function prediction only	Molecular Function: 4-hydroxyphenylpyruvate dioxygenase activity (GO:0003868);; Biological Process: aromatic amino acid family metabolic process (GO:0009072);; Molecular Function: metal ion binding (GO:0046872);; Biological Process: oxidation-reduction process (GO:0055114);;	K00457|0|csv:101215051|K00457 4-hydroxyphenylpyruvate dioxygenase [EC:1.13.11.27] | (RefSeq) 4-hydroxyphenylpyruvate dioxygenase	Ubiquinone and other terpenoid-quinone biosynthesis (ko00130);; Tyrosine metabolism (ko00350);; Phenylalanine metabolism (ko00360)	[E]	Amino acid transport and metabolism	Glyoxalase/Bleomycin resistance protein/Dioxygenase superfamily;; Glyoxalase/Bleomycin resistance protein/Dioxygenase superfamily	4-hydroxyphenylpyruvate dioxygenase OS=Arabidopsis thaliana OX=3702 GN=HPD PE=1 SV=2	E	Amino acid transport and metabolism	4-hydroxyphenylpyruvate dioxygenase [Cucurbita maxima]
Cla97C02G041640	1098	703	1861	11103	10400	1395	26.4088	20.1181	59.4043	378.254	330.197	40.8017	0.000307081	1.94138	up	--	--	Cellular Component: integral component of membrane (GO:0016021);;	--	--	--	--	--	Uncharacterized GPI-anchored protein At3g06035 OS=Arabidopsis thaliana OX=3702 GN=At3g06035 PE=2 SV=1	S	Function unknown	PREDICTED: uncharacterized GPI-anchored protein At3g06035 [Cucumis melo]
Cla97C01G025640	496	169	241	481	329	407	6.36638	2.46317	4.23495	9.02022	5.34811	6.73578	0.0424209	0.858764	up	[GR]	Carbohydrate transport and metabolism;; General function prediction only	Cellular Component: chloroplast stroma (GO:0009570);; Molecular Function: hydrolase activity (GO:0016787);;	--	--	--	--	--	CBBY-like protein OS=Arabidopsis thaliana OX=3702 GN=CBBY PE=1 SV=1	S	Function unknown	uncharacterized protein LOC111477887 isoform X1 [Cucurbita maxima]
Cla97C01G020980	1787	127	1694	4835	4442	1165	17.128	1.46912	21.599	64.026	54.1027	14.0506	0.0296383	1.18876	up	[G]	Carbohydrate transport and metabolism	Biological Process: metabolic process (GO:0008152);; Cellular Component: integral component of membrane (GO:0016021);; Molecular Function: transferase activity (GO:0016740);; Molecular Function: substrate-specific transmembrane transporter activity (GO:0022891);; Biological Process: transmembrane transport (GO:0055085);;	K08150|0|csv:101212285|K08150 MFS transporter, SP family, solute carrier family 2 (myo-inositol transporter), member 13 | (RefSeq) inositol transporter 4	--	[R]	General function prediction only	Sugar (and other) transporter;; Major Facilitator Superfamily	Inositol transporter 4 OS=Arabidopsis thaliana OX=3702 GN=INT4 PE=1 SV=1	G	Carbohydrate transport and metabolism	PREDICTED: inositol transporter 4 [Cucumis sativus]
Cla97C09G178470	477	342	285	400	458	497	9.38182	7.90095	7.03024	10.6813	11.3887	11.6759	0.0045549	0.817246	up	--	--	--	K12456|1.5209e-17|cmo:103498390|K12456 anaphase-promoting complex subunit 13 | (RefSeq) uncharacterized LOC103498390	--	--	--	Apc13p protein	Anaphase-promoting complex subunit 13 OS=Arabidopsis thaliana OX=3702 GN=APC13 PE=1 SV=1	S	Function unknown	hypothetical protein Csa_2G437080 [Cucumis sativus]
Cla97C02G040080	1703	1085	941	1710	1441	1251	7.34346	5.35626	5.47175	10.4705	8.31855	6.89279	0.0328338	0.781504	up	[K]	Transcription	Molecular Function: DNA binding (GO:0003677);; Molecular Function: DNA-directed 5'-3' RNA polymerase activity (GO:0003899);; Cellular Component: mitochondrion (GO:0005739);; Biological Process: transcription, DNA-templated (GO:0006351);;	K10908|0|cmo:103493541|K10908 DNA-directed RNA polymerase, mitochondrial [EC:2.7.7.6] | (RefSeq) DNA-directed RNA polymerase 3, chloroplastic	--	[KL]	Transcription;; Replication, recombination and repair	DNA-dependent RNA polymerase;; DNA-directed RNA polymerase N-terminal	DNA-directed RNA polymerase 3, chloroplastic OS=Nicotiana sylvestris OX=4096 GN=RPOT3 PE=2 SV=1	K	Transcription	PREDICTED: DNA-directed RNA polymerase 3, chloroplastic [Cucumis melo]
Cla97C02G028660	2086	239	2983	5493	9697	826	26.6051	3.61566	49.3755	97.4946	159.517	12.8296	0.0434148	1.10773	up	--	--	Biological Process: metabolic process (GO:0008152);; Molecular Function: transferase activity, transferring hexosyl groups (GO:0016758);;	--	--	[GC]	Carbohydrate transport and metabolism;; Energy production and conversion	UDP-glucoronosyl and UDP-glucosyl transferase	Anthocyanidin 3-O-glucoside 2&apos;&apos;-O-glucosyltransferase OS=Ipomoea purpurea OX=4121 GN=3GGT PE=2 SV=1	S	Function unknown	PREDICTED: anthocyanidin 3-O-glucoside 2&apos;&apos;-O-glucosyltransferase-like [Cucumis sativus]
Cla97C01G018800	2041	55	3216	11679	22899	306	18.8379	0.601682	37.7789	161.045	271.655	3.39818	0.0356464	1.1102	up	--	--	Molecular Function: nutrient reservoir activity (GO:0045735);;	--	--	--	--	Cupin	Vicilin-like seed storage protein At2g18540 OS=Arabidopsis thaliana OX=3702 GN=At2g18540 PE=3 SV=1	S	Function unknown	PreproMP73 [Cucumis sativus]
Cla97C07G141280	24	79	39	84	128	52	0.281803	1.13975	0.570259	1.32623	1.93196	0.728794	0.0497915	1.02313	up	--	--	Cellular Component: endoplasmic reticulum (GO:0005783);; Cellular Component: Golgi apparatus (GO:0005794);; Cellular Component: plasma membrane (GO:0005886);; Cellular Component: integral component of membrane (GO:0016021);; Biological Process: vesicle-mediated transport (GO:0016192);;	K08517|1.41386e-141|cmo:103499185|K08517 vesicle transport protein SEC22 | (RefSeq) 25.3 kDa vesicle transport protein-like	SNARE interactions in vesicular transport (ko04130);; Phagosome (ko04145)	[U]	Intracellular trafficking, secretion, and vesicular transport	Regulated-SNARE-like domain;; Synaptobrevin	25.3 kDa vesicle transport protein OS=Arabidopsis thaliana OX=3702 GN=SEC22 PE=2 SV=1	U	Intracellular trafficking, secretion, and vesicular transport	PREDICTED: 25.3 kDa vesicle transport protein-like [Cucumis melo]
Cla97C04G079380	206	382	294	1163	1582	88	2.70933	5.13504	6.45085	34.8177	42.0276	1.38036	0.0154826	1.32129	up	--	--	Cellular Component: integral component of membrane (GO:0016021);;	K17279|2.90698e-111|cmo:103485036|K17279 receptor expression-enhancing protein 5/6 | (RefSeq) HVA22-like protein a	--	[U]	Intracellular trafficking, secretion, and vesicular transport	TB2/DP1, HVA22 family	HVA22-like protein a OS=Arabidopsis thaliana OX=3702 GN=HVA22A PE=2 SV=1	U	Intracellular trafficking, secretion, and vesicular transport	PREDICTED: HVA22-like protein a [Cucumis melo]
Cla97C06G112420	225	1627	189	12	61	289	3.8048	33.2564	3.89507	0.215284	1.1555	6.03051	0.0440882	-1.10422	down	--	--	Molecular Function: DNA binding (GO:0003677);; Cellular Component: nucleus (GO:0005634);;	--	--	--	--	SBP domain	Squamosa promoter-binding-like protein 8 OS=Arabidopsis thaliana OX=3702 GN=SPL8 PE=1 SV=2	S	Function unknown	PREDICTED: squamosa promoter-binding-like protein 8 [Cucumis melo]
Cla97C02G029240	3167	4225	1724	927	419	1474	70.0191	110.818	49.4488	28.5125	11.9209	39.6861	0.00567119	-1.04467	down	--	--	Biological Process: response to light stimulus (GO:0009416);; Cellular Component: photosystem I (GO:0009522);; Cellular Component: chloroplast thylakoid membrane (GO:0009535);; Biological Process: photosynthesis, light harvesting in photosystem I (GO:0009768);; Cellular Component: chloroplast envelope (GO:0009941);; Cellular Component: plastoglobule (GO:0010287);; Cellular Component: integral com…	K08913|0|cmo:103500523|K08913 light-harvesting complex II chlorophyll a/b binding protein 2 | (RefSeq) chlorophyll a-b binding protein 151, chloroplastic	Photosynthesis - antenna proteins (ko00196)	--	--	Chlorophyll A-B binding protein	Chlorophyll a-b binding protein 151, chloroplastic OS=Gossypium hirsutum OX=3635 GN=CAB-151 PE=2 SV=2	J	Translation, ribosomal structure and biogenesis	PREDICTED: chlorophyll a-b binding protein 151, chloroplastic [Cucumis melo]
Cla97C11G221340	1529	1111	1383	404	381	1101	15.3747	12.5173	17.8156	5.32747	4.67594	12.7171	0.0315615	-0.653952	down	[G]	Carbohydrate transport and metabolism	Biological Process: double fertilization forming a zygote and endosperm (GO:0009567);; Cellular Component: integral component of membrane (GO:0016021);; Biological Process: transmembrane transport (GO:0055085);;	--	--	[G]	Carbohydrate transport and metabolism	Major Facilitator Superfamily;; Sugar (and other) transporter	--	G	Carbohydrate transport and metabolism	PREDICTED: high affinity nitrate transporter 2.5 [Cucumis sativus]
Cla97C06G122750	9165	8744	9203	3267	2363	7389	75.4303	85.3748	98.2637	37.4033	25.0708	74.0868	0.0288993	-0.6215	down	--	--	Molecular Function: SNARE binding (GO:0000149);; Molecular Function: SNAP receptor activity (GO:0005484);; Biological Process: intracellular protein transport (GO:0006886);; Biological Process: vesicle fusion (GO:0006906);; Cellular Component: endomembrane system (GO:0012505);; Cellular Component: integral component of membrane (GO:0016021);; Cellular Component: SNARE complex (GO:0031201);; Biolo…	--	--	--	--	Syntaxin 6, N-terminal	--	S	Function unknown	PREDICTED: uncharacterized protein LOC103494269 [Cucumis melo]
Cla97C02G029100	1943	1863	1350	571	498	1410	16.8411	19.1936	15.1849	6.88932	5.55137	14.9191	0.0139911	-0.602297	down	[J]	Translation, ribosomal structure and biogenesis	Molecular Function: threonine-tRNA ligase activity (GO:0004829);; Molecular Function: ATP binding (GO:0005524);; Cellular Component: mitochondrion (GO:0005739);; Biological Process: threonyl-tRNA aminoacylation (GO:0006435);; Cellular Component: chloroplast stroma (GO:0009570);; Biological Process: embryo development ending in seed dormancy (GO:0009793);;	K01868|0|csv:101211267|K01868 threonyl-tRNA synthetase [EC:6.1.1.3] | (RefSeq) probable threonine--tRNA ligase, cytoplasmic	Aminoacyl-tRNA biosynthesis (ko00970)	[J]	Translation, ribosomal structure and biogenesis	tRNA synthetase class II core domain (G, H, P, S and T);; Anticodon binding domain;; Threonyl and Alanyl tRNA synthetase second additional domain	Threonine--tRNA ligase, chloroplastic/mitochondrial 2 OS=Arabidopsis thaliana OX=3702 GN=EMB2761 PE=2 SV=1	J	Translation, ribosomal structure and biogenesis	threonine--tRNA ligase, chloroplastic/mitochondrial 2 [Cucurbita moschata]
Cla97C01G001980	602	4775	319	97	68	709	5.71657	53.8232	3.92474	1.27193	0.828507	8.49926	0.0240718	-1.23671	down	[G]	Carbohydrate transport and metabolism	Molecular Function: cellulase activity (GO:0008810);; Biological Process: cellulose catabolic process (GO:0030245);; Molecular Function: polysaccharide binding (GO:0030247);;	--	--	--	--	Glycosyl hydrolase family 9;; Carbohydrate binding domain CBM49	Endoglucanase 6 OS=Arabidopsis thaliana OX=3702 GN=At1g64390 PE=2 SV=2	G	Carbohydrate transport and metabolism	PREDICTED: endoglucanase 6-like [Cucumis sativus]
Cla97C01G015940	306	2286	286	46	18	339	3.1902	34.132	3.88996	0.697468	0.219297	4.43291	0.0170006	-1.30865	down	--	--	--	--	--	--	--	Remorin, C-terminal region	--	S	Function unknown	PREDICTED: uncharacterized protein LOC103484775 [Cucumis melo]
Cla97C02G039180	351	138	153	22	10	35	6.33524	2.95055	3.58763	0.547341	0.231781	0.762426	1.76787e-06	-2.1572	down	[I]	Lipid transport and metabolism	Molecular Function: hydrolase activity (GO:0016787);;	--	--	[I]	Lipid transport and metabolism	Serine aminopeptidase, S33;; alpha/beta hydrolase fold;; Alpha/beta hydrolase family;; Prolyl oligopeptidase family	Caffeoylshikimate esterase OS=Arabidopsis thaliana OX=3702 GN=CSE PE=1 SV=1	I	Lipid transport and metabolism	PREDICTED: caffeoylshikimate esterase [Cucumis sativus]
Cla97C05G083340	1167	10795	494	476	360	873	10.9408	120.725	5.92864	6.16274	4.35351	10.0221	0.0186119	-1.28235	down	[I]	Lipid transport and metabolism	Molecular Function: iron ion binding (GO:0005506);; Biological Process: fatty acid biosynthetic process (GO:0006633);; Cellular Component: integral component of membrane (GO:0016021);; Molecular Function: oxidoreductase activity (GO:0016491);; Biological Process: oxidation-reduction process (GO:0055114);;	K15404|0|csv:101203441|K15404 aldehyde decarbonylase [EC:4.1.99.5] | (RefSeq) protein ECERIFERUM 1	Cutin, suberine and wax biosynthesis (ko00073)	--	--	WAX2 C-terminal domain;; Fatty acid hydroxylase superfamily	Protein ECERIFERUM 1 OS=Arabidopsis thaliana OX=3702 GN=CER1 PE=1 SV=1	S	Function unknown	PREDICTED: protein ECERIFERUM 1 [Cucumis sativus]
Cla97C10G201480	860	1371	456	73	124	633	11.0806	20.9706	7.62273	1.29961	2.04964	9.94466	0.038137	-1.022	down	--	--	Molecular Function: aspartic-type endopeptidase activity (GO:0004190);; Biological Process: proteolysis (GO:0006508);;	--	--	[O]	Posttranslational modification, protein turnover, chaperones	Xylanase inhibitor C-terminal;; Xylanase inhibitor N-terminal;; Eukaryotic aspartyl protease	Probable aspartyl protease At4g16563 OS=Arabidopsis thaliana OX=3702 GN=At4g16563 PE=2 SV=1	O	Posttranslational modification, protein turnover, chaperones	PREDICTED: aspartic proteinase nepenthesin-2 [Cucumis melo]
Cla97C05G101920	3580	5215	58	32	42	48	39.2765	67.8882	0.825385	0.486901	0.581519	0.633736	1.8334e-05	-2.34972	down	[K]	Transcription	--	--	--	[R]	General function prediction only	Leucine Rich repeat;; F-box domain;; F-box-like;; Leucine Rich repeats (2 copies)	F-box protein At1g47056 OS=Arabidopsis thaliana OX=3702 GN=At1g47056 PE=2 SV=1	S	Function unknown	PREDICTED: F-box protein At1g47056-like [Cucumis sativus]
Cla97C10G186540	3856	11236	3372	1168	1567	3883	36.2238	125.495	41.1908	15.2233	18.9639	44.4083	0.0485335	-0.85851	down	[H]	Coenzyme transport and metabolism	Cellular Component: endosome (GO:0005768);; Cellular Component: vacuolar membrane (GO:0005774);; Cellular Component: trans-Golgi network (GO:0005802);; Molecular Function: methyltransferase activity (GO:0008168);; Cellular Component: plant-type cell wall (GO:0009505);; Cellular Component: integral component of membrane (GO:0016021);; Biological Process: methylation (GO:0032259);;	--	--	--	--	Putative S-adenosyl-L-methionine-dependent methyltransferase;; Methyltransferase domain;; Methyltransferase domain	Probable methyltransferase PMT14 OS=Arabidopsis thaliana OX=3702 GN=At4g18030 PE=2 SV=1	S	Function unknown	PREDICTED: probable methyltransferase PMT14 [Cucumis melo]
Cla97C01G023700	59	448	70	8	7	61	2.07663	18.7019	3.1734	0.345623	0.287405	2.58172	0.0147088	-1.33736	down	--	--	--	--	--	--	--	Domain of unknown function (DUF4228)	--	S	Function unknown	PREDICTED: uncharacterized protein LOC101214777 [Cucumis sativus]
Cla97C05G094060	678	304	110	0	0	25	21.4576	11.9021	4.70326	0	0	0.978946	0.00849511	-1.37945	down	--	--	Cellular Component: spindle (GO:0005819);; Cellular Component: microtubule (GO:0005874);; Biological Process: activation of protein kinase activity (GO:0032147);; Biological Process: regulation of mitotic spindle organization (GO:0060236);;	--	--	--	--	Targeting protein for Xklp2 (TPX2)	Protein TPX2 OS=Arabidopsis thaliana OX=3702 GN=TPX2 PE=1 SV=1	S	Function unknown	PREDICTED: protein TPX2-like [Cucumis sativus]
Cla97C05G083350	1992	7933	1636	954	911	1220	16.5154	80.7909	18.6868	11.5705	10.0955	12.2285	0.0361939	-0.9941	down	--	--	Molecular Function: iron ion binding (GO:0005506);; Biological Process: fatty acid biosynthetic process (GO:0006633);; Cellular Component: integral component of membrane (GO:0016021);; Molecular Function: oxidoreductase activity (GO:0016491);; Biological Process: oxidation-reduction process (GO:0055114);;	K15404|1.77629e-82|cmo:103483426|K15404 aldehyde decarbonylase [EC:4.1.99.5] | (RefSeq) protein ECERIFERUM 1-like	Cutin, suberine and wax biosynthesis (ko00073)	--	--	Fatty acid hydroxylase superfamily	Protein ECERIFERUM 1 OS=Arabidopsis thaliana OX=3702 GN=CER1 PE=1 SV=1	S	Function unknown	PREDICTED: protein ECERIFERUM 1-like isoform X3 [Cucumis melo]
Cla97C06G123680	2434	1521	1859	472	310	1407	164.514	122.001	163.05	44.3228	26.9741	115.818	0.0138081	-0.92459	down	--	--	Molecular Function: transferase activity (GO:0016740);;	--	--	--	--	--	--	S	Function unknown	uncharacterized protein LOC111789199 [Cucurbita pepo subsp. pepo]
Cla97C02G050090	818	2162	464	115	67	661	25.7039	80.6749	18.9052	4.99169	2.69295	25.3138	0.0265059	-1.15726	down	--	--	--	--	--	--	--	Probable lipid transfer;; Protease inhibitor/seed storage/LTP family	Protein YLS3 OS=Arabidopsis thaliana OX=3702 GN=YLS3 PE=2 SV=1	S	Function unknown	PREDICTED: protein YLS3 [Cucumis melo]
Cla97C02G033150	11876	16750	9634	1855	1956	11004	143.43	240.018	150.953	31.1543	30.4461	161.911	0.0442277	-0.886434	down	[O]	Posttranslational modification, protein turnover, chaperones	Biological Process: proteolysis (GO:0006508);; Molecular Function: cysteine-type peptidase activity (GO:0008234);; Molecular Function: 2-alkenal reductase [NAD(P)] activity (GO:0032440);; Biological Process: oxidation-reduction process (GO:0055114);;	--	--	[O]	Posttranslational modification, protein turnover, chaperones	Papain family cysteine protease;; Cathepsin propeptide inhibitor domain (I29);; Granulin	Cysteine proteinase RD21A OS=Arabidopsis thaliana OX=3702 GN=RD21A PE=1 SV=1	O	Posttranslational modification, protein turnover, chaperones	PREDICTED: low-temperature-induced cysteine proteinase-like [Cucumis melo]
Cla97C05G103950	1876	2409	1548	480	513	1712	17.7224	26.9432	18.7395	6.22117	6.28323	19.7179	0.0457531	-0.672868	down	--	--	Cellular Component: Golgi apparatus (GO:0005794);; Cellular Component: integral component of membrane (GO:0016021);; Molecular Function: O-acetyltransferase activity (GO:0016413);; Biological Process: cell wall organization or biogenesis (GO:0071554);;	--	--	--	--	GDSL/SGNH-like Acyl-Esterase family found in Pmr5 and Cas1p;; PMR5 N terminal Domain	Protein trichome birefringence-like 18 OS=Arabidopsis thaliana OX=3702 GN=TBL18 PE=2 SV=1	S	Function unknown	PREDICTED: protein trichome birefringence-like 18 [Cucumis melo]
Cla97C05G087260	226	1037	93	45	11	82	6.81633	37.6027	3.74708	1.90406	0.402145	2.98171	0.00388771	-1.56937	down	--	--	Cellular Component: plasma membrane (GO:0005886);; Cellular Component: integral component of membrane (GO:0016021);;	--	--	--	--	Domain of unknown function (DUF588)	CASP-like protein 1E2 OS=Glycine max OX=3847 PE=2 SV=1	S	Function unknown	hypothetical protein Csa_3G151490 [Cucumis sativus]
Cla97C10G191810	1493	1907	1911	233	329	1193	31.3026	46.7526	51.6042	6.72803	8.69564	30.097	0.00714481	-1.10031	down	--	--	Molecular Function: DNA binding (GO:0003677);; Cellular Component: membrane (GO:0016020);;	K09338|1.13107e-110|cmo:103491835|K09338 homeobox-leucine zipper protein | (RefSeq) homeobox-leucine zipper protein HAT22-like	--	[K]	Transcription	Homeobox domain;; Homeobox associated leucine zipper;; Homeobox KN domain	Homeobox-leucine zipper protein HAT22 OS=Arabidopsis thaliana OX=3702 GN=HAT22 PE=1 SV=1	K	Transcription	homeobox-leucine zipper protein HAT22-like [Momordica charantia]
Cla97C01G001350	323	4281	130	20	20	178	5.21981	82.2878	2.7177	0.435859	0.417558	3.49417	0.00227815	-1.66528	down	[GER]	Carbohydrate transport and metabolism;; Amino acid transport and metabolism;; General function prediction only	Cellular Component: integral component of membrane (GO:0016021);; Molecular Function: transmembrane transporter activity (GO:0022857);; Biological Process: transmembrane transport (GO:0055085);;	--	--	--	--	EamA-like transporter family	WAT1-related protein At3g30340 OS=Arabidopsis thaliana OX=3702 GN=At3g30340 PE=2 SV=1	S	Function unknown	PREDICTED: WAT1-related protein At3g30340-like [Cucumis sativus]
Cla97C10G196090	54	192	117	26	20	64	0.771897	3.07834	2.09919	0.460641	0.389344	1.04949	0.0488095	-0.971565	down	--	--	Molecular Function: DNA binding (GO:0003677);; Cellular Component: nucleus (GO:0005634);; Biological Process: regulation of transcription, DNA-templated (GO:0006355);;	--	--	--	--	MYB-CC type transfactor, LHEQLE motif;; Myb-like DNA-binding domain	Myb-related protein 2 OS=Arabidopsis thaliana OX=3702 GN=MYR2 PE=1 SV=1	K	Transcription	myb-related protein 2-like isoform X1 [Cucurbita maxima]
Cla97C05G089790	357	3993	232	134	92	263	3.43372	47.6025	2.71755	1.99643	1.18022	3.00277	0.00741486	-1.46152	down	[E]	Amino acid transport and metabolism	Molecular Function: 4-hydroxy-tetrahydrodipicolinate reductase (GO:0008839);; Biological Process: lysine biosynthetic process via diaminopimelate (GO:0009089);; Biological Process: oxidation-reduction process (GO:0055114);;	K16908|0|csv:101220039|K16908 chloroplast NAD(P)H dehydrogenase [EC:1.6.99.-] | (RefSeq) putative 4-hydroxy-tetrahydrodipicolinate reductase 3, chloroplastic	--	--	--	Dihydrodipicolinate reductase, N-terminus;; Dihydrodipicolinate reductase, C-terminus	Dihydrodipicolinate reductase-like protein CRR1, chloroplastic OS=Arabidopsis thaliana OX=3702 GN=DAPB3 PE=2 SV=1	E	Amino acid transport and metabolism	PREDICTED: dihydrodipicolinate reductase-like protein CRR1, chloroplastic isoform X3 [Cucumis melo]
[truncated: 663 more rows]
