# Supplementary material for: Metabolic, transcriptomic, and genetic analyses of candidate genes for seed size in watermelon
Source: Front Plant Sci. 2024 Jul 16;15:1394724. doi: 10.3389/fpls.2024.1394724 (PMC11286464; doi:10.3389/fpls.2024.1394724)
Supplement: Supplementary Table 7 — KEGG annotation of DEGs between BW85 and F211 at 17 DAP. [file Table_7.xlsx]

## Sheet: W13_W14_W15_vs_W16_W17_W18.KEGG
#KEGG_n	273	KEGG_N	4230
#Pathway	ko_ID	DEG	Gene	DEG_all	Gene_all
Plant hormone signal transduction	ko04075	24	258	273	4230	Cla97C01G000570;Cla97C01G011610;Cla97C01G016340;Cla97C02G042420;Cla97C02G042430;Cla97C02G048250;Cla97C03G052090;Cla97C03G063660;Cla97C04G073350;Cla97C05G089520;Cla97C05G091070;Cla97C05G096280;Cla97C05G101940;Cla97C07G131020;Cla97C07G132540;Cla97C07G133990;Cla97C08G151380;Cla97C08G156730;Cla97C09G162070;Cla97C09G162080;Cla97C09G164500;Cla97C10G186750;Cla97C10G205730;Cla97C11G210080	K14496+K14431+K14487+K14484+K14484+K14432+K14497+K14514+K14496+K14497+K14497+K14500+K14505+K14502+K13946+K13464+K14432+K14515+K14497+K14497+K14484+K14498+K14496+K14491
Starch and sucrose metabolism	ko00500	21	253	273	4230	Cla97C01G003970;Cla97C01G021790;Cla97C01G023850;Cla97C02G050220;Cla97C03G051130;Cla97C04G079520;Cla97C05G082830;Cla97C05G082930;Cla97C05G082940;Cla97C05G105810;Cla97C06G117670;Cla97C07G130930;Cla97C07G136190;Cla97C08G158730;Cla97C09G171410;Cla97C09G177130;Cla97C09G181420;Cla97C10G187520;Cla97C10G194010;Cla97C10G199940;Cla97C11G218530	K01193+K01051+K16055+K19892+K01087+K00695+K08679+K01051+K01051+K00688+K08679+K16055+K05350+K01810+K13648+K15920+K08678+K01087+K00695+K01188+K08679
Biosynthesis of amino acids	ko01230	14	210	273	4230	Cla97C01G003980;Cla97C01G016820;Cla97C02G037100;Cla97C02G043570;Cla97C03G054650;Cla97C03G054820;Cla97C06G113030;Cla97C06G127510;Cla97C06G127650;Cla97C08G161460;Cla97C09G174910;Cla97C09G175390;Cla97C10G193010;Cla97C11G211370	K00616+K14682+K01803+K00815+K00134+K01940+K13034+K01940+K01652+K14272+K01438+K01703+K00873+K01850
Amino sugar and nucleotide sugar metabolism	ko00520	14	131	273	4230	Cla97C01G001730;Cla97C01G003100;Cla97C01G004990;Cla97C05G082830;Cla97C06G117670;Cla97C07G135500;Cla97C07G136830;Cla97C08G158730;Cla97C09G171410;Cla97C09G177130;Cla97C09G181420;Cla97C10G191950;Cla97C11G213590;Cla97C11G218530	K01784+K01784+K01809+K08679+K08679+K01711+K12450+K01810+K13648+K15920+K08678+K12446+K00966+K08679
Carbon metabolism	ko01200	12	236	273	4230	Cla97C01G003980;Cla97C02G030880;Cla97C02G037100;Cla97C03G054650;Cla97C03G055760;Cla97C04G070690;Cla97C05G083420;Cla97C06G113030;Cla97C08G158730;Cla97C08G161460;Cla97C09G164100;Cla97C10G193010	K00616+K15893+K01803+K00134+K00605+K01070+K00028+K13034+K01810+K14272+K15919+K00873
Alanine, aspartate and glutamate metabolism	ko00250	10	54	273	4230	Citrullus_lanatus_newGene_3602;Cla97C01G018200;Cla97C02G045450;Cla97C03G054820;Cla97C04G073140;Cla97C06G127510;Cla97C07G140400;Cla97C08G161460;Cla97C09G183120;Cla97C10G205990	K01580+K01953+K01953+K01940+K00827+K01940+K00262+K14272+K01955+K00827
Purine metabolism	ko00230	10	155	273	4230	Cla97C01G014110;Cla97C01G016730;Cla97C03G061560;Cla97C05G086860;Cla97C08G150350;Cla97C09G166300;Cla97C09G182000;Cla97C10G191000;Cla97C10G193010;Cla97C11G219820	K02327+K00860+K14641+K00942+K00856+K03008+K02324+K01945+K00873+K01427
Inositol phosphate metabolism	ko00562	10	57	273	4230	Cla97C01G007880;Cla97C01G010270;Cla97C02G037100;Cla97C03G051570;Cla97C03G062880;Cla97C07G132660;Cla97C07G140270;Cla97C09G174480;Cla97C09G178660;Cla97C11G211290	K00889+K01092+K01803+K19517+K01114+K05857+K00469+K00913+K00913+K00888
Glycolysis / Gluconeogenesis	ko00010	10	111	273	4230	Cla97C01G009950;Cla97C01G023480;Cla97C02G037100;Cla97C02G042440;Cla97C03G054650;Cla97C06G123720;Cla97C08G158730;Cla97C10G193010;Cla97C10G205630;Cla97C11G221840	K00895+K01568+K01803+K00128+K00134+K01785+K01810+K00873+K01568+K00128
Phenylpropanoid biosynthesis	ko00940	10	180	273	4230	Cla97C01G020000;Cla97C03G050850;Cla97C05G089640;Cla97C05G098800;Cla97C07G136190;Cla97C09G165840;Cla97C09G180150;Cla97C10G195870;Cla97C10G199940;Cla97C11G219650	K00430+K00487+K00430+K00430+K05350+K01904+K00430+K09753+K01188+K00588
Protein processing in endoplasmic reticulum	ko04141	9	167	273	4230	Cla97C04G071950;Cla97C04G074210;Cla97C05G099440;Cla97C06G126870;Cla97C07G139440;Cla97C07G141250;Cla97C08G148560;Cla97C10G187290;Cla97C11G217390	K13993+K13993+K13993+K13525+K13993+K13993+K09580+K13993+K03283
Pentose and glucuronate interconversions	ko00040	9	109	273	4230	Cla97C01G021790;Cla97C02G042440;Cla97C05G082930;Cla97C05G082940;Cla97C05G084240;Cla97C07G129970;Cla97C10G197720;Cla97C11G218300;Cla97C11G221840	K01051+K00128+K01051+K01051+K01728+K01728+K01728+K01805+K00128
Plant-pathogen interaction	ko04626	8	117	273	4230	Cla97C01G013320;Cla97C03G061320;Cla97C05G091040;Cla97C07G133920;Cla97C07G134970;Cla97C07G144070;Cla97C10G197530;Cla97C11G211390	K13412+K18835+K05391+K13448+K13447+K05391+K05391+K05391
Cysteine and methionine metabolism	ko00270	8	86	273	4230	Cla97C01G021180;Cla97C02G043570;Cla97C02G043890;Cla97C04G073140;Cla97C05G093830;Cla97C06G113030;Cla97C10G205990;Cla97C11G206740	K05933+K00815+K05933+K00827+K01611+K13034+K00827+K00558
Galactose metabolism	ko00052	8	49	273	4230	Cla97C01G001730;Cla97C01G003100;Cla97C01G003970;Cla97C01G012440;Cla97C06G123720;Cla97C10G194470;Cla97C11G218690;Cla97C11G223970	K01784+K01784+K01193+K06617+K01785+K18819+K07407+K06617
Endocytosis	ko04144	8	146	273	4230	Cla97C01G007880;Cla97C02G037460;Cla97C02G041050;Cla97C05G082650;Cla97C05G109010;Cla97C07G140500;Cla97C09G164240;Cla97C11G217390	K00889+K19366+K10364+K10396+K12486+K01115+K19476+K03283
Photosynthesis	ko00195	8	71	273	4230	Cla97C01G009260;Cla97C01G015370;Cla97C02G027850;Cla97C05G096440;Cla97C07G137460;Cla97C07G137540;Cla97C10G188950;Cla97C11G222240	K02694+K02716+K02636+K02638+K03541+K02717+K08905+K03541
Fructose and mannose metabolism	ko00051	7	51	273	4230	Cla97C01G004990;Cla97C01G009950;Cla97C02G037100;Cla97C05G100190;Cla97C07G135500;Cla97C11G213590;Cla97C11G218300	K01809+K00895+K01803+K19355+K01711+K00966+K01805
Pyrimidine metabolism	ko00240	7	125	273	4230	Cla97C01G014110;Cla97C03G061560;Cla97C06G125470;Cla97C09G166300;Cla97C09G170950;Cla97C09G182000;Cla97C09G183120	K02327+K14641+K16904+K03008+K16904+K02324+K01955
Arginine biosynthesis	ko00220	7	36	273	4230	Cla97C01G016820;Cla97C03G054820;Cla97C06G127510;Cla97C07G140400;Cla97C08G161460;Cla97C09G174910;Cla97C11G219820	K14682+K01940+K01940+K00262+K14272+K01438+K01427
Base excision repair	ko03410	6	39	273	4230	Cla97C01G014110;Cla97C02G044760;Cla97C05G107130;Cla97C07G143470;Cla97C09G182000;Cla97C10G198380	K02327+K01246+K03512+K10747+K02324+K01142
Glycerophospholipid metabolism	ko00564	6	82	273	4230	Cla97C03G062880;Cla97C05G095530;Cla97C06G123800;Cla97C07G140500;Cla97C09G180920;Cla97C10G200040	K01114+K14156+K05929+K01115+K00006+K13523
Glycine, serine and threonine metabolism	ko00260	6	73	273	4230	Cla97C02G030880;Cla97C03G055760;Cla97C04G073140;Cla97C08G161460;Cla97C09G164100;Cla97C10G205990	K15893+K00605+K00827+K14272+K15919+K00827
mRNA surveillance pathway	ko03015	6	94	273	4230	Cla97C01G007820;Cla97C05G085150;Cla97C05G106960;Cla97C08G145800;Cla97C10G196710;Cla97C11G222360	K15542+K06269+K04382+K14404+K14962+K14325
Glycerolipid metabolism	ko00561	6	54	273	4230	Cla97C02G042440;Cla97C02G047850;Cla97C10G200040;Cla97C11G208050;Cla97C11G218690;Cla97C11G221840	K00128+K00679+K13523+K11155+K07407+K00128
Phosphatidylinositol signaling system	ko04070	6	51	273	4230	Cla97C01G007880;Cla97C01G010270;Cla97C07G132660;Cla97C09G174480;Cla97C09G178660;Cla97C11G211290	K00889+K01092+K05857+K00913+K00913+K00888
Ubiquinone and other terpenoid-quinone biosynthesis	ko00130	6	46	273	4230	Cla97C01G022220;Cla97C02G043570;Cla97C03G050850;Cla97C07G134930;Cla97C09G165840;Cla97C11G222470	K03809+K00815+K00487+K06126+K01904+K00457
Glutathione metabolism	ko00480	6	72	273	4230	Cla97C01G002890;Cla97C01G018570;Cla97C05G083630;Cla97C07G128300;Cla97C11G208340;Cla97C11G220240	K00432+K18592+K01469+K00432+K18592+K00434
Porphyrin and chlorophyll metabolism	ko00860	6	46	273	4230	Cla97C02G038280;Cla97C02G043280;Cla97C02G044700;Cla97C04G071470;Cla97C05G084440;Cla97C05G087230	K13545+K00218+K01772+K04035+K18010+K19073
Arginine and proline metabolism	ko00330	6	51	273	4230	Cla97C01G016510;Cla97C02G042440;Cla97C05G087090;Cla97C05G093830;Cla97C06G115090;Cla97C11G221840	K00472+K00128+K00472+K01611+K00472+K00128
Fatty acid metabolism	ko01212	6	64	273	4230	Cla97C01G004450;Cla97C03G065050;Cla97C05G103770;Cla97C06G112610;Cla97C06G114580;Cla97C10G200350	K01074+K09458+K10258+K01897+K10527+K10256
Ubiquitin mediated proteolysis	ko04120	5	99	273	4230	Cla97C01G009980;Cla97C01G022870;Cla97C05G083110;Cla97C05G109000;Cla97C06G113960	K10143+K10581+K10571+K04506+K10581
Cyanoamino acid metabolism	ko00460	5	76	273	4230	Cla97C01G018570;Cla97C06G113030;Cla97C07G136190;Cla97C10G199940;Cla97C11G208340	K18592+K13034+K05350+K01188+K18592
Phenylalanine metabolism	ko00360	5	62	273	4230	Cla97C02G043570;Cla97C03G050850;Cla97C09G165840;Cla97C11G219650;Cla97C11G222470	K00815+K00487+K01904+K00588+K00457
Photosynthesis - antenna proteins	ko00196	5	19	273	4230	Cla97C01G024340;Cla97C02G029240;Cla97C03G062230;Cla97C04G073760;Cla97C08G146000	K08912+K08913+K08909+K08915+K08916
Valine, leucine and isoleucine degradation	ko00280	5	43	273	4230	Cla97C02G042440;Cla97C04G073140;Cla97C05G087770;Cla97C10G205990;Cla97C11G221840	K00128+K00827+K09699+K00827+K00128
Pyruvate metabolism	ko00620	5	80	273	4230	Cla97C02G042440;Cla97C05G083420;Cla97C10G193010;Cla97C10G200870;Cla97C11G221840	K00128+K00028+K00873+K00102+K00128
2-Oxocarboxylic acid metabolism	ko01210	5	48	273	4230	Cla97C01G016820;Cla97C06G127650;Cla97C08G161460;Cla97C09G174910;Cla97C09G175390	K14682+K01652+K14272+K01438+K01703
Tryptophan metabolism	ko00380	5	36	273	4230	Cla97C02G042440;Cla97C03G054230;Cla97C08G155560;Cla97C08G161510;Cla97C11G221840	K00128+K07408+K11816+K16903+K00128
Cutin, suberine and wax biosynthesis	ko00073	5	26	273	4230	Cla97C02G048160;Cla97C05G083330;Cla97C05G083340;Cla97C05G083350;Cla97C07G140550	K13356+K15404+K15404+K15404+K15403
DNA replication	ko03030	4	45	273	4230	Cla97C01G014110;Cla97C07G142670;Cla97C07G143470;Cla97C09G182000	K02327+K10743+K10747+K02324
Steroid biosynthesis	ko00100	4	26	273	4230	Cla97C07G143370;Cla97C08G160430;Cla97C10G187720;Cla97C10G195070	K09828+K00511+K14423+K00559
Taurine and hypotaurine metabolism	ko00430	4	13	273	4230	Citrullus_lanatus_newGene_3602;Cla97C01G018570;Cla97C04G072080;Cla97C11G208340	K01580+K18592+K10712+K18592
Ascorbate and aldarate metabolism	ko00053	4	45	273	4230	Cla97C02G042440;Cla97C07G140270;Cla97C11G220240;Cla97C11G221840	K00128+K00469+K00434+K00128
Phagosome	ko04145	4	67	273	4230	Cla97C02G036250;Cla97C02G037530;Cla97C05G095370;Cla97C07G141280	K04392+K04392+K02150+K08517
Peroxisome	ko04146	4	82	273	4230	Cla97C02G048160;Cla97C06G112610;Cla97C06G120130;Cla97C09G184260	K13356+K01897+K03426+K13237
Arachidonic acid metabolism	ko00590	4	13	273	4230	Cla97C01G002890;Cla97C01G018570;Cla97C07G128300;Cla97C11G208340	K00432+K18592+K00432+K18592
Carbon fixation in photosynthetic organisms	ko00710	4	70	273	4230	Cla97C02G037100;Cla97C03G054650;Cla97C05G083420;Cla97C08G161460	K01803+K00134+K00028+K14272
Fatty acid degradation	ko00071	4	39	273	4230	Cla97C02G042440;Cla97C06G112610;Cla97C06G114580;Cla97C11G221840	K00128+K01897+K10527+K00128
Diterpenoid biosynthesis	ko00904	4	31	273	4230	Cla97C06G109480;Cla97C09G164590;Cla97C09G175070;Cla97C09G184420	K05282+K04124+K04123+K04121
beta-Alanine metabolism	ko00410	4	40	273	4230	Citrullus_lanatus_newGene_3602;Cla97C02G042440;Cla97C07G130140;Cla97C11G221840	K01580+K00128+K01918+K00128
Glyoxylate and dicarboxylate metabolism	ko00630	4	70	273	4230	Cla97C02G030880;Cla97C03G055760;Cla97C08G161460;Cla97C09G164100	K15893+K00605+K14272+K15919
Sphingolipid metabolism	ko00600	4	26	273	4230	Cla97C01G007770;Cla97C01G022770;Cla97C03G057250;Cla97C11G218690	K04710+K04712+K04712+K07407
ABC transporters	ko02010	4	18	273	4230	Cla97C05G096620;Cla97C09G179710;Cla97C09G180000;Cla97C11G219090	K05658+K05658+K05658+K05658
Sesquiterpenoid and triterpenoid biosynthesis	ko00909	3	14	273	4230	Cla97C02G042020;Cla97C08G160430;Cla97C09G163860	K15813+K00511+K15820
Oxidative phosphorylation	ko00190	3	143	273	4230	Cla97C05G095370;Cla97C09G175290;Cla97C09G175720	K02150+K02267+K00412
Fatty acid elongation	ko00062	3	26	273	4230	Cla97C01G004450;Cla97C02G039200;Cla97C05G103770	K01074+K15397+K10258
AGE-RAGE signaling pathway in diabetic complications	ko04933	3	13	273	4230	Cla97C02G036250;Cla97C02G037530;Cla97C07G132660	K04392+K04392+K05857
Histidine metabolism	ko00340	3	18	273	4230	Cla97C02G042440;Cla97C08G149610;Cla97C11G221840	K00128+K01590+K00128
Pentose phosphate pathway	ko00030	3	48	273	4230	Cla97C01G003980;Cla97C01G009950;Cla97C08G158730	K00616+K00895+K01810
Nucleotide excision repair	ko03420	3	57	273	4230	Cla97C01G014110;Cla97C07G143470;Cla97C09G182000	K02327+K10747+K02324
Pantothenate and CoA biosynthesis	ko00770	2	21	273	4230	Cla97C06G127650;Cla97C07G130140	K01652+K01918
Flavonoid biosynthesis	ko00941	2	22	273	4230	Cla97C03G050850;Cla97C11G219650	K00487+K00588
Fatty acid biosynthesis	ko00061	2	37	273	4230	Cla97C03G065050;Cla97C06G112610	K09458+K01897
Biosynthesis of unsaturated fatty acids	ko01040	2	27	273	4230	Cla97C05G103770;Cla97C10G200350	K10258+K10256
Nicotinate and nicotinamide metabolism	ko00760	2	17	273	4230	Cla97C02G038040;Cla97C06G120130	K00763+K03426
Lysine degradation	ko00310	2	22	273	4230	Cla97C02G042440;Cla97C11G221840	K00128+K00128
Brassinosteroid biosynthesis	ko00905	2	10	273	4230	Cla97C07G136050;Cla97C11G209280	K09587+K15639
C5-Branched dibasic acid metabolism	ko00660	2	6	273	4230	Cla97C06G127650;Cla97C09G175390	K01652+K01703
RNA transport	ko03013	2	143	273	4230	Cla97C09G173970;Cla97C11G222360	K12160+K14325
Butanoate metabolism	ko00650	2	21	273	4230	Citrullus_lanatus_newGene_3602;Cla97C06G127650	K01580+K01652
Nitrogen metabolism	ko00910	2	34	273	4230	Cla97C03G060420;Cla97C07G140400	K10534+K00262
Glycosylphosphatidylinositol(GPI)-anchor biosynthesis	ko00563	2	22	273	4230	Cla97C09G171620;Cla97C09G171670	K05291+K05292
Phenylalanine, tyrosine and tryptophan biosynthesis	ko00400	2	48	273	4230	Cla97C02G043570;Cla97C11G211370	K00815+K01850
RNA degradation	ko03018	2	89	273	4230	Cla97C05G102660;Cla97C06G127930	K12613+K03679
Mismatch repair	ko03430	2	36	273	4230	Cla97C01G014110;Cla97C07G143470	K02327+K10747
Tyrosine metabolism	ko00350	2	51	273	4230	Cla97C02G043570;Cla97C11G222470	K00815+K00457
Valine, leucine and isoleucine biosynthesis	ko00290	2	16	273	4230	Cla97C06G127650;Cla97C09G175390	K01652+K01703
Ether lipid metabolism	ko00565	2	23	273	4230	Cla97C03G062880;Cla97C07G140500	K01114+K01115
alpha-Linolenic acid metabolism	ko00592	2	48	273	4230	Cla97C05G096310;Cla97C06G114580	K10526+K10527
Stilbenoid, diarylheptanoid and gingerol biosynthesis	ko00945	2	15	273	4230	Cla97C03G050850;Cla97C11G219650	K00487+K00588
Ribosome	ko03010	2	278	273	4230	Cla97C01G023610;Cla97C09G181610	K02914+K02893
Spliceosome	ko03040	2	151	273	4230	Cla97C11G215710;Cla97C11G217390	K12825+K03283
Sulfur metabolism	ko00920	2	34	273	4230	Cla97C01G016730;Cla97C06G113030	K00860+K13034
Carotenoid biosynthesis	ko00906	2	31	273	4230	Cla97C01G008010;Cla97C02G050560	K09841+K09842
Folate biosynthesis	ko00790	1	15	273	4230	Cla97C05G102590	K13950
Basal transcription factors	ko03022	1	39	273	4230	Cla97C09G181980	K03139
Biotin metabolism	ko00780	1	14	273	4230	Cla97C03G065050	K09458
Isoquinoline alkaloid biosynthesis	ko00950	1	30	273	4230	Cla97C02G043570	K00815
Citrate cycle (TCA cycle)	ko00020	1	46	273	4230	Cla97C08G161610	K01648
Homologous recombination	ko03440	1	41	273	4230	Cla97C01G014110	K02327
Vitamin B6 metabolism	ko00750	1	15	273	4230	Cla97C09G162500	K13248
Zeatin biosynthesis	ko00908	1	21	273	4230	Cla97C04G070610	K13495
Propanoate metabolism	ko00640	1	29	273	4230	Cla97C05G087770	K09699
Sulfur relay system	ko04122	1	11	273	4230	Cla97C02G049370	K21027
Proteasome	ko03050	1	47	273	4230	Cla97C02G041070	K03065
One carbon pool by folate	ko00670	1	18	273	4230	Cla97C03G055760	K00605
RNA polymerase	ko03020	1	59	273	4230	Cla97C09G166300	K03008
Glycosphingolipid biosynthesis - globo series	ko00603	1	9	273	4230	Cla97C11G218690	K07407
Other glycan degradation	ko00511	1	17	273	4230	Cla97C01G019850	K01191
Linoleic acid metabolism	ko00591	1	28	273	4230	Cla97C06G115570	K15718
SNARE interactions in vesicular transport	ko04130	1	36	273	4230	Cla97C07G141280	K08517
Non-homologous end-joining	ko03450	1	8	273	4230	Cla97C05G107130	K03512
Aminoacyl-tRNA biosynthesis	ko00970	1	53	273	4230	Cla97C02G029100	K01868
Vancomycin resistance	ko01502	1	3	273	4230	Cla97C04G077680	K02563
Circadian rhythm - plant	ko04712	1	33	273	4230	Cla97C01G009980	K10143
Regulation of autophagy	ko04140	1	32	273	4230	Cla97C01G021580	K08341
Tropane, piperidine and pyridine alkaloid biosynthesis	ko00960	1	24	273	4230	Cla97C02G043570	K00815
