# Supplementary material for: Metabolic, transcriptomic, and genetic analyses of candidate genes for seed size in watermelon
Source: Front Plant Sci. 2024 Jul 16;15:1394724. doi: 10.3389/fpls.2024.1394724 (PMC11286464; doi:10.3389/fpls.2024.1394724)
Supplement: Supplementary Table 8 — QTLs for watermelon seed size. [file Table_8.xlsx]

## Sheet: Table S1
Table S1 QTLs for watermelon seed size
CHROM	qtl	start	end	length	nSNPs	avgSNPs_Mb	peakDeltaSNP	posPeakDeltaSNP	avgDeltaSNP
1	Chr06	4847169	5163486	316317	65	205	0.400155	5049207	0.39274
2	Chr06	5379337	5419136	39799	19	477	0.367108	5379337	0.365421
