# Supplementary material for: Metabolic, transcriptomic, and genetic analyses of candidate genes for seed size in watermelon
Source: Front Plant Sci. 2024 Jul 16;15:1394724. doi: 10.3389/fpls.2024.1394724 (PMC11286464; doi:10.3389/fpls.2024.1394724)
Supplement: Supplementary Table 9 — Annotation of genes in the QTL region. [file Table_9.xlsx]

## Sheet: gene.annotation.table
#Qeury_name	Qeury_length	NR_tophit_name	NR_tophit_description	NR_tophit_similarity	Swissprot_tophit_name	Swissprot_tophit_description	Swissprot_tophit_similarity	String_tophit_name	String_tophit_description	String_tophit_similarity	COG	KOG	NOG	GO_molecular_function	GO_biological_process	GO_cellular_component	KEGG_gene_id	KEGG_gene_name	KEGG_pathway
Cla97C06G113920.1	612	XP_022959317.1	transcription factor bHLH147-like [Cucurbita moschata]	0.97	sp|Q9C8Z9|BH148_ARATH	Transcription factor bHLH148 OS=Arabidopsis thaliana GN=BHLH148 PE=1 SV=1	0.75	59689.fgenesh2_kg.3__667__AT3G06590.1	annotation not avaliable	0.76	_	_	NOG272538	GO:0006351|transcription, DNA-templated;GO:0006355|regulation of transcription, DNA-templated	GO:0005634|nucleus	GO:0003677|DNA binding;GO:0003700|DNA binding transcription factor activity;GO:0046983|protein dimerization activity	_	_	_	_	_	_
Cla97C06G113930.1	657	XP_008458341.1	PREDICTED: uncharacterized protein LOC103497781 [Cucumis melo]	0.89	_	_	_	_	_	_	_	_	_	_	_	_	_	_	_	_	_	_
Cla97C06G113940.1	360	XP_004150985.1	PREDICTED: uncharacterized protein LOC101207042 [Cucumis sativus]	0.56	_	_	_	_	_	_	_	_	_	_	_	_	_	_	_	_	_	_
Cla97C06G113950.1	1134	XP_008458342.1	PREDICTED: probable protein phosphatase 2C 42 isoform X1 [Cucumis melo]	0.98	sp|Q0V7V2|P2C42_ARATH	Probable protein phosphatase 2C 42 OS=Arabidopsis thaliana GN=At3g17090 PE=2 SV=1	0.79	59689.fgenesh2_kg.3__1879__AT3G17090.1	annotation not avaliable	0.79	COG0631	KOG0700	_	GO:0006952|defense response;GO:0048366|leaf development;GO:1900056|negative regulation of leaf senescence;GO:1900425|negative regulation of defense response to bacterium	GO:0005634|nucleus;GO:0005737|cytoplasm;GO:0005886|plasma membrane;GO:0016021|integral component of membrane	GO:0004722|protein serine/threonine phosphatase activity;GO:0016791|phosphatase activity;GO:0046872|metal ion binding	ko:K01102	PDP		_	_	_
Cla97C06G113960.1	927	XP_004148800.1	PREDICTED: probable ubiquitin-conjugating enzyme E2 25 [Cucumis sativus]	0.86	sp|Q9LUQ5|UBC25_ARATH	Probable ubiquitin-conjugating enzyme E2 25 OS=Arabidopsis thaliana GN=UBC25 PE=2 SV=1	0.65	39947.LOC_Os01g13280.1	ubiquitin conjugating enzyme protein, putative, expressed	0.67	COG5078	KOG0895	_	GO:0000209|protein polyubiquitination;GO:0000722|telomere maintenance via recombination;GO:0000724|double-strand break repair via homologous recombination;GO:0001890|placenta development;GO:0006281|DNA repair;GO:0006325|chromatin organization;GO:0006348|chromatin silencing at telomere;GO:0006351|transcription, DNA-templated;GO:0006353|DNA-templated transcription, termination;GO:0006355|regulation…	GO:0000139|Golgi membrane;GO:0000502|proteasome complex;GO:0000781|chromosome, telomeric region;GO:0000790|nuclear chromatin;GO:0000922|spindle pole;GO:0005634|nucleus;GO:0005737|cytoplasm;GO:0005768|endosome;GO:0005783|endoplasmic reticulum;GO:0005789|endoplasmic reticulum membrane;GO:0005794|Golgi apparatus;GO:0005802|trans-Golgi network;GO:0005815|microtubule organizing center;GO:0005829|cytos…	GO:0003697|single-stranded DNA binding;GO:0003723|RNA binding;GO:0004842|ubiquitin-protein transferase activity;GO:0004869|cysteine-type endopeptidase inhibitor activity;GO:0005524|ATP binding;GO:0016740|transferase activity;GO:0016874|ligase activity;GO:0031625|ubiquitin protein ligase binding;GO:0043142|single-stranded DNA-dependent ATPase activity;GO:0061630|ubiquitin protein ligase activity;G…	ko:K10581	UBE2O	path:ko04120	_	_	_
Cla97C06G113970.1	795	XP_008458352.1	PREDICTED: probable enoyl-CoA hydratase 1, peroxisomal [Cucumis melo]	0.97	sp|Q6NL24|ECH1P_ARATH	Probable enoyl-CoA hydratase 1, peroxisomal OS=Arabidopsis thaliana GN=ECHIA PE=1 SV=1	0.87	59689.Al_scaffold_0007_2619	annotation not avaliable	0.87	COG1024	KOG1680	_	GO:0000288|nuclear-transcribed mRNA catabolic process, deadenylation-dependent decay;GO:0006552|leucine catabolic process;GO:0006631|fatty acid metabolic process;GO:0006635|fatty acid beta-oxidation;GO:0009062|fatty acid catabolic process;GO:0009083|branched-chain amino acid catabolic process;GO:0009234|menaquinone biosynthetic process;GO:0009437|carnitine metabolic process;GO:0010124|phenylaceta…	GO:0005618|cell wall;GO:0005739|mitochondrion;GO:0005759|mitochondrial matrix;GO:0005777|peroxisome;GO:0005829|cytosol;GO:0005886|plasma membrane;GO:0009514|glyoxysome	GO:0003723|RNA binding;GO:0003730|mRNA 3'-UTR binding;GO:0003857|3-hydroxyacyl-CoA dehydrogenase activity;GO:0004165|dodecenoyl-CoA delta-isomerase activity;GO:0004300|enoyl-CoA hydratase activity;GO:0004490|methylglutaconyl-CoA hydratase activity;GO:0008692|3-hydroxybutyryl-CoA epimerase activity;GO:0008935|1,4-dihydroxy-2-naphthoyl-CoA synthase activity;GO:0016829|lyase activity;GO:0016836|hydr…	_	_	_	_	_	_
Cla97C06G113980.1	333	XP_004148802.1	PREDICTED: huntingtin-interacting protein K [Cucumis sativus]	1	sp|Q9NX55|HYPK_HUMAN	Huntingtin-interacting protein K OS=Homo sapiens GN=HYPK PE=1 SV=2	0.55	_	_	_	_	_	_	GO:0043066|negative regulation of apoptotic process;GO:0050821|protein stabilization	GO:0005634|nucleus;GO:0005654|nucleoplasm;GO:0005737|cytoplasm;GO:0015630|microtubule cytoskeleton	GO:0047485|protein N-terminus binding	_	_	_	_	_	_
Cla97C06G113990.1	2406	XP_016902289.1	PREDICTED: tyrosine kinase receptor Cad96Ca-like isoform X1 [Cucumis melo]	0.95	sp|Q9FPR3|EDR1_ARATH	Serine/threonine-protein kinase EDR1 OS=Arabidopsis thaliana GN=EDR1 PE=1 SV=1	0.74	_	_	_	_	_	_	GO:0000165|MAPK cascade;GO:0000281|mitotic cytokinesis;GO:0001666|response to hypoxia;GO:0001845|phagolysosome assembly;GO:0002229|defense response to oomycetes;GO:0006351|transcription, DNA-templated;GO:0006355|regulation of transcription, DNA-templated;GO:0006468|protein phosphorylation;GO:0006470|protein dephosphorylation;GO:0006909|phagocytosis;GO:0006915|apoptotic process;GO:0006935|chemotax…	GO:0005622|intracellular;GO:0005634|nucleus;GO:0005737|cytoplasm;GO:0005768|endosome;GO:0005769|early endosome;GO:0005783|endoplasmic reticulum;GO:0005789|endoplasmic reticulum membrane;GO:0005802|trans-Golgi network;GO:0005829|cytosol;GO:0005886|plasma membrane;GO:0005938|cell cortex;GO:0012510|trans-Golgi network transport vesicle membrane;GO:0016020|membrane;GO:0016021|integral component of me…	GO:0003714|transcription corepressor activity;GO:0004672|protein kinase activity;GO:0004674|protein serine/threonine kinase activity;GO:0004706|JUN kinase kinase kinase activity;GO:0004708|MAP kinase kinase activity;GO:0004709|MAP kinase kinase kinase activity;GO:0004712|protein serine/threonine/tyrosine kinase activity;GO:0004713|protein tyrosine kinase activity;GO:0004715|non-membrane spanning …	_	_	_	_	_	_
Cla97C06G114000.1	1827	XP_004148805.1	PREDICTED: ATP-citrate synthase beta chain protein 2 [Cucumis sativus]	1	sp|Q9FGX1|ACLB2_ARATH	ATP-citrate synthase beta chain protein 2 OS=Arabidopsis thaliana GN=ACLB-2 PE=1 SV=1	0.98	59689.scaffold_801324.1	annotation not avaliable	0.98	COG0074;COG0372	KOG1254	_	GO:0006084|acetyl-CoA metabolic process;GO:0006085|acetyl-CoA biosynthetic process;GO:0006091|generation of precursor metabolites and energy;GO:0006099|tricarboxylic acid cycle;GO:0006101|citrate metabolic process;GO:0006107|oxaloacetate metabolic process;GO:0006629|lipid metabolic process;GO:0006633|fatty acid biosynthetic process;GO:0006695|cholesterol biosynthetic process;GO:0008610|lipid bios…	GO:0005576|extracellular region;GO:0005634|nucleus;GO:0005654|nucleoplasm;GO:0005737|cytoplasm;GO:0005739|mitochondrion;GO:0005829|cytosol;GO:0005886|plasma membrane;GO:0009346|citrate lyase complex;GO:0016020|membrane;GO:0035578|azurophil granule lumen;GO:0045335|phagocytic vesicle;GO:0070062|extracellular exosome;GO:1904813|ficolin-1-rich granule lumen	GO:0000166|nucleotide binding;GO:0003878|ATP citrate synthase activity;GO:0004775|succinate-CoA ligase (ADP-forming) activity;GO:0005524|ATP binding;GO:0016829|lyase activity;GO:0046872|metal ion binding;GO:0048037|cofactor binding	ko:K01648	ACLY	path:ko00020;path:ko00720;path:ko01100;path:ko01110;path:ko01120;path:ko01130	_	_	_
Cla97C06G114010.1	507	XP_008444309.1	PREDICTED: pectinesterase inhibitor-like [Cucumis melo]	0.87	sp|P83326|PMEI_ACTDE	Pectinesterase inhibitor OS=Actinidia deliciosa GN=PMEI PE=1 SV=2	0.57	59689.scaffold_104409.1	annotation not avaliable	0.53	_	_	NOG240291	GO:0009860|pollen tube growth	GO:0005737|cytoplasm;GO:0048046|apoplast;GO:0071944|cell periphery;GO:0090404|pollen tube tip	GO:0046910|pectinesterase inhibitor activity	_	_	_	_	_	_
Cla97C06G114020.1	564	XP_008458684.1	PREDICTED: pectinesterase inhibitor-like [Cucumis melo]	0.78	sp|P83326|PMEI_ACTDE	Pectinesterase inhibitor OS=Actinidia deliciosa GN=PMEI PE=1 SV=2	0.57	59689.scaffold_104409.1	annotation not avaliable	0.56	_	_	NOG240291	GO:0009860|pollen tube growth	GO:0005737|cytoplasm;GO:0048046|apoplast;GO:0071944|cell periphery;GO:0090404|pollen tube tip	GO:0046910|pectinesterase inhibitor activity	_	_	_	_	_	_
Cla97C06G114030.1	456	XP_004148232.1	PREDICTED: pectinesterase inhibitor-like [Cucumis sativus]	0.72	sp|P83326|PMEI_ACTDE	Pectinesterase inhibitor OS=Actinidia deliciosa GN=PMEI PE=1 SV=2	0.49	_	_	_	_	_	_		GO:0005737|cytoplasm	GO:0046910|pectinesterase inhibitor activity	_	_	_	_	_	_
Cla97C06G114040.1	564	XP_004148232.1	PREDICTED: pectinesterase inhibitor-like [Cucumis sativus]	0.87	sp|P83326|PMEI_ACTDE	Pectinesterase inhibitor OS=Actinidia deliciosa GN=PMEI PE=1 SV=2	0.51	_	_	_	_	_	_		GO:0005737|cytoplasm	GO:0046910|pectinesterase inhibitor activity	_	_	_	_	_	_
Cla97C06G114050.1	1290	XP_008458354.1	PREDICTED: uncharacterized protein LOC103497790 isoform X1 [Cucumis melo]	0.96	_	_	_	15368.BRADI2G34900.1	annotation not avaliable	0.74	COG1142	_	_	_	_	_	_	_	_	_	_	_
Cla97C06G114060.1	1812	XP_022959514.1	aldehyde dehydrogenase 22A1-like [Cucurbita moschata]	0.99	sp|Q0WSF1|AL221_ARATH	Aldehyde dehydrogenase 22A1 OS=Arabidopsis thaliana GN=ALDH22A1 PE=2 SV=2	0.9	39947.LOC_Os07g48920.1	aldehyde dehydrogenase, putative, expressed	0.89	COG1012	KOG2454	_	GO:0006081|cellular aldehyde metabolic process;GO:0006540|glutamate decarboxylation to succinate;GO:0007131|reciprocal meiotic recombination;GO:0009408|response to heat;GO:0009414|response to water deprivation;GO:0009416|response to light stimulus;GO:0009450|gamma-aminobutyric acid catabolic process;GO:0009651|response to salt stress;GO:0009737|response to abscisic acid;GO:0019285|glycine betaine…	GO:0005576|extracellular region;GO:0005618|cell wall;GO:0005634|nucleus;GO:0005737|cytoplasm;GO:0005739|mitochondrion;GO:0005759|mitochondrial matrix;GO:0005777|peroxisome;GO:0005783|endoplasmic reticulum;GO:0005829|cytosol;GO:0009507|chloroplast;GO:0009516|leucoplast;GO:0009570|chloroplast stroma	GO:0004029|aldehyde dehydrogenase (NAD) activity;GO:0004030|aldehyde dehydrogenase [NAD(P)+] activity;GO:0004777|succinate-semialdehyde dehydrogenase (NAD+) activity;GO:0005507|copper ion binding;GO:0008802|betaine-aldehyde dehydrogenase activity;GO:0009013|succinate-semialdehyde dehydrogenase [NAD(P)+] activity;GO:0046872|metal ion binding;GO:0051287|NAD binding	_	_	_	_	_	_
Cla97C06G114070.1	726	XP_008458358.1	PREDICTED: probable bifunctional TENA-E protein isoform X1 [Cucumis melo]	0.94	sp|Q9SWB6|TENAE_SOYBN	Probable bifunctional TENA-E protein OS=Glycine max GN=TENA_E PE=2 SV=1	0.76	_	_	_	_	_	_	GO:0009228|thiamine biosynthetic process;GO:0009229|thiamine diphosphate biosynthetic process	GO:0005829|cytosol	GO:0050334|thiaminase activity	ko:K20896	TENA_E	path:ko00730;path:ko01100	_	_	_
Cla97C06G114080.1	795	XP_022959515.1	zinc finger CCHC domain-containing protein 10-like [Cucurbita moschata]	0.98	sp|Q9CX48|ZCH10_MOUSE	Zinc finger CCHC domain-containing protein 10 OS=Mus musculus GN=Zcchc10 PE=2 SV=1	0.81	59689.fgenesh2_kg.8__813__AT5G49400.1	annotation not avaliable	0.9	_	KOG3116	_			GO:0003676|nucleic acid binding;GO:0008270|zinc ion binding	_	_	_	_	_	_
Cla97C06G114090.1	435	_	_	_	_	_	_	_	_	_	_	_	_	_	_	_	_	_	_	_	_	_
Cla97C06G114100.1	591	XP_008458360.1	PREDICTED: outer envelope pore protein 16-2, chloroplastic [Cucumis melo]	0.86	sp|Q0WMZ5|OP162_ARATH	Outer envelope pore protein 16-2, chloroplastic OS=Arabidopsis thaliana GN=OEP162 PE=2 SV=1	0.73	_	_	_	_	_	_	GO:0006811|ion transport;GO:0030150|protein import into mitochondrial matrix;GO:0045037|protein import into chloroplast stroma	GO:0005744|mitochondrial inner membrane presequence translocase complex;GO:0009527|plastid outer membrane;GO:0009707|chloroplast outer membrane;GO:0031305|integral component of mitochondrial inner membrane;GO:0031359|integral component of chloroplast outer membrane;GO:0034426|etioplast membrane;GO:0046930|pore complex	GO:0015171|amino acid transmembrane transporter activity;GO:0015288|porin activity;GO:0042803|protein homodimerization activity	_	_	_	_	_	_
Cla97C06G114110.1	2664	XP_022138487.1	serine/threonine-protein phosphatase 4 regulatory subunit 3 [Momordica charantia]	0.9	sp|Q6P2K6|P4R3A_MOUSE	Serine/threonine-protein phosphatase 4 regulatory subunit 3A OS=Mus musculus GN=Ppp4r3a PE=1 SV=1	0.59	59689.fgenesh2_kg.3__684__AT3G06670.1	annotation not avaliable	0.78	_	KOG2175	_	GO:0006281|DNA repair;GO:0006282|regulation of DNA repair;GO:0006470|protein dephosphorylation;GO:0006909|phagocytosis;GO:0006974|cellular response to DNA damage stimulus;GO:0007165|signal transduction;GO:0007405|neuroblast proliferation;GO:0019216|regulation of lipid metabolic process;GO:0043327|chemotaxis to cAMP;GO:0045722|positive regulation of gluconeogenesis;GO:0055059|asymmetric neuroblast…	GO:0000775|chromosome, centromeric region;GO:0000794|condensed nuclear chromosome;GO:0005634|nucleus;GO:0005654|nucleoplasm;GO:0005737|cytoplasm;GO:0005813|centrosome;GO:0005815|microtubule organizing center;GO:0005938|cell cortex;GO:0016020|membrane;GO:0016607|nuclear speck;GO:0030289|protein phosphatase 4 complex	GO:0019888|protein phosphatase regulator activity	ko:K17491	SMEK, PPP4R3	path:ko04212;path:ko04922	_	_	_
Cla97C06G114120.1	1692	XP_022959346.1	dihydrolipoyl dehydrogenase 2, chloroplastic-like [Cucurbita moschata]	0.98	sp|F4JLP5|PLPD2_ARATH	Dihydrolipoyl dehydrogenase 2, chloroplastic OS=Arabidopsis thaliana GN=LPD2 PE=2 SV=2	0.86	_	_	_	_	_	_	GO:0006086|acetyl-CoA biosynthetic process from pyruvate;GO:0006096|glycolytic process;GO:0006103|2-oxoglutarate metabolic process;GO:0006546|glycine catabolic process;GO:0006550|isoleucine catabolic process;GO:0006552|leucine catabolic process;GO:0006564|L-serine biosynthetic process;GO:0006574|valine catabolic process;GO:0019464|glycine decarboxylation via glycine cleavage system;GO:0045454|cel…	GO:0005623|cell;GO:0005730|nucleolus;GO:0005737|cytoplasm;GO:0005739|mitochondrion;GO:0005747|mitochondrial respiratory chain complex I;GO:0005759|mitochondrial matrix;GO:0005886|plasma membrane;GO:0005960|glycine cleavage complex;GO:0005967|mitochondrial pyruvate dehydrogenase complex;GO:0009353|mitochondrial oxoglutarate dehydrogenase complex;GO:0009507|chloroplast;GO:0009570|chloroplast stroma…	GO:0004148|dihydrolipoyl dehydrogenase activity;GO:0004739|pyruvate dehydrogenase (acetyl-transferring) activity;GO:0005507|copper ion binding;GO:0005524|ATP binding;GO:0008270|zinc ion binding;GO:0009055|electron transfer activity;GO:0015043|leghemoglobin reductase activity;GO:0050660|flavin adenine dinucleotide binding;GO:0050897|cobalt ion binding	ko:K00382	DLD, lpd, pdhD	path:ko00010;path:ko00020;path:ko00260;path:ko00280;path:ko00620;path:ko00630;path:ko00640;path:ko01100;path:ko01110;path:ko01120;path:ko01130;path:ko01200	_	_	_
Cla97C06G114130.1	186	XP_023000055.1	60S ribosomal protein L29-1 [Cucurbita maxima]	0.97	sp|Q84WM0|RL292_ARATH	60S ribosomal protein L29-2 OS=Arabidopsis thaliana GN=RPL29B PE=3 SV=2	0.92	59689.fgenesh2_kg.3__686__AT3G06680.2	annotation not avaliable	0.92	_	KOG3504	_	GO:0000184|nuclear-transcribed mRNA catabolic process, nonsense-mediated decay;GO:0002181|cytoplasmic translation;GO:0006364|rRNA processing;GO:0006412|translation;GO:0006413|translational initiation;GO:0006614|SRP-dependent cotranslational protein targeting to membrane;GO:0007566|embryo implantation;GO:0007568|aging;GO:0008283|cell proliferation;GO:0019083|viral transcription;GO:0031589|cell-sub…	GO:0005730|nucleolus;GO:0005829|cytosol;GO:0005840|ribosome;GO:0016020|membrane;GO:0019898|extrinsic component of membrane;GO:0022625|cytosolic large ribosomal subunit;GO:0022626|cytosolic ribosome;GO:0042788|polysomal ribosome	GO:0003682|chromatin binding;GO:0003723|RNA binding;GO:0003735|structural constituent of ribosome;GO:0008201|heparin binding;GO:0045296|cadherin binding	ko:K02905	RP-L29e, RPL29	path:ko03010	_	_	_
Cla97C06G114140.1	186	XP_023000055.1	60S ribosomal protein L29-1 [Cucurbita maxima]	0.98	sp|Q9M7X7|RL291_ARATH	60S ribosomal protein L29-1 OS=Arabidopsis thaliana GN=RPL29A PE=1 SV=1	0.93	59689.fgenesh2_kg.3__686__AT3G06680.2	annotation not avaliable	0.93	_	KOG3504	_	GO:0000184|nuclear-transcribed mRNA catabolic process, nonsense-mediated decay;GO:0002181|cytoplasmic translation;GO:0006364|rRNA processing;GO:0006412|translation;GO:0006413|translational initiation;GO:0006614|SRP-dependent cotranslational protein targeting to membrane;GO:0007566|embryo implantation;GO:0007568|aging;GO:0008283|cell proliferation;GO:0019083|viral transcription;GO:0031589|cell-sub…	GO:0005730|nucleolus;GO:0005829|cytosol;GO:0005840|ribosome;GO:0016020|membrane;GO:0019898|extrinsic component of membrane;GO:0022625|cytosolic large ribosomal subunit;GO:0022626|cytosolic ribosome;GO:0042788|polysomal ribosome	GO:0003682|chromatin binding;GO:0003723|RNA binding;GO:0003735|structural constituent of ribosome;GO:0008201|heparin binding;GO:0045296|cadherin binding	ko:K02905	RP-L29e, RPL29	path:ko03010	_	_	_
Cla97C06G114150.1	582	XP_004151083.1	PREDICTED: GTP-binding protein SAR1A-like [Cucumis sativus]	1	sp|O04834|SAR1A_ARATH	GTP-binding protein SAR1A OS=Arabidopsis thaliana GN=SAR1A PE=2 SV=1	0.98	59689.scaffold_100193.1	annotation not avaliable	0.98	COG1100	KOG0077	_	GO:0000266|mitochondrial fission;GO:0003400|regulation of COPII vesicle coating;GO:0006886|intracellular protein transport;GO:0006888|ER to Golgi vesicle-mediated transport;GO:0006998|nuclear envelope organization;GO:0007006|mitochondrial membrane organization;GO:0007264|small GTPase mediated signal transduction;GO:0016050|vesicle organization;GO:0016192|vesicle-mediated transport	GO:0000139|Golgi membrane;GO:0005737|cytoplasm;GO:0005739|mitochondrion;GO:0005783|endoplasmic reticulum;GO:0005789|endoplasmic reticulum membrane;GO:0005794|Golgi apparatus;GO:0005829|cytosol;GO:0005886|plasma membrane;GO:0012507|ER to Golgi transport vesicle membrane;GO:0019898|extrinsic component of membrane;GO:0030127|COPII vesicle coat;GO:0044233|ER-mitochondrion membrane contact site;GO:004…	GO:0003924|GTPase activity;GO:0005525|GTP binding;GO:0016787|hydrolase activity	ko:K07953	SAR1	path:ko04141;path:ko05134	_	_	_
Cla97C06G114160.1	2748	XP_008458373.1	PREDICTED: LOW QUALITY PROTEIN: calmodulin-binding transcription activator 5 [Cucumis melo]	0.92	sp|O23463|CMTA5_ARATH	Calmodulin-binding transcription activator 5 OS=Arabidopsis thaliana GN=CAMTA5 PE=2 SV=2	0.72	_	_	_	_	_	_	GO:0006355|regulation of transcription, DNA-templated;GO:0006357|regulation of transcription by RNA polymerase II;GO:0009409|response to cold;GO:0009414|response to water deprivation;GO:0009733|response to auxin;GO:0010150|leaf senescence;GO:0014898|cardiac muscle hypertrophy in response to stress;GO:0042742|defense response to bacterium;GO:0045893|positive regulation of transcription, DNA-templa…	GO:0005634|nucleus;GO:0005730|nucleolus;GO:0005829|cytosol	GO:0001077|transcriptional activator activity, RNA polymerase II proximal promoter sequence-specific DNA binding;GO:0003682|chromatin binding;GO:0003700|DNA binding transcription factor activity;GO:0005516|calmodulin binding;GO:0008134|transcription factor binding;GO:0042826|histone deacetylase binding;GO:0043565|sequence-specific DNA binding	ko:K21596			_	_	_
Cla97C06G114170.1	2340	XP_008458374.2	PREDICTED: LOW QUALITY PROTEIN: beta-D-xylosidase 1-like [Cucumis melo]	0.95	sp|Q9FGY1|BXL1_ARATH	Beta-D-xylosidase 1 OS=Arabidopsis thaliana GN=BXL1 PE=1 SV=1	0.83	59689.scaffold_801317.1	annotation not avaliable	0.82	COG1472	_	_	GO:0005975|carbohydrate metabolic process;GO:0009627|systemic acquired resistance;GO:0010214|seed coat development;GO:0031222|arabinan catabolic process;GO:0045491|xylan metabolic process;GO:0045493|xylan catabolic process	GO:0005576|extracellular region;GO:0005578|proteinaceous extracellular matrix;GO:0005618|cell wall;GO:0005622|intracellular;GO:0005773|vacuole;GO:0005774|vacuolar membrane;GO:0009505|plant-type cell wall;GO:0009506|plasmodesma;GO:0009507|chloroplast;GO:0048046|apoplast	GO:0004553|hydrolase activity, hydrolyzing O-glycosyl compounds;GO:0009044|xylan 1,4-beta-xylosidase activity;GO:0016798|hydrolase activity, acting on glycosyl bonds;GO:0042285|xylosyltransferase activity;GO:0046556|alpha-L-arabinofuranosidase activity	_	_	_	_	_	_
Cla97C06G114180.1	315	XP_008458375.1	PREDICTED: uncharacterized protein LOC103497803 [Cucumis melo]	0.97	_	_	_	59689.fgenesh1_pg.C_scaffold_7002322	annotation not avaliable	0.71	_	_	NOG234655	_	_	_	_	_	_	_	_	_
Cla97C06G114190.1	534	XP_008458378.1	PREDICTED: uncharacterized protein LOC103497804 [Cucumis melo]	0.93	_	_	_	59689.fgenesh2_kg.8__809__AT5G49350.1	annotation not avaliable	0.71	_	_	NOG273864	_	_	_	_	_	_	_	_	_
Cla97C06G114200.1	1524	XP_008458380.1	PREDICTED: LOW QUALITY PROTEIN: AMSH-like ubiquitin thioesterase 3 [Cucumis melo]	0.97	sp|Q5PNU3|AMSH3_ARATH	AMSH-like ubiquitin thioesterase 3 OS=Arabidopsis thaliana GN=AMSH3 PE=1 SV=2	0.75	59689.fgenesh2_kg.7__2703__AT4G16144.1	annotation not avaliable	0.75	COG1310	KOG2880	_	GO:0000281|mitotic cytokinesis;GO:0006897|endocytosis;GO:0007033|vacuole organization;GO:0007259|JAK-STAT cascade;GO:0008284|positive regulation of cell proliferation;GO:0014067|negative regulation of phosphatidylinositol 3-kinase signaling;GO:0015031|protein transport;GO:0016579|protein deubiquitination;GO:0035871|protein K11-linked deubiquitination;GO:0043328|protein transport to vacuole involv…	GO:0005634|nucleus;GO:0005654|nucleoplasm;GO:0005737|cytoplasm;GO:0005768|endosome;GO:0005769|early endosome;GO:0005770|late endosome;GO:0005774|vacuolar membrane;GO:0005829|cytosol;GO:0005886|plasma membrane;GO:0016020|membrane;GO:0016021|integral component of membrane;GO:0032153|cell division site;GO:0032154|cleavage furrow;GO:0070062|extracellular exosome	GO:0004843|thiol-dependent ubiquitin-specific protease activity;GO:0008237|metallopeptidase activity;GO:0008270|zinc ion binding;GO:0019904|protein domain specific binding;GO:0036459|thiol-dependent ubiquitinyl hydrolase activity;GO:0046872|metal ion binding;GO:0061578|Lys63-specific deubiquitinase activity;GO:0070530|K63-linked polyubiquitin modification-dependent protein binding	ko:K11866	STAMBP, AMSH	path:ko04144	_	_	_
Cla97C06G114210.1	861	XP_004150080.1	PREDICTED: transcription repressor MYB6 [Cucumis sativus]	0.76	sp|O22264|MYB12_ARATH	Transcription factor MYB12 OS=Arabidopsis thaliana GN=MYB12 PE=1 SV=1	0.9	39947.LOC_Os01g19970.1	MYB family transcription factor, putative, expressed	0.89	COG5147	KOG0048	_	GO:0000162|tryptophan biosynthetic process;GO:0000902|cell morphogenesis;GO:0002213|defense response to insect;GO:0006351|transcription, DNA-templated;GO:0006355|regulation of transcription, DNA-templated;GO:0006357|regulation of transcription by RNA polymerase II;GO:0006952|defense response;GO:0006970|response to osmotic stress;GO:0007275|multicellular organism development;GO:0008285|negative re…	GO:0005634|nucleus	GO:0000981|RNA polymerase II transcription factor activity, sequence-specific DNA binding;GO:0001135|transcription factor activity, RNA polymerase II transcription factor recruiting;GO:0003677|DNA binding;GO:0003700|DNA binding transcription factor activity;GO:0043565|sequence-specific DNA binding;GO:0044212|transcription regulatory region DNA binding	ko:K09422	MYBP		_	_	_
Cla97C06G114220.1	2841	XP_008458381.1	PREDICTED: uncharacterized protein LOC103497806 [Cucumis melo]	0.9	_	_	_	_	_	_	_	_	_	_	_	_	_	_	_	_	_	_
Cla97C06G114230.1	303	KGN47400.1	hypothetical protein Csa_6G312030 [Cucumis sativus]	0.8	_	_	_	15368.BRADI1G16830.1	annotation not avaliable	0.75	_	_	NOG258417	_	_	_	_	_	_	_	_	_
Cla97C06G114240.1	411	KGN47401.1	hypothetical protein Csa_6G312040 [Cucumis sativus]	0.82	sp|Q39265|ZFP6_ARATH	Zinc finger protein 6 OS=Arabidopsis thaliana GN=ZFP6 PE=2 SV=1	0.56	59689.fgenesh2_kg.2__927__AT1G67030.1	annotation not avaliable	0.62	_	_	NOG240639	GO:0006351|transcription, DNA-templated;GO:0006355|regulation of transcription, DNA-templated;GO:0007275|multicellular organism development;GO:0009409|response to cold;GO:0009640|photomorphogenesis;GO:0009735|response to cytokinin;GO:0009736|cytokinin-activated signaling pathway;GO:0009738|abscisic acid-activated signaling pathway;GO:0009739|response to gibberellin;GO:0009740|gibberellic acid med…	GO:0005634|nucleus;GO:0022626|cytosolic ribosome	GO:0003676|nucleic acid binding;GO:0003700|DNA binding transcription factor activity;GO:0043565|sequence-specific DNA binding;GO:0044212|transcription regulatory region DNA binding;GO:0046872|metal ion binding;GO:0046982|protein heterodimerization activity	_	_	_	_	_	_
Cla97C06G114480.1	1656	XP_011657288.1	PREDICTED: MATE efflux family protein 5 isoform X1 [Cucumis sativus]	0.97	sp|Q9FH21|DTX55_ARATH	Protein DETOXIFICATION 55 OS=Arabidopsis thaliana GN=DTX55 PE=2 SV=1	0.77	59689.Al_scaffold_0008_1224	annotation not avaliable	0.76	COG0534	KOG1347	_	GO:0006810|transport;GO:0006855|drug transmembrane transport;GO:0006952|defense response;GO:0006970|response to osmotic stress;GO:0009408|response to heat;GO:0009624|response to nematode;GO:0009646|response to absence of light;GO:0009737|response to abscisic acid;GO:0010015|root morphogenesis;GO:0010150|leaf senescence;GO:0010252|auxin homeostasis;GO:0015691|cadmium ion transport;GO:0015695|organ…	GO:0000139|Golgi membrane;GO:0000324|fungal-type vacuole;GO:0005770|late endosome;GO:0005774|vacuolar membrane;GO:0005778|peroxisomal membrane;GO:0005794|Golgi apparatus;GO:0005886|plasma membrane;GO:0009507|chloroplast;GO:0010008|endosome membrane;GO:0016021|integral component of membrane;GO:0017119|Golgi transport complex;GO:0031902|late endosome membrane;GO:0031982|vesicle;GO:0043226|organelle	GO:0005451|monovalent cation:proton antiporter activity;GO:0015238|drug transmembrane transporter activity;GO:0015297|antiporter activity;GO:0015307|drug:proton antiporter activity;GO:0022857|transmembrane transporter activity;GO:0090440|abscisic acid transmembrane transporter activity	ko:K03327	TC.MATE, SLC47A, norM, mdtK, dinF		_	_	_
