# Supplementary material for: Metabolic, transcriptomic, and genetic analyses of candidate genes for seed size in watermelon
Source: Front Plant Sci. 2024 Jul 16;15:1394724. doi: 10.3389/fpls.2024.1394724 (PMC11286464; doi:10.3389/fpls.2024.1394724)
Supplement: Supplementary Table 10 — DEGs in the QTL region. [file Table_10.xlsx]

## Sheet: 13 DAP
#ID	W07_Count	W08_Count	W09_Count	W10_Count	W11_Count	W12_Count	W07_FPKM	W08_FPKM	W09_FPKM	W10_FPKM	W11_FPKM	W12_FPKM	Pvalue	log2FC	regulated	COG_class	COG_class_annotation	GO_annotation	KEGG_annotation	KEGG_pathway_annotation	KOG_class	KOG_class_annotation	Pfam_annotation	Swiss-Prot_annotation	eggNOG_class	eggNOG_class_annotation	NR_annotation
Cla97C06G114190	86	167	38	374	196	176	4.07551	6.41962	1.63789	13.0866	7.68449	6.65644	0.0365914	0.937333	up	--	--	--	--	--	--	--	--	--	S	Function unknown	PREDICTED: uncharacterized protein LOC103497804 [Cucumis melo]
Cla97C06G113960	2505	3885	3805	1716	1781	2309	68.6242	86.0211	94.8628	34.5786	40.2277	50.4615	1.21639e-05	-0.931915	down	--	--	--	K10581|5.41253e-167|csv:101221014|K10581 ubiquitin-conjugating enzyme E2 O [EC:2.3.2.24] | (RefSeq) probable ubiquitin-conjugating enzyme E2 25	Ubiquitin mediated proteolysis (ko04120)	[O]	Posttranslational modification, protein turnover, chaperones	Ubiquitin-conjugating enzyme	Probable ubiquitin-conjugating enzyme E2 25 OS=Arabidopsis thaliana OX=3702 GN=UBC25 PE=2 SV=1	O	Posttranslational modification, protein turnover, chaperones	PREDICTED: probable ubiquitin-conjugating enzyme E2 25 [Cucumis sativus]
Cla97C06G114170	2215	2072	1508	9428	8559	10938	24.0438	18.1744	14.8899	75.2826	76.5964	94.7319	1.70907e-17	2.02211	up	[G]	Carbohydrate transport and metabolism	Biological Process: carbohydrate metabolic process (GO:0005975);; Molecular Function: beta-glucosidase activity (GO:0008422);; Cellular Component: integral component of membrane (GO:0016021);; Molecular Function: scopolin beta-glucosidase activity (GO:0102483);;	--	--	--	--	Glycosyl hydrolase family 3 C-terminal domain;; Glycosyl hydrolase family 3 N terminal domain;; Fibronectin type III-like domain	Beta-D-xylosidase 1 OS=Arabidopsis thaliana OX=3702 GN=BXL1 PE=1 SV=1	G	Carbohydrate transport and metabolism	PREDICTED: LOW QUALITY PROTEIN: beta-D-xylosidase 1-like [Cucumis melo]
Cla97C06G114480	29	35	60	25	74	432	0.43197	0.426352	0.837247	0.27232	0.928061	5.28652	0.0379547	1.11428	up	[V]	Defense mechanisms	Biological Process: drug transmembrane transport (GO:0006855);; Molecular Function: drug transmembrane transporter activity (GO:0015238);; Molecular Function: antiporter activity (GO:0015297);; Cellular Component: integral component of membrane (GO:0016021);;	K03327|0|csv:101220547|K03327 multidrug resistance protein, MATE family | (RefSeq) MATE efflux family protein 5	--	[R]	General function prediction only	MatE	Protein DETOXIFICATION 55 OS=Arabidopsis thaliana OX=3702 GN=DTX55 PE=2 SV=1	V	Defense mechanisms	protein DETOXIFICATION 55-like [Cucurbita moschata]
Cla97C06G114160	4447	3979	5742	8730	7420	8795	29.4781	22.0681	33.041	40.4102	41.6031	43.9972	0.00479243	0.604944	up	[T]	Signal transduction mechanisms	Molecular Function: DNA binding (GO:0003677);; Cellular Component: nucleus (GO:0005634);;	--	--	[S]	Function unknown	CG-1 domain;; Ankyrin repeats (3 copies);; IPT/TIG domain;; IQ calmodulin-binding motif;; Ankyrin repeats (many copies);; Ankyrin repeat	Calmodulin-binding transcription activator 5 OS=Arabidopsis thaliana OX=3702 GN=CAMTA5 PE=2 SV=2	K	Transcription	PREDICTED: LOW QUALITY PROTEIN: calmodulin-binding transcription activator 5 [Cucumis melo]
Cla97C06G114000	4994	6546	6150	3246	3448	2878	53.5423	56.6353	59.9616	25.6259	30.4973	24.6432	3.01913e-11	-1.03106	down	[C]	Energy production and conversion	Biological Process: metabolic process (GO:0008152);; Molecular Function: lyase activity (GO:0016829);; Molecular Function: transferase activity, transferring acyl groups, acyl groups converted into alkyl on transfer (GO:0046912);;	K01648|0|csv:101222110|K01648 ATP citrate (pro-S)-lyase [EC:2.3.3.8] | (RefSeq) ATP-citrate synthase beta chain protein 2	Citrate cycle (TCA cycle) (ko00020)	[C]	Energy production and conversion	Citrate synthase, C-terminal domain;; CoA-ligase;; Succinyl-CoA ligase like flavodoxin domain	ATP-citrate synthase beta chain protein 1 OS=Oryza sativa subsp. japonica OX=39947 GN=ACLB-1 PE=2 SV=1	C	Energy production and conversion	PREDICTED: ATP-citrate synthase beta chain protein 2 [Cucumis sativus]

## Sheet: 17 DAP
#ID	W13_Count	W14_Count	W15_Count	W16_Count	W17_Count	W18_Count	W13_FPKM	W14_FPKM	W15_FPKM	W16_FPKM	W17_FPKM	W18_FPKM	Pvalue	log2FC	regulated	COG_class	COG_class_annotation	GO_annotation	KEGG_annotation	KEGG_pathway_annotation	KOG_class	KOG_class_annotation	Pfam_annotation	Swiss-Prot_annotation	eggNOG_class	eggNOG_class_annotation	NR_annotation
Cla97C06G114180	879	513	694	151	101	551	22.9171	15.9646	23.5433	5.6929	3.55257	17.5976	0.0390399	-0.879285	down	--	--	--	--	--	--	--	cAMP-regulated phosphoprotein/endosulfine conserved region	--	S	Function unknown	PREDICTED: uncharacterized protein LOC103497803 [Cucumis melo]
Cla97C06G114100	6543	2314	7338	15130	19956	1753	105.941	43.9831	154.989	341.191	417.748	34.7786	0.0449131	1.0888	up	--	--	Cellular Component: integral component of membrane (GO:0016021);;	--	--	--	--	Tim17/Tim22/Tim23/Pmp24 family	Outer envelope pore protein 16-2, chloroplastic OS=Arabidopsis thaliana OX=3702 GN=OEP162 PE=2 SV=1	O	Posttranslational modification, protein turnover, chaperones	PREDICTED: outer envelope pore protein 16-2, chloroplastic [Cucumis melo]
Cla97C06G113960	2805	4596	2410	842	825	1859	53.3868	103.795	59.5045	22.2716	20.2313	43.0966	0.0010545	-0.949029	down	--	--	--	K10581|5.41253e-167|csv:101221014|K10581 ubiquitin-conjugating enzyme E2 O [EC:2.3.2.24] | (RefSeq) probable ubiquitin-conjugating enzyme E2 25	Ubiquitin mediated proteolysis (ko04120)	[O]	Posttranslational modification, protein turnover, chaperones	Ubiquitin-conjugating enzyme	Probable ubiquitin-conjugating enzyme E2 25 OS=Arabidopsis thaliana OX=3702 GN=UBC25 PE=2 SV=1	O	Posttranslational modification, protein turnover, chaperones	PREDICTED: probable ubiquitin-conjugating enzyme E2 25 [Cucumis sativus]
Cla97C06G113970	1852	2449	1389	294	275	1217	22.863	42.9875	27.4502	4.56226	5.8985	24.5612	0.00336119	-1.14799	down	[I]	Lipid transport and metabolism	Molecular Function: catalytic activity (GO:0003824);; Cellular Component: peroxisome (GO:0005777);; Biological Process: metabolic process (GO:0008152);;	--	--	[I]	Lipid transport and metabolism	Enoyl-CoA hydratase/isomerase;; Enoyl-CoA hydratase/isomerase	Probable enoyl-CoA hydratase 1, peroxisomal OS=Arabidopsis thaliana OX=3702 GN=ECHIA PE=1 SV=1	I	Lipid transport and metabolism	PREDICTED: probable enoyl-CoA hydratase 1, peroxisomal [Cucumis melo]
Cla97C06G114070	1797	330	2090	6753	10693	575	43.2946	9.36062	65.2934	226.509	332.132	16.8685	0.0123975	1.37151	up	[H]	Coenzyme transport and metabolism	--	K20896|2.64959e-153|cmo:103497792|K20896 formylaminopyrimidine deformylase / aminopyrimidine aminohydrolase [EC:3.5.1.- 3.5.99.-] | (RefSeq) probable bifunctional TENA-E protein	--	--	--	TENA/THI-4/PQQC family	Probable bifunctional TENA-E protein OS=Glycine max OX=3847 GN=TENA_E PE=2 SV=1	K	Transcription	PREDICTED: probable bifunctional TENA-E protein isoform X1 [Cucumis melo]

## Sheet: Sheet1
#ID	13 Day						17 Day
	BW85_FPKM1	BW85_FPKM2	BW85_FPKM3	F211_FPKM1	F211_FPKM2	F211_FPKM3	BW85_FPKM1	BW85_FPKM2	BW85_FPKM3	F211_FPKM1	F211_FPKM2	F211_FPKM3
Cla97C06G114190	4.07551	6.41962	1.63789	13.0866	7.68449	6.65644	18.8986	2.51876	19.9938	8.15675	4.78882	9.35782
Cla97C06G113960	68.6242	86.0211	94.8628	34.5786	40.2277	50.4615	53.3868	103.795	59.5045	22.2716	20.2313	43.0966
Cla97C06G114170	24.0438	18.1744	14.8899	75.2826	76.5964	94.7319	12.3238	9.27135	21.1233	1.38295	1.02455	51.284
Cla97C06G114480	0.43197	0.426352	0.837247	0.27232	0.928061	5.28652	0	0	0	0	0	0
Cla97C06G114160	29.4781	22.0681	33.041	40.4102	41.6031	43.9972	22.778	28.1401	25.7922	20.3179	18.946	27.3495
Cla97C06G114000	53.5423	56.6353	59.9616	25.6259	30.4973	24.6432	32.7695	61.9586	21.5802	16.2038	14.1266	30.1588
Cla97C06G114180	20.3812	39.5975	11.1818	22.5833	15.9512	10.2221	22.9171	15.9646	23.5433	5.6929	3.55257	17.5976
Cla97C06G114100	39.7758	48.3895	40.7815	48.4538	22.9552	12.0029	105.941	43.9831	154.989	341.191	417.748	34.7786
Cla97C06G113970	37.7663	49.3809	36.6654	51.7964	39.9567	36.4969	22.863	42.9875	27.4502	4.56226	5.8985	24.5612
Cla97C06G114070	5.36835	10.0549	6.12581	7.7751	6.43537	7.7452	43.2946	9.36062	65.2934	226.509	332.132	16.8685
