# Supplementary material for: Metabolic, transcriptomic, and genetic analyses of candidate genes for seed size in watermelon
Source: Front Plant Sci. 2024 Jul 16;15:1394724. doi: 10.3389/fpls.2024.1394724 (PMC11286464; doi:10.3389/fpls.2024.1394724)
Supplement: Supplementary Table 11 — InDels and SNP annotation in the QTL region. [file Table_11.xlsx]

## Sheet: INDEL
CHROM	START	END	REF	ALT	ANNO	GENE(in or nearby)	MUT_type	MUT_info
Chr06	4847192	4847192	-	C	intergenic	Cla97C06G113910(dist=16357),Cla97C06G113920(dist=16086)	.	.
Chr06	4847212	4847212	-	C	intergenic	Cla97C06G113910(dist=16377),Cla97C06G113920(dist=16066)	.	.
Chr06	4848652	4848652	T	-	intergenic	Cla97C06G113910(dist=17817),Cla97C06G113920(dist=14626)	.	.
Chr06	4868158	4868158	T	-	intergenic	Cla97C06G113920(dist=4269),Cla97C06G113930(dist=10685)	.	.
Chr06	4870592	4870592	T	-	intergenic	Cla97C06G113920(dist=6703),Cla97C06G113930(dist=8251)	.	.
Chr06	4884269	4884269	-	AT	intergenic	Cla97C06G113930(dist=4411),Cla97C06G113940(dist=1775)	.	.
Chr06	4934575	4934575	-	A	upstream	Cla97C06G113990	.	.
Chr06	4940495	4940496	AA	-	intergenic	Cla97C06G113990(dist=6225),Cla97C06G114000(dist=1471)	.	.
Chr06	4947779	4947781	AAG	-	upstream	Cla97C06G114000	.	.
Chr06	4952031	4952031	-	TT	intergenic	Cla97C06G114000(dist=5131),Cla97C06G114010(dist=11304)	.	.
Chr06	4954437	4954438	AA	-	intergenic	Cla97C06G114000(dist=7537),Cla97C06G114010(dist=8897)	.	.
Chr06	4954962	4954962	-	TAACG	intergenic	Cla97C06G114000(dist=8062),Cla97C06G114010(dist=8373)	.	.
Chr06	4956023	4956023	-	TT	intergenic	Cla97C06G114000(dist=9123),Cla97C06G114010(dist=7312)	.	.
Chr06	4958015	4958015	-	A	intergenic	Cla97C06G114000(dist=11115),Cla97C06G114010(dist=5320)	.	.
Chr06	4958250	4958261	TATATATATATT	-	intergenic	Cla97C06G114000(dist=11350),Cla97C06G114010(dist=5074)	.	.
Chr06	4958277	4958277	A	-	intergenic	Cla97C06G114000(dist=11377),Cla97C06G114010(dist=5058)	.	.
Chr06	4958790	4958790	-	TAATA	intergenic	Cla97C06G114000(dist=11890),Cla97C06G114010(dist=4545)	.	.
Chr06	4959120	4959121	CA	-	intergenic	Cla97C06G114000(dist=12220),Cla97C06G114010(dist=4214)	.	.
Chr06	4959420	4959420	-	T	intergenic	Cla97C06G114000(dist=12520),Cla97C06G114010(dist=3915)	.	.
Chr06	4959485	4959485	-	TTA	intergenic	Cla97C06G114000(dist=12585),Cla97C06G114010(dist=3850)	.	.
Chr06	4959514	4959514	-	T	intergenic	Cla97C06G114000(dist=12614),Cla97C06G114010(dist=3821)	.	.
Chr06	4959887	4959887	A	-	intergenic	Cla97C06G114000(dist=12987),Cla97C06G114010(dist=3448)	.	.
Chr06	4961151	4961156	ATATAT	-	intergenic	Cla97C06G114000(dist=14251),Cla97C06G114010(dist=2179)	.	.
Chr06	4963055	4963055	-	AT	downstream	Cla97C06G114010	.	.
Chr06	4963198	4963198	A	-	downstream	Cla97C06G114010	.	.
Chr06	4965104	4965104	-	TA	intergenic	Cla97C06G114010(dist=1263),Cla97C06G114020(dist=2343)	.	.
Chr06	4965132	4965134	AAC	-	intergenic	Cla97C06G114010(dist=1291),Cla97C06G114020(dist=2313)	.	.
Chr06	4965658	4965658	-	T	intergenic	Cla97C06G114010(dist=1817),Cla97C06G114020(dist=1789)	.	.
Chr06	4966252	4966252	T	-	intergenic	Cla97C06G114010(dist=2411),Cla97C06G114020(dist=1195)	.	.
Chr06	4968015	4968022	TTTTTTTT	-	upstream	Cla97C06G114020	.	.
Chr06	4968449	4968452	AAAA	-	upstream	Cla97C06G114020	.	.
Chr06	4968757	4968757	-	TT	upstream	Cla97C06G114020	.	.
Chr06	4969312	4969313	AT	-	intergenic	Cla97C06G114020(dist=1302),Cla97C06G114030(dist=2536)	.	.
Chr06	4969357	4969357	-	T	intergenic	Cla97C06G114020(dist=1347),Cla97C06G114030(dist=2492)	.	.
Chr06	4970633	4970633	-	A	intergenic	Cla97C06G114020(dist=2623),Cla97C06G114030(dist=1216)	.	.
Chr06	4974888	4974889	TT	-	intergenic	Cla97C06G114030(dist=2584),Cla97C06G114040(dist=4027)	.	.
Chr06	4976105	4976105	A	-	intergenic	Cla97C06G114030(dist=3801),Cla97C06G114040(dist=2811)	.	.
Chr06	4976145	4976145	T	-	intergenic	Cla97C06G114030(dist=3841),Cla97C06G114040(dist=2771)	.	.
Chr06	4977022	4977022	A	-	intergenic	Cla97C06G114030(dist=4718),Cla97C06G114040(dist=1894)	.	.
Chr06	4979750	4979750	-	T	intronic	Cla97C06G114040	.	.
Chr06	4979829	4979829	T	-	intronic	Cla97C06G114040	.	.
Chr06	4982013	4982013	-	T	intronic	Cla97C06G114040	.	.
Chr06	4983070	4983075	AAGAAG	-	upstream	Cla97C06G114040	.	.
Chr06	4983916	4983916	-	T	upstream	Cla97C06G114040	.	.
Chr06	4987122	4987122	-	AAGA	intergenic	Cla97C06G114040(dist=4111),Cla97C06G114050(dist=1869)	.	.
Chr06	4987911	4987911	-	A	intergenic	Cla97C06G114040(dist=4900),Cla97C06G114050(dist=1080)	.	.
Chr06	4988583	4988584	CT	-	downstream	Cla97C06G114050	.	.
Chr06	4991501	4991501	G	-	intronic	Cla97C06G114050	.	.
Chr06	4992812	4992831	TCAAAAGAGACACTTTTTTC	-	intronic	Cla97C06G114050	.	.
Chr06	4993833	4993833	-	TTT	upstream	Cla97C06G114050,Cla97C06G114060	.	.
Chr06	5002894	5002894	T	-	intronic	Cla97C06G114060	.	.
Chr06	5004671	5004671	-	AAA	intergenic	Cla97C06G114060(dist=1266),Cla97C06G114070(dist=2807)	.	.
Chr06	5004781	5004781	-	TTC	intergenic	Cla97C06G114060(dist=1376),Cla97C06G114070(dist=2697)	.	.
Chr06	5006737	5006737	-	T	upstream	Cla97C06G114070	.	.
Chr06	5006782	5006783	AT	-	upstream	Cla97C06G114070	.	.
Chr06	5006867	5006867	-	AACA	upstream	Cla97C06G114070	.	.
Chr06	5006973	5006973	A	-	upstream	Cla97C06G114070	.	.
Chr06	5007263	5007263	C	-	upstream	Cla97C06G114070	.	.
Chr06	5009717	5009722	GTTTTA	-	intergenic	Cla97C06G114070(dist=1339),Cla97C06G114080(dist=2543)	.	.
Chr06	5010999	5011000	TT	-	intergenic	Cla97C06G114070(dist=2621),Cla97C06G114080(dist=1265)	.	.
Chr06	5011839	5011840	AT	-	downstream	Cla97C06G114080	.	.
Chr06	5014140	5014140	-	A	intronic	Cla97C06G114090	.	.
Chr06	5015087	5015090	AAAA	-	intronic	Cla97C06G114090	.	.
Chr06	5018998	5019014	CGAACCTTTTAGCCCAC	-	intronic	Cla97C06G114090	.	.
Chr06	5020089	5020089	-	T	intronic	Cla97C06G114100	.	.
Chr06	5020105	5020120	AAAATAAAATAAAATA	-	intronic	Cla97C06G114100	.	.
Chr06	5020475	5020475	-	TA	intronic	Cla97C06G114100	.	.
Chr06	5024273	5024273	-	A	intergenic	Cla97C06G114100(dist=1729),Cla97C06G114110(dist=1550)	.	.
Chr06	5029411	5029411	-	A	intronic	Cla97C06G114110	.	.
Chr06	5035844	5035844	-	AT	intronic	Cla97C06G114110	.	.
Chr06	5039835	5039835	-	AA	intergenic	Cla97C06G114110(dist=1340),Cla97C06G114120(dist=3563)	.	.
Chr06	5039858	5039858	-	TAAG	intergenic	Cla97C06G114110(dist=1363),Cla97C06G114120(dist=3540)	.	.
Chr06	5039909	5039909	G	-	intergenic	Cla97C06G114110(dist=1414),Cla97C06G114120(dist=3489)	.	.
Chr06	5040519	5040539	GTCAATCTCAAGTAAGGTACA	-	intergenic	Cla97C06G114110(dist=2024),Cla97C06G114120(dist=2859)	.	.
Chr06	5042319	5042319	T	-	intergenic	Cla97C06G114110(dist=3824),Cla97C06G114120(dist=1079)	.	.
Chr06	5042412	5042412	-	A	upstream	Cla97C06G114120	.	.
Chr06	5046152	5046152	T	-	intronic	Cla97C06G114120	.	.
Chr06	5046877	5046877	-	TT	intronic	Cla97C06G114120	.	.
Chr06	5050439	5050439	-	A	downstream	Cla97C06G114120	.	.
Chr06	5050538	5050538	-	A	intergenic	Cla97C06G114120(dist=1068),Cla97C06G114130(dist=1369)	.	.
Chr06	5050603	5050616	CTATCTACAATAAA	-	intergenic	Cla97C06G114120(dist=1133),Cla97C06G114130(dist=1291)	.	.
Chr06	5052450	5052450	-	A	upstream	Cla97C06G114130	.	.
Chr06	5052699	5052699	-	A	upstream	Cla97C06G114130	.	.
Chr06	5059347	5059347	T	-	downstream	Cla97C06G114150	.	.
Chr06	5083550	5083550	-	A	intergenic	Cla97C06G114160(dist=12860),Cla97C06G114170(dist=2819)	.	.
Chr06	5086084	5086084	A	-	upstream	Cla97C06G114170	.	.
Chr06	5092335	5092335	-	T	intronic	Cla97C06G114170	.	.
Chr06	5092541	5092541	A	-	intronic	Cla97C06G114170	.	.
Chr06	5092615	5092616	TC	-	intronic	Cla97C06G114170	.	.
Chr06	5092879	5092879	-	T	intronic	Cla97C06G114170	.	.
Chr06	5093222	5093222	-	TTATTA	intronic	Cla97C06G114170	.	.
Chr06	5094388	5094388	-	A	downstream	Cla97C06G114170	.	.
Chr06	5095597	5095607	ACAGGGAATGC	-	intergenic	Cla97C06G114170(dist=1599),Cla97C06G114180(dist=7236)	.	.
Chr06	5096257	5096257	-	G	intergenic	Cla97C06G114170(dist=2259),Cla97C06G114180(dist=6586)	.	.
Chr06	5096384	5096384	T	-	intergenic	Cla97C06G114170(dist=2386),Cla97C06G114180(dist=6459)	.	.
Chr06	5096530	5096530	A	-	intergenic	Cla97C06G114170(dist=2532),Cla97C06G114180(dist=6313)	.	.
Chr06	5096712	5096712	-	T	intergenic	Cla97C06G114170(dist=2714),Cla97C06G114180(dist=6131)	.	.
Chr06	5096805	5096805	T	-	intergenic	Cla97C06G114170(dist=2807),Cla97C06G114180(dist=6038)	.	.
Chr06	5101428	5101431	AAAA	-	intergenic	Cla97C06G114170(dist=7430),Cla97C06G114180(dist=1412)	.	.
Chr06	5102277	5102277	-	T	upstream	Cla97C06G114180	.	.
Chr06	5102338	5102338	-	A	upstream	Cla97C06G114180	.	.
Chr06	5102566	5102566	-	CTCTCTCTCT	upstream	Cla97C06G114180	.	.
Chr06	5102934	5102936	TTA	-	intronic	Cla97C06G114180	.	.
Chr06	5103037	5103037	-	T	intronic	Cla97C06G114180	.	.
Chr06	5103709	5103709	-	T	intronic	Cla97C06G114180	.	.
Chr06	5104517	5104517	-	TA	intronic	Cla97C06G114180	.	.
Chr06	5105239	5105239	-	AA	intronic	Cla97C06G114180	.	.
Chr06	5142741	5142742	AG	-	intergenic	Cla97C06G114220(dist=1604),Cla97C06G114230(dist=5920)	.	.
Chr06	5152009	5152009	-	T	intergenic	Cla97C06G114230(dist=3045),Cla97C06G114240(dist=1628)	.	.
Chr06	5379367	5379368	TA	-	intergenic	Cla97C06G114470(dist=4988),Cla97C06G114480(dist=18745)	.	.
Chr06	5379410	5379410	-	G	intergenic	Cla97C06G114470(dist=5031),Cla97C06G114480(dist=18703)	.	.
Chr06	5380497	5380497	T	-	intergenic	Cla97C06G114470(dist=6118),Cla97C06G114480(dist=17616)	.	.
Chr06	5389561	5389561	-	TAT	intergenic	Cla97C06G114470(dist=15182),Cla97C06G114480(dist=8552)	.	.
Chr06	5407773	5407773	A	-	intergenic	Cla97C06G114480(dist=7866),Cla97C06G114490(dist=16607)	.	.

## Sheet: SNP
CHROM	START	END	REF	ALT	ANNO	GENE(in or nearby)	MUT_type	MUT_info
Chr06	4847169	4847169	T	G	intergenic	Cla97C06G113910(dist=16334),Cla97C06G113920(dist=16109)	.	.
Chr06	4847176	4847176	A	G	intergenic	Cla97C06G113910(dist=16341),Cla97C06G113920(dist=16102)	.	.
Chr06	4847184	4847184	T	C	intergenic	Cla97C06G113910(dist=16349),Cla97C06G113920(dist=16094)	.	.
Chr06	4847193	4847193	T	C	intergenic	Cla97C06G113910(dist=16358),Cla97C06G113920(dist=16085)	.	.
Chr06	4847204	4847204	T	G	intergenic	Cla97C06G113910(dist=16369),Cla97C06G113920(dist=16074)	.	.
Chr06	4847206	4847206	A	G	intergenic	Cla97C06G113910(dist=16371),Cla97C06G113920(dist=16072)	.	.
Chr06	4847222	4847222	G	T	intergenic	Cla97C06G113910(dist=16387),Cla97C06G113920(dist=16056)	.	.
Chr06	4847233	4847233	T	C	intergenic	Cla97C06G113910(dist=16398),Cla97C06G113920(dist=16045)	.	.
Chr06	4847240	4847240	A	G	intergenic	Cla97C06G113910(dist=16405),Cla97C06G113920(dist=16038)	.	.
Chr06	4847258	4847258	C	T	intergenic	Cla97C06G113910(dist=16423),Cla97C06G113920(dist=16020)	.	.
Chr06	4924779	4924779	G	A	intergenic	Cla97C06G113970(dist=1082),Cla97C06G113980(dist=1154)	.	.
Chr06	4939259	4939259	A	T	intergenic	Cla97C06G113990(dist=4989),Cla97C06G114000(dist=2708)	.	.
Chr06	4940082	4940082	A	G	intergenic	Cla97C06G113990(dist=5812),Cla97C06G114000(dist=1885)	.	.
Chr06	4940624	4940624	C	G	intergenic	Cla97C06G113990(dist=6354),Cla97C06G114000(dist=1343)	.	.
Chr06	4940673	4940673	T	C	intergenic	Cla97C06G113990(dist=6403),Cla97C06G114000(dist=1294)	.	.
Chr06	4941132	4941132	G	T	downstream	Cla97C06G114000	.	.
Chr06	4943498	4943498	C	G	intronic	Cla97C06G114000	.	.
Chr06	4945449	4945449	A	T	intronic	Cla97C06G114000	.	.
Chr06	4948540	4948540	A	G	intergenic	Cla97C06G114000(dist=1640),Cla97C06G114010(dist=14795)	.	.
Chr06	4948645	4948645	A	T	intergenic	Cla97C06G114000(dist=1745),Cla97C06G114010(dist=14690)	.	.
Chr06	4948882	4948882	A	C	intergenic	Cla97C06G114000(dist=1982),Cla97C06G114010(dist=14453)	.	.
Chr06	4949810	4949810	T	A	intergenic	Cla97C06G114000(dist=2910),Cla97C06G114010(dist=13525)	.	.
Chr06	4950347	4950347	T	A	intergenic	Cla97C06G114000(dist=3447),Cla97C06G114010(dist=12988)	.	.
Chr06	4951074	4951074	T	C	intergenic	Cla97C06G114000(dist=4174),Cla97C06G114010(dist=12261)	.	.
Chr06	4951299	4951299	G	A	intergenic	Cla97C06G114000(dist=4399),Cla97C06G114010(dist=12036)	.	.
Chr06	4953011	4953011	T	A	intergenic	Cla97C06G114000(dist=6111),Cla97C06G114010(dist=10324)	.	.
Chr06	4954524	4954524	C	T	intergenic	Cla97C06G114000(dist=7624),Cla97C06G114010(dist=8811)	.	.
Chr06	4954660	4954660	G	A	intergenic	Cla97C06G114000(dist=7760),Cla97C06G114010(dist=8675)	.	.
Chr06	4954816	4954816	T	C	intergenic	Cla97C06G114000(dist=7916),Cla97C06G114010(dist=8519)	.	.
Chr06	4955343	4955343	T	A	intergenic	Cla97C06G114000(dist=8443),Cla97C06G114010(dist=7992)	.	.
Chr06	4955917	4955917	A	T	intergenic	Cla97C06G114000(dist=9017),Cla97C06G114010(dist=7418)	.	.
Chr06	4955922	4955922	T	A	intergenic	Cla97C06G114000(dist=9022),Cla97C06G114010(dist=7413)	.	.
Chr06	4956308	4956308	G	A	intergenic	Cla97C06G114000(dist=9408),Cla97C06G114010(dist=7027)	.	.
Chr06	4956701	4956701	A	T	intergenic	Cla97C06G114000(dist=9801),Cla97C06G114010(dist=6634)	.	.
Chr06	4956743	4956743	A	G	intergenic	Cla97C06G114000(dist=9843),Cla97C06G114010(dist=6592)	.	.
Chr06	4957103	4957103	T	A	intergenic	Cla97C06G114000(dist=10203),Cla97C06G114010(dist=6232)	.	.
Chr06	4957287	4957287	T	C	intergenic	Cla97C06G114000(dist=10387),Cla97C06G114010(dist=6048)	.	.
Chr06	4957893	4957893	C	T	intergenic	Cla97C06G114000(dist=10993),Cla97C06G114010(dist=5442)	.	.
Chr06	4958150	4958150	A	G	intergenic	Cla97C06G114000(dist=11250),Cla97C06G114010(dist=5185)	.	.
Chr06	4958446	4958446	C	T	intergenic	Cla97C06G114000(dist=11546),Cla97C06G114010(dist=4889)	.	.
Chr06	4958566	4958566	T	C	intergenic	Cla97C06G114000(dist=11666),Cla97C06G114010(dist=4769)	.	.
Chr06	4959165	4959165	A	T	intergenic	Cla97C06G114000(dist=12265),Cla97C06G114010(dist=4170)	.	.
Chr06	4959455	4959455	C	T	intergenic	Cla97C06G114000(dist=12555),Cla97C06G114010(dist=3880)	.	.
Chr06	4959491	4959491	T	A	intergenic	Cla97C06G114000(dist=12591),Cla97C06G114010(dist=3844)	.	.
Chr06	4959494	4959494	T	A	intergenic	Cla97C06G114000(dist=12594),Cla97C06G114010(dist=3841)	.	.
Chr06	4959829	4959829	A	G	intergenic	Cla97C06G114000(dist=12929),Cla97C06G114010(dist=3506)	.	.
Chr06	4960392	4960392	T	C	intergenic	Cla97C06G114000(dist=13492),Cla97C06G114010(dist=2943)	.	.
Chr06	4960582	4960582	T	A	intergenic	Cla97C06G114000(dist=13682),Cla97C06G114010(dist=2753)	.	.
Chr06	4960819	4960819	T	G	intergenic	Cla97C06G114000(dist=13919),Cla97C06G114010(dist=2516)	.	.
Chr06	4960830	4960830	A	T	intergenic	Cla97C06G114000(dist=13930),Cla97C06G114010(dist=2505)	.	.
Chr06	4961785	4961785	A	G	intergenic	Cla97C06G114000(dist=14885),Cla97C06G114010(dist=1550)	.	.
Chr06	4961985	4961985	C	T	intergenic	Cla97C06G114000(dist=15085),Cla97C06G114010(dist=1350)	.	.
Chr06	4962739	4962739	G	A	downstream	Cla97C06G114010	.	.
Chr06	4962901	4962901	T	C	downstream	Cla97C06G114010	.	.
Chr06	4962906	4962906	G	C	downstream	Cla97C06G114010	.	.
Chr06	4962935	4962935	A	T	downstream	Cla97C06G114010	.	.
Chr06	4963012	4963012	C	G	downstream	Cla97C06G114010	.	.
Chr06	4963774	4963774	G	A	exonic	Cla97C06G114010	nonsynonymous SNV	Cla97C06G114010:Cla97C06G114010.1:exon1:c.68C>T:p.S23F,
Chr06	4964343	4964343	C	T	upstream	Cla97C06G114010	.	.
Chr06	4964493	4964493	G	A	upstream	Cla97C06G114010	.	.
Chr06	4964531	4964531	A	G	upstream	Cla97C06G114010	.	.
Chr06	4964581	4964581	T	C	upstream	Cla97C06G114010	.	.
Chr06	4965204	4965204	A	T	intergenic	Cla97C06G114010(dist=1363),Cla97C06G114020(dist=2243)	.	.
Chr06	4965521	4965521	A	G	intergenic	Cla97C06G114010(dist=1680),Cla97C06G114020(dist=1926)	.	.
Chr06	4965570	4965570	T	C	intergenic	Cla97C06G114010(dist=1729),Cla97C06G114020(dist=1877)	.	.
Chr06	4965571	4965571	A	G	intergenic	Cla97C06G114010(dist=1730),Cla97C06G114020(dist=1876)	.	.
Chr06	4965669	4965669	C	T	intergenic	Cla97C06G114010(dist=1828),Cla97C06G114020(dist=1778)	.	.
Chr06	4965715	4965715	G	T	intergenic	Cla97C06G114010(dist=1874),Cla97C06G114020(dist=1732)	.	.
Chr06	4966411	4966411	T	C	intergenic	Cla97C06G114010(dist=2570),Cla97C06G114020(dist=1036)	.	.
Chr06	4966447	4966447	G	T	intergenic	Cla97C06G114010(dist=2606),Cla97C06G114020(dist=1000)	.	.
Chr06	4966586	4966586	C	A	downstream	Cla97C06G114020	.	.
Chr06	4966698	4966698	C	A	downstream	Cla97C06G114020	.	.
Chr06	4968027	4968027	T	C	upstream	Cla97C06G114020	.	.
Chr06	4968439	4968439	C	G	upstream	Cla97C06G114020	.	.
Chr06	4968518	4968518	T	C	upstream	Cla97C06G114020	.	.
Chr06	4969657	4969657	T	C	intergenic	Cla97C06G114020(dist=1647),Cla97C06G114030(dist=2192)	.	.
Chr06	4970561	4970561	T	A	intergenic	Cla97C06G114020(dist=2551),Cla97C06G114030(dist=1288)	.	.
Chr06	4972000	4972000	G	A	exonic	Cla97C06G114030	nonsynonymous SNV	Cla97C06G114030:Cla97C06G114030.1:exon1:c.305C>T:p.S102F,
Chr06	4974777	4974777	T	C	intergenic	Cla97C06G114030(dist=2473),Cla97C06G114040(dist=4139)	.	.
Chr06	4974952	4974952	A	G	intergenic	Cla97C06G114030(dist=2648),Cla97C06G114040(dist=3964)	.	.
Chr06	4978457	4978457	A	G	downstream	Cla97C06G114040	.	.
Chr06	4980383	4980383	G	T	intronic	Cla97C06G114040	.	.
Chr06	4982876	4982876	T	G	intronic	Cla97C06G114040	.	.
Chr06	4984199	4984199	A	G	intergenic	Cla97C06G114040(dist=1188),Cla97C06G114050(dist=4792)	.	.
Chr06	4984496	4984496	A	G	intergenic	Cla97C06G114040(dist=1485),Cla97C06G114050(dist=4495)	.	.
Chr06	4984498	4984498	G	T	intergenic	Cla97C06G114040(dist=1487),Cla97C06G114050(dist=4493)	.	.
Chr06	4985030	4985030	C	T	intergenic	Cla97C06G114040(dist=2019),Cla97C06G114050(dist=3961)	.	.
Chr06	4985071	4985071	A	G	intergenic	Cla97C06G114040(dist=2060),Cla97C06G114050(dist=3920)	.	.
Chr06	4985707	4985707	G	T	intergenic	Cla97C06G114040(dist=2696),Cla97C06G114050(dist=3284)	.	.
Chr06	4986029	4986029	A	G	intergenic	Cla97C06G114040(dist=3018),Cla97C06G114050(dist=2962)	.	.
Chr06	4986052	4986052	A	G	intergenic	Cla97C06G114040(dist=3041),Cla97C06G114050(dist=2939)	.	.
Chr06	4986473	4986473	T	C	intergenic	Cla97C06G114040(dist=3462),Cla97C06G114050(dist=2518)	.	.
Chr06	4986582	4986582	A	G	intergenic	Cla97C06G114040(dist=3571),Cla97C06G114050(dist=2409)	.	.
Chr06	4986888	4986888	T	C	intergenic	Cla97C06G114040(dist=3877),Cla97C06G114050(dist=2103)	.	.
Chr06	4986938	4986938	C	T	intergenic	Cla97C06G114040(dist=3927),Cla97C06G114050(dist=2053)	.	.
Chr06	4987108	4987108	A	C	intergenic	Cla97C06G114040(dist=4097),Cla97C06G114050(dist=1883)	.	.
Chr06	4987186	4987186	A	G	intergenic	Cla97C06G114040(dist=4175),Cla97C06G114050(dist=1805)	.	.
Chr06	4987439	4987439	A	G	intergenic	Cla97C06G114040(dist=4428),Cla97C06G114050(dist=1552)	.	.
Chr06	4987810	4987810	C	T	intergenic	Cla97C06G114040(dist=4799),Cla97C06G114050(dist=1181)	.	.
Chr06	4988063	4988063	G	A	downstream	Cla97C06G114050	.	.
Chr06	4988143	4988143	A	C	downstream	Cla97C06G114050	.	.
Chr06	4988599	4988599	C	T	downstream	Cla97C06G114050	.	.
Chr06	4989516	4989516	T	C	intronic	Cla97C06G114050	.	.
Chr06	4990178	4990178	G	A	intronic	Cla97C06G114050	.	.
Chr06	4990340	4990340	G	A	intronic	Cla97C06G114050	.	.
Chr06	4991216	4991216	A	G	intronic	Cla97C06G114050	.	.
Chr06	4992618	4992618	A	T	intronic	Cla97C06G114050	.	.
Chr06	4992993	4992993	C	G	intronic	Cla97C06G114050	.	.
Chr06	4993108	4993108	G	C	intronic	Cla97C06G114050	.	.
Chr06	4993856	4993856	C	G	upstream	Cla97C06G114050,Cla97C06G114060	.	.
Chr06	4994081	4994081	C	T	upstream	Cla97C06G114050,Cla97C06G114060	.	.
Chr06	4994082	4994082	A	T	upstream	Cla97C06G114050,Cla97C06G114060	.	.
Chr06	4997170	4997170	A	G	intronic	Cla97C06G114060	.	.
Chr06	4999704	4999704	T	C	intronic	Cla97C06G114060	.	.
Chr06	4999766	4999766	G	T	intronic	Cla97C06G114060	.	.
Chr06	5000162	5000162	A	G	intronic	Cla97C06G114060	.	.
Chr06	5001760	5001760	C	A	intronic	Cla97C06G114060	.	.
Chr06	5003708	5003708	A	G	downstream	Cla97C06G114060	.	.
Chr06	5003886	5003886	T	C	downstream	Cla97C06G114060	.	.
Chr06	5003928	5003928	T	G	downstream	Cla97C06G114060	.	.
Chr06	5004009	5004009	A	T	downstream	Cla97C06G114060	.	.
Chr06	5004482	5004482	T	C	intergenic	Cla97C06G114060(dist=1077),Cla97C06G114070(dist=2996)	.	.
Chr06	5004509	5004509	C	T	intergenic	Cla97C06G114060(dist=1104),Cla97C06G114070(dist=2969)	.	.
Chr06	5005427	5005427	T	A	intergenic	Cla97C06G114060(dist=2022),Cla97C06G114070(dist=2051)	.	.
Chr06	5005573	5005573	T	C	intergenic	Cla97C06G114060(dist=2168),Cla97C06G114070(dist=1905)	.	.
Chr06	5005685	5005685	A	C	intergenic	Cla97C06G114060(dist=2280),Cla97C06G114070(dist=1793)	.	.
Chr06	5005802	5005802	G	A	intergenic	Cla97C06G114060(dist=2397),Cla97C06G114070(dist=1676)	.	.
Chr06	5006382	5006382	A	G	intergenic	Cla97C06G114060(dist=2977),Cla97C06G114070(dist=1096)	.	.
Chr06	5006620	5006620	G	A	upstream	Cla97C06G114070	.	.
Chr06	5006810	5006810	T	G	upstream	Cla97C06G114070	.	.
Chr06	5006824	5006824	T	C	upstream	Cla97C06G114070	.	.
Chr06	5006829	5006829	G	A	upstream	Cla97C06G114070	.	.
Chr06	5007076	5007076	T	C	upstream	Cla97C06G114070	.	.
Chr06	5008714	5008714	T	C	downstream	Cla97C06G114070	.	.
Chr06	5008950	5008950	C	T	downstream	Cla97C06G114070	.	.
Chr06	5009054	5009054	T	C	downstream	Cla97C06G114070	.	.
Chr06	5009055	5009055	C	T	downstream	Cla97C06G114070	.	.
Chr06	5009201	5009201	T	G	downstream	Cla97C06G114070	.	.
Chr06	5009241	5009241	T	C	downstream	Cla97C06G114070	.	.
Chr06	5009328	5009328	T	C	downstream	Cla97C06G114070	.	.
Chr06	5009739	5009739	A	G	intergenic	Cla97C06G114070(dist=1361),Cla97C06G114080(dist=2526)	.	.
Chr06	5011239	5011239	C	T	intergenic	Cla97C06G114070(dist=2861),Cla97C06G114080(dist=1026)	.	.
Chr06	5012155	5012155	T	C	downstream	Cla97C06G114080	.	.
Chr06	5013949	5013949	A	G	intronic	Cla97C06G114090	.	.
Chr06	5014128	5014128	C	A	intronic	Cla97C06G114090	.	.
Chr06	5014131	5014131	T	A	intronic	Cla97C06G114090	.	.
Chr06	5015505	5015505	A	G	intronic	Cla97C06G114090	.	.
Chr06	5015902	5015902	A	G	intronic	Cla97C06G114090	.	.
Chr06	5016778	5016778	T	C	intronic	Cla97C06G114090	.	.
Chr06	5016828	5016828	G	A	intronic	Cla97C06G114090	.	.
Chr06	5017171	5017171	A	G	intronic	Cla97C06G114090	.	.
Chr06	5017525	5017525	G	A	intronic	Cla97C06G114090	.	.
Chr06	5017604	5017604	T	G	intronic	Cla97C06G114090	.	.
Chr06	5017856	5017856	T	C	intronic	Cla97C06G114090	.	.
Chr06	5020121	5020121	A	T	intronic	Cla97C06G114100	.	.
Chr06	5023670	5023670	A	G	intergenic	Cla97C06G114100(dist=1126),Cla97C06G114110(dist=2153)	.	.
Chr06	5023931	5023931	C	T	intergenic	Cla97C06G114100(dist=1387),Cla97C06G114110(dist=1892)	.	.
Chr06	5024301	5024301	G	T	intergenic	Cla97C06G114100(dist=1757),Cla97C06G114110(dist=1522)	.	.
Chr06	5024811	5024811	G	T	intergenic	Cla97C06G114100(dist=2267),Cla97C06G114110(dist=1012)	.	.
Chr06	5025031	5025031	T	A	downstream	Cla97C06G114110	.	.
Chr06	5025032	5025032	C	T	downstream	Cla97C06G114110	.	.
Chr06	5025554	5025554	A	G	downstream	Cla97C06G114110	.	.
Chr06	5025724	5025724	G	A	downstream	Cla97C06G114110	.	.
Chr06	5032769	5032769	C	T	intronic	Cla97C06G114110	.	.
Chr06	5039159	5039159	T	C	upstream	Cla97C06G114110	.	.
Chr06	5039195	5039195	C	T	upstream	Cla97C06G114110	.	.
Chr06	5039677	5039677	A	G	intergenic	Cla97C06G114110(dist=1182),Cla97C06G114120(dist=3721)	.	.
Chr06	5040376	5040376	C	G	intergenic	Cla97C06G114110(dist=1881),Cla97C06G114120(dist=3022)	.	.
Chr06	5040517	5040517	A	T	intergenic	Cla97C06G114110(dist=2022),Cla97C06G114120(dist=2881)	.	.
Chr06	5040541	5040541	G	A	intergenic	Cla97C06G114110(dist=2046),Cla97C06G114120(dist=2857)	.	.
Chr06	5040900	5040900	C	T	intergenic	Cla97C06G114110(dist=2405),Cla97C06G114120(dist=2498)	.	.
Chr06	5041225	5041225	C	T	intergenic	Cla97C06G114110(dist=2730),Cla97C06G114120(dist=2173)	.	.
Chr06	5042714	5042714	C	A	upstream	Cla97C06G114120	.	.
Chr06	5042844	5042844	T	C	upstream	Cla97C06G114120	.	.
Chr06	5042868	5042868	A	G	upstream	Cla97C06G114120	.	.
Chr06	5042898	5042898	C	A	upstream	Cla97C06G114120	.	.
Chr06	5042978	5042978	A	G	upstream	Cla97C06G114120	.	.
Chr06	5043121	5043121	C	G	upstream	Cla97C06G114120	.	.
Chr06	5043199	5043199	A	G	upstream	Cla97C06G114120	.	.
Chr06	5044418	5044418	T	C	intronic	Cla97C06G114120	.	.
Chr06	5045848	5045848	A	T	intronic	Cla97C06G114120	.	.
Chr06	5046202	5046202	T	C	intronic	Cla97C06G114120	.	.
Chr06	5047439	5047439	C	A	exonic	Cla97C06G114120	nonsynonymous SNV	Cla97C06G114120:Cla97C06G114120.1:exon7:c.977C>A:p.T326N,
Chr06	5049207	5049207	T	C	intronic	Cla97C06G114120	.	.
Chr06	5050480	5050480	C	T	intergenic	Cla97C06G114120(dist=1010),Cla97C06G114130(dist=1427)	.	.
Chr06	5051900	5051900	G	T	downstream	Cla97C06G114130	.	.
Chr06	5077313	5077313	C	T	intergenic	Cla97C06G114160(dist=6623),Cla97C06G114170(dist=9056)	.	.
Chr06	5092859	5092859	G	A	intronic	Cla97C06G114170	.	.
Chr06	5092873	5092873	A	G	intronic	Cla97C06G114170	.	.
Chr06	5094656	5094656	A	G	downstream	Cla97C06G114170	.	.
Chr06	5094842	5094842	T	C	downstream	Cla97C06G114170	.	.
Chr06	5095437	5095437	C	T	intergenic	Cla97C06G114170(dist=1439),Cla97C06G114180(dist=7406)	.	.
Chr06	5095485	5095485	A	G	intergenic	Cla97C06G114170(dist=1487),Cla97C06G114180(dist=7358)	.	.
Chr06	5095541	5095541	T	C	intergenic	Cla97C06G114170(dist=1543),Cla97C06G114180(dist=7302)	.	.
Chr06	5095646	5095646	A	G	intergenic	Cla97C06G114170(dist=1648),Cla97C06G114180(dist=7197)	.	.
Chr06	5095787	5095787	C	A	intergenic	Cla97C06G114170(dist=1789),Cla97C06G114180(dist=7056)	.	.
Chr06	5096373	5096373	A	G	intergenic	Cla97C06G114170(dist=2375),Cla97C06G114180(dist=6470)	.	.
Chr06	5098075	5098075	A	T	intergenic	Cla97C06G114170(dist=4077),Cla97C06G114180(dist=4768)	.	.
Chr06	5098104	5098104	A	T	intergenic	Cla97C06G114170(dist=4106),Cla97C06G114180(dist=4739)	.	.
Chr06	5098656	5098656	C	G	intergenic	Cla97C06G114170(dist=4658),Cla97C06G114180(dist=4187)	.	.
Chr06	5099065	5099065	A	G	intergenic	Cla97C06G114170(dist=5067),Cla97C06G114180(dist=3778)	.	.
Chr06	5099241	5099241	A	G	intergenic	Cla97C06G114170(dist=5243),Cla97C06G114180(dist=3602)	.	.
Chr06	5099324	5099324	A	G	intergenic	Cla97C06G114170(dist=5326),Cla97C06G114180(dist=3519)	.	.
Chr06	5099499	5099499	A	T	intergenic	Cla97C06G114170(dist=5501),Cla97C06G114180(dist=3344)	.	.
Chr06	5100288	5100288	C	T	intergenic	Cla97C06G114170(dist=6290),Cla97C06G114180(dist=2555)	.	.
Chr06	5100602	5100602	A	G	intergenic	Cla97C06G114170(dist=6604),Cla97C06G114180(dist=2241)	.	.
Chr06	5100713	5100713	T	C	intergenic	Cla97C06G114170(dist=6715),Cla97C06G114180(dist=2130)	.	.
Chr06	5101311	5101311	G	A	intergenic	Cla97C06G114170(dist=7313),Cla97C06G114180(dist=1532)	.	.
Chr06	5102072	5102072	G	A	upstream	Cla97C06G114180	.	.
Chr06	5102117	5102117	A	G	upstream	Cla97C06G114180	.	.
Chr06	5102838	5102838	A	C	upstream	Cla97C06G114180	.	.
Chr06	5103308	5103308	T	G	intronic	Cla97C06G114180	.	.
Chr06	5103744	5103744	G	A	intronic	Cla97C06G114180	.	.
Chr06	5104003	5104003	C	T	intronic	Cla97C06G114180	.	.
Chr06	5104343	5104343	T	C	intronic	Cla97C06G114180	.	.
Chr06	5104719	5104719	T	C	intronic	Cla97C06G114180	.	.
Chr06	5105478	5105478	G	A	intronic	Cla97C06G114180	.	.
Chr06	5105581	5105581	G	T	intronic	Cla97C06G114180	.	.
Chr06	5105587	5105587	G	A	intronic	Cla97C06G114180	.	.
Chr06	5105986	5105986	T	G	intronic	Cla97C06G114180	.	.
Chr06	5159012	5159012	G	T	intergenic	Cla97C06G114240(dist=4965),Cla97C06G114250(dist=13515)	.	.
Chr06	5163486	5163486	G	T	intergenic	Cla97C06G114240(dist=9439),Cla97C06G114250(dist=9041)	.	.
Chr06	5379337	5379337	T	C	intergenic	Cla97C06G114470(dist=4958),Cla97C06G114480(dist=18776)	.	.
Chr06	5379340	5379340	C	T	intergenic	Cla97C06G114470(dist=4961),Cla97C06G114480(dist=18773)	.	.
Chr06	5379354	5379354	G	A	intergenic	Cla97C06G114470(dist=4975),Cla97C06G114480(dist=18759)	.	.
Chr06	5379357	5379357	A	G	intergenic	Cla97C06G114470(dist=4978),Cla97C06G114480(dist=18756)	.	.
Chr06	5379371	5379371	G	T	intergenic	Cla97C06G114470(dist=4992),Cla97C06G114480(dist=18742)	.	.
Chr06	5379377	5379377	G	A	intergenic	Cla97C06G114470(dist=4998),Cla97C06G114480(dist=18736)	.	.
Chr06	5379379	5379379	C	T	intergenic	Cla97C06G114470(dist=5000),Cla97C06G114480(dist=18734)	.	.
Chr06	5379383	5379383	T	G	intergenic	Cla97C06G114470(dist=5004),Cla97C06G114480(dist=18730)	.	.
Chr06	5379400	5379400	A	T	intergenic	Cla97C06G114470(dist=5021),Cla97C06G114480(dist=18713)	.	.
Chr06	5379407	5379407	T	C	intergenic	Cla97C06G114470(dist=5028),Cla97C06G114480(dist=18706)	.	.
Chr06	5379420	5379420	T	C	intergenic	Cla97C06G114470(dist=5041),Cla97C06G114480(dist=18693)	.	.
Chr06	5379432	5379432	T	C	intergenic	Cla97C06G114470(dist=5053),Cla97C06G114480(dist=18681)	.	.
Chr06	5389022	5389022	G	T	intergenic	Cla97C06G114470(dist=14643),Cla97C06G114480(dist=9091)	.	.
Chr06	5389657	5389657	T	A	intergenic	Cla97C06G114470(dist=15278),Cla97C06G114480(dist=8456)	.	.
Chr06	5390469	5390469	A	T	intergenic	Cla97C06G114470(dist=16090),Cla97C06G114480(dist=7644)	.	.
Chr06	5419136	5419136	G	A	intergenic	Cla97C06G114480(dist=19229),Cla97C06G114490(dist=5244)	.	.

## Sheet: Sheet2
#Qeury_name	Qeury_length	NR_tophit_name	NR_tophit_description	NR_tophit_similarity	Swissprot_tophit_name	Swissprot_tophit_description	Swissprot_tophit_similarity	String_tophit_name	String_tophit_description	String_tophit_similarity	COG	KOG	NOG	GO_molecular_function	GO_biological_process	GO_cellular_component	KEGG_gene_id	KEGG_gene_name	KEGG_pathway
Cla97C06G114010.1	507	XP_008444309.1	PREDICTED: pectinesterase inhibitor-like [Cucumis melo]	0.87	sp|P83326|PMEI_ACTDE	Pectinesterase inhibitor OS=Actinidia deliciosa GN=PMEI PE=1 SV=2	0.57	59689.scaffold_104409.1	annotation not avaliable	0.53	_	_	NOG240291	GO:0009860|pollen tube growth	GO:0005737|cytoplasm;GO:0048046|apoplast;GO:0071944|cell periphery;GO:0090404|pollen tube tip	GO:0046910|pectinesterase inhibitor activity	_	_	_	_	_	_
Cla97C06G114030.1	456	XP_004148232.1	PREDICTED: pectinesterase inhibitor-like [Cucumis sativus]	0.72	sp|P83326|PMEI_ACTDE	Pectinesterase inhibitor OS=Actinidia deliciosa GN=PMEI PE=1 SV=2	0.49	_	_	_	_	_	_		GO:0005737|cytoplasm	GO:0046910|pectinesterase inhibitor activity	_	_	_	_	_	_
Cla97C06G114120.1	1692	XP_022959346.1	dihydrolipoyl dehydrogenase 2, chloroplastic-like [Cucurbita moschata]	0.98	sp|F4JLP5|PLPD2_ARATH	Dihydrolipoyl dehydrogenase 2, chloroplastic OS=Arabidopsis thaliana GN=LPD2 PE=2 SV=2	0.86	_	_	_	_	_	_	GO:0006086|acetyl-CoA biosynthetic process from pyruvate;GO:0006096|glycolytic process;GO:0006103|2-oxoglutarate metabolic process;GO:0006546|glycine catabolic process;GO:0006550|isoleucine catabolic process;GO:0006552|leucine catabolic process;GO:0006564|L-serine biosynthetic process;GO:0006574|valine catabolic process;GO:0019464|glycine decarboxylation via glycine cleavage system;GO:0045454|cel…	GO:0005623|cell;GO:0005730|nucleolus;GO:0005737|cytoplasm;GO:0005739|mitochondrion;GO:0005747|mitochondrial respiratory chain complex I;GO:0005759|mitochondrial matrix;GO:0005886|plasma membrane;GO:0005960|glycine cleavage complex;GO:0005967|mitochondrial pyruvate dehydrogenase complex;GO:0009353|mitochondrial oxoglutarate dehydrogenase complex;GO:0009507|chloroplast;GO:0009570|chloroplast stroma…	GO:0004148|dihydrolipoyl dehydrogenase activity;GO:0004739|pyruvate dehydrogenase (acetyl-transferring) activity;GO:0005507|copper ion binding;GO:0005524|ATP binding;GO:0008270|zinc ion binding;GO:0009055|electron transfer activity;GO:0015043|leghemoglobin reductase activity;GO:0050660|flavin adenine dinucleotide binding;GO:0050897|cobalt ion binding	ko:K00382	DLD, lpd, pdhD	path:ko00010;path:ko00020;path:ko00260;path:ko00280;path:ko00620;path:ko00630;path:ko00640;path:ko01100;path:ko01110;path:ko01120;path:ko01130;path:ko01200	_	_	_
